# Supplementary material for: Rare SNP in the HELB gene interferes with RPA interaction and cellular function of HELB
Source: NAR Mol Med. 2025 May 23;2(2):ugaf019. doi: 10.1093/narmme/ugaf019 (PMC12147029; doi:10.1093/narmme/ugaf019)
Supplement: ugaf019_Supplemental_Files [file ugaf019_Supplemental_Files.zip]

Archive with 4 entries (4 files):
- D506G Supplement 250514.pdf
- Supplementary Tables S4-S7.xlsx
- Supplementary Video V1.mp4
- Supplementary Video V2.mp4
