# Supplementary material for: Rare SNP in the HELB gene interferes with RPA interaction and cellular function of HELB
Source: NAR Mol Med. 2025 May 23;2(2):ugaf019. doi: 10.1093/narmme/ugaf019 (PMC12147029; doi:10.1093/narmme/ugaf019)
Supplement: ugaf019_Supplemental_Files [file ugaf019_Supplemental_Files.zip › Supplementary Tables S4-S7.xlsx]

## Sheet: Contents
Supplementary Information for
Rare SNP in the HELB gene interferes with RPA interaction and cellular function of HELB
By Bertha Osei, Benjamin H. May, Joseph S. Beard, Matthew D. Thompson, Duah Alkam, Maroof Khan Zafar, Erik Bergstrom, Stephanie D. Byrum, Eric J. Enemark, Kirk L. West, and Alicia K. Byrd
Table S4	Proteins indentified in the input for the chromatin TAP
Table S5	Proteins indentified in the chromatin TAP
Table S6	Proteins indentified in the input for the soluble TAP
Table S7	Proteins indentified in the soluble TAP

## Sheet: S4-Input_chromatin
Protein Annotation													Log2 VSN Normalized Exclusive Intensities
FastaHeaders	UniProtIds	Genes	ProteinDescriptions	FoundInDB	Organisms	CV	PEP	Cscore	UsedInNormalizationSet	UniProt ID	genesymbol	description	EV-rep1-chrom_Input.raw.PG.MS2Quantity	EV-rep2-chrom_Input.raw.PG.MS2Quantity	EV-3-chrom_Input.raw.PG.MS2Quantity	EV-4-chrom_Input.raw.PG.MS2Quantity	EV-5-chrom_Input.raw.PG.MS2Quantity	WT-1-chrom_Input.raw.PG.MS2Quantity	WT-2-chrom_Input.raw.PG.MS2Quantity	WT-3-chrom_Input.raw.PG.MS2Quantity	WT-4-chrom_Input.raw.PG.MS2Quantity	WT-5-chrom_Input.raw.PG.MS2Quantity	D506G-1-chrom_Input.raw.PG.MS2Quantity	D506G-2-chrom_Input.raw.PG.MS2Quantity	D506G-3-chrom_Input.raw.PG.MS2Quantity	D506G-4-chrom_Input.raw.PG.MS2Quantity	D506G-5-chrom_Input.raw.PG.MS2Quantity	3xA-1-chrom_Input.raw.PG.MS2Quantity	3xA-2-chrom_Input.raw.PG.MS2Quantity	3xA-3-chrom_Input.raw.PG.MS2Quantity	3xA-4-chrom_Input.raw.PG.MS2Quantity	3xA-5-chrom_Input.raw.PG.MS2Quantity	EV-rep1-chrom.raw.PG.MS2Quantity	EV-rep2-chrom.raw.PG.MS2Quantity	EV-3-chrom.raw.PG.MS2Quantity	EV-5-chrom.raw.PG.MS2Quantity	WT-1-chrom.raw.PG.MS2Quantity	WT-2-chrom.raw.PG.MS2Quantity	WT-3-chrom.raw.PG.MS2Quantity	WT-4-chrom.raw.PG.MS2Quantity	WT-5-chrom.raw.PG.MS2Quantity	D506G-1-chrom.raw.PG.MS2Quantity	D506G-2-chrom.raw.PG.MS2Quantity	D506G-3-chrom.raw.PG.MS2Quantity	D506G-4-chrom.raw.PG.MS2Quantity	D506G-5-chrom.raw.PG.MS2Quantity	3xA-1-chrom.raw.PG.MS2Quantity	3xA-2-chrom.raw.PG.MS2Quantity	3xA-3-chrom.raw.PG.MS2Quantity
>tr|A0A023QZ25|A0A023QZ25_HUMAN Cytochrome c oxidase subunit 2 OS=Homo sapiens OX=9606 GN=COX2 PE=3 SV=1;>tr|A0A059QI72|A0A059QI72_HUMAN Cytochrome c oxidase subunit 2 OS=Homo sapiens OX=9606 GN=COX2 PE=3 SV=1;>tr|A0A059QLX8|A0A059QLX8_HUMAN Cytochrome c oxidase subunit 2 OS=Homo sapiens OX=9606 GN=COX2 PE=3 SV=1;>tr|A0A059QPE9|A0A059QPE9_HUMAN Cytochrome c oxidase subunit 2 OS=Homo sapiens OX=96…	A0A023QZ25;A0A059QI72;A0A059QLX8;A0A059QPE9;A0A059QQA7;A0A059QS59;A0A059QTW9;A0A059QVH0;A0A059R1T0;A0A059RFY4;A0A059RI53;A0A059RIQ8;A0A059RIZ2;A0A059RJF0;A0A059RKP1;A0A059RKX5;A0A059RLH3;A0A059RNF8;A0A059RNV8;A0A059RPV8;A0A059RQT0;A0A059RR09;A0A059RSL1;A0A059RTZ6;A0A059RVU8;A0A059S242;A0A059SAH5;A0A068BY99;A0A068IXK4;A0A097PWR7;A0A097Q0T5;A0A0D4WR75;A0A0D4WSL8;A0A0E3JG40;A0A0E3JSF1;A0A0N6YNR7;A0A…	COX2;COX2;COX2;COX2;COX2;COX2;COX2;COX2;COX2;COX2;COX2;COX2;COX2;COX2;COX2;COX2;COX2;COX2;COX2;COX2;COX2;COX2;COX2;COX2;COX2;COX2;COX2;COX2;COX2;COX2;COX2;COX2;COX2;COX2;COX2;COX2;COX2;COX2;COX2;COX2;COX2;COX2;COX2;COX2;COX2;COX2;COX2;COX2;COX2;COX2;COX2;COX2;COX2;COX2;COX2;COX2;COX2;COX2;COX2;COX2;COX2;COX2;COX2;COX2;COX2;COX2;COX2;COX2;COX2;COX2;COX2;COX2;COX2;COX2;COX2;COX2;COX2;COX2;COX2;COX2…	Cytochrome c oxidase subunit 2;Cytochrome c oxidase subunit 2;Cytochrome c oxidase subunit 2;Cytochrome c oxidase subunit 2;Cytochrome c oxidase subunit 2;Cytochrome c oxidase subunit 2;Cytochrome c oxidase subunit 2;Cytochrome c oxidase subunit 2;Cytochrome c oxidase subunit 2;Cytochrome c oxidase subunit 2;Cytochrome c oxidase subunit 2;Cytochrome c oxidase subunit 2;Cytochrome c oxidase subuni…	True	Homo sapiens	1.25493	1.49969e-13	50.388	False	A0A023QZ25	COX2	Cytochrome c oxidase subunit 2	14.4896	14.1333	14.7494	15.3708	14.5689	15.5539	14.915	15.1625	14.173	14.7194	15.0878	14.3409	14.1757	13.9666	15.2072	14.443	14.3479	14.5088	15.5871	15.8613	13.6807	12.5918	12.3765	13.6448	NA	NA	NA	NA	NA	NA	NA	NA	NA	14.0714	NA	NA	NA
>tr|A0A023T6R1|A0A023T6R1_HUMAN Mago nashi protein OS=Homo sapiens OX=9606 GN=FLJ10292 PE=2 SV=1;>sp|Q96A72|MGN2_HUMAN Protein mago nashi homolog 2 OS=Homo sapiens OX=9606 GN=MAGOHB PE=1 SV=1	A0A023T6R1;Q96A72	FLJ10292;MAGOHB	Mago nashi protein;Protein mago nashi homolog 2	True	Homo sapiens	0.809555	3.75222e-14	50.8791	False	A0A023T6R1	FLJ10292	Mago nashi protein	17.0416	17.166	17.1464	16.7923	16.8235	17.05	17.1406	17.1053	17.062	17.0489	16.8767	17.015	16.9301	17.1864	17.2489	17.1265	16.9567	17.0438	17.1652	17.0272	NA	NA	NA	NA	NA	NA	NA	NA	NA	NA	NA	NA	NA	NA	NA	NA	NA
>tr|A0A023T787|A0A023T787_HUMAN RNA-binding protein 8A OS=Homo sapiens OX=9606 GN=RBM8 PE=2 SV=1;>sp|Q9Y5S9|RBM8A_HUMAN RNA-binding protein 8A OS=Homo sapiens OX=9606 GN=RBM8A PE=1 SV=1	A0A023T787;Q9Y5S9	RBM8;RBM8A	RNA-binding protein 8A	True	Homo sapiens	0.816852	5.73279e-18	53.9253	False	A0A023T787	RBM8	RNA-binding protein 8A	15.7855	16.0813	15.9085	15.7043	15.6271	15.8737	15.9119	16.1467	15.6843	15.5482	15.6478	15.351	15.9158	15.8213	15.8254	15.7554	15.4259	15.6837	16.0542	15.7115	NA	NA	NA	NA	NA	NA	NA	NA	NA	NA	NA	NA	NA	NA	NA	NA	NA
>tr|A0A024QYR3|A0A024QYR3_HUMAN Transmembrane 9 superfamily member OS=Homo sapiens OX=9606 PE=2 SV=1;>tr|A0A0C4DFM1|A0A0C4DFM1_HUMAN Transmembrane 9 superfamily member OS=Homo sapiens OX=9606 GN=TM9SF4 PE=1 SV=1;>sp|Q92544|TM9S4_HUMAN Transmembrane 9 superfamily member 4 OS=Homo sapiens OX=9606 GN=TM9SF4 PE=1 SV=2	A0A024QYR3;A0A0C4DFM1;Q92544	;TM9SF4;TM9SF4	Transmembrane 9 superfamily member;Transmembrane 9 superfamily member;Transmembrane 9 superfamily member 4	True	Homo sapiens	0.739379	2.92119e-11	48.5497	False	A0A024QYR3	A0A024QYR3	Transmembrane 9 superfamily member	10.3556	9.37775	9.42938	NA	NA	9.26476	NA	NA	NA	9.40867	NA	13.8786	8.08322	NA	NA	10.5386	NA	NA	NA	NA	NA	NA	NA	NA	NA	NA	NA	NA	NA	NA	NA	NA	NA	NA	NA	NA	NA
>tr|A0A024QYX0|A0A024QYX0_HUMAN Emopamil binding protein (Fragment) OS=Homo sapiens OX=9606 GN=EBP PE=2 SV=1;>tr|A0A494C0F3|A0A494C0F3_HUMAN EXPERA domain-containing protein OS=Homo sapiens OX=9606 PE=3 SV=1;>tr|C9J719|C9J719_HUMAN EBP cholestenol delta-isomerase (Fragment) OS=Homo sapiens OX=9606 GN=EBP PE=1 SV=8;>tr|C9JJ78|C9JJ78_HUMAN EBP cholestenol delta-isomerase (Fragment) OS=Homo sapiens …	A0A024QYX0;A0A494C0F3;C9J719;C9JJ78;Q15125	EBP;;EBP;EBP;EBP	Emopamil binding protein (Fragment);EXPERA domain-containing protein;EBP cholestenol delta-isomerase (Fragment);EBP cholestenol delta-isomerase (Fragment);3-beta-hydroxysteroid-Delta(8),Delta(7)-isomerase	True	Homo sapiens	0.704969	6.97162e-09	46.6247	False	A0A024QYX0	EBP	Emopamil binding protein (Fragment)	12.0867	11.8031	NA	NA	NA	12.6778	NA	12.1253	11.1165	NA	10.4731	NA	NA	NA	NA	NA	NA	NA	NA	12.4074	NA	NA	NA	NA	NA	NA	NA	NA	NA	NA	NA	NA	NA	NA	NA	NA	NA
>tr|A0A024QYX5|A0A024QYX5_HUMAN Putative tRNA (cytidine(32)/guanosine(34)-2'-O)-methyltransferase (Fragment) OS=Homo sapiens OX=9606 GN=FTSJ1 PE=2 SV=1;>tr|A0A0S2Z5C9|A0A0S2Z5C9_HUMAN Putative tRNA (cytidine(32)/guanosine(34)-2'-O)-methyltransferase OS=Homo sapiens OX=9606 GN=FTSJ1 PE=2 SV=1;>tr|B3KN91|B3KN91_HUMAN Putative tRNA (cytidine(32)/guanosine(34)-2'-O)-methyltransferase OS=Homo sapiens …	A0A024QYX5;A0A0S2Z5C9;B3KN91;Q9UET6	FTSJ1	Putative tRNA (cytidine(32)/guanosine(34)-2'-O)-methyltransferase (Fragment);Putative tRNA (cytidine(32)/guanosine(34)-2'-O)-methyltransferase;Putative tRNA (cytidine(32)/guanosine(34)-2'-O)-methyltransferase;tRNA (cytidine(32)/guanosine(34)-2'-O)-methyltransferase	True	Homo sapiens	0.79438	2.48284e-12	49.4022	False	A0A024QYX5	FTSJ1	Putative tRNA (cytidine(32)/guanosine(34)-2'-O)-methyltransferase (Fragment)	NA	NA	10.5507	11.1357	10.5607	8.93877	10.3827	12.9209	10.3082	9.07299	10.9066	NA	10.1475	NA	NA	11.9103	NA	NA	10.5341	9.75454	NA	NA	NA	NA	NA	NA	NA	NA	NA	NA	NA	NA	NA	NA	NA	NA	NA
>tr|A0A024QZ64|A0A024QZ64_HUMAN Fructose-bisphosphate aldolase OS=Homo sapiens OX=9606 PE=2 SV=1;>tr|B7Z3K9|B7Z3K9_HUMAN Fructose-bisphosphate aldolase OS=Homo sapiens OX=9606 PE=2 SV=1;>sp|P09972|ALDOC_HUMAN Fructose-bisphosphate aldolase C OS=Homo sapiens OX=9606 GN=ALDOC PE=1 SV=2	A0A024QZ64;B7Z3K9;P09972	;;ALDOC	Fructose-bisphosphate aldolase;Fructose-bisphosphate aldolase;Fructose-bisphosphate aldolase C	True	Homo sapiens	1.12375	2.49521e-14	51.0238	False	A0A024QZ64	A0A024QZ64	Fructose-bisphosphate aldolase	14.4522	14.02	14.5147	14.1439	14.1991	14.5841	14.4469	13.8055	14.1532	14.243	14.4359	14.0316	14.0176	14.3364	13.9998	13.7987	14.014	14.022	14.4215	14.6156	NA	NA	NA	NA	NA	NA	NA	NA	NA	NA	NA	NA	NA	NA	NA	NA	NA
>tr|A0A024QZ77|A0A024QZ77_HUMAN Testicular tissue protein Li 62 OS=Homo sapiens OX=9606 PE=2 SV=1;>sp|Q96C19|EFHD2_HUMAN EF-hand domain-containing protein D2 OS=Homo sapiens OX=9606 GN=EFHD2 PE=1 SV=1	A0A024QZ77;Q96C19	;EFHD2	Testicular tissue protein Li 62;EF-hand domain-containing protein D2	True	Homo sapiens	0.595341	1.43593e-13	50.4033	False	A0A024QZ77	A0A024QZ77	Testicular tissue protein Li 62	16.9747	17.1022	16.9913	16.5175	16.6474	16.7524	16.8831	17.1049	16.9621	17.2173	16.6886	17.0946	16.7569	17.2279	17.2427	17.2461	17.0929	16.6259	16.8706	16.8045	NA	NA	NA	NA	NA	NA	NA	NA	NA	NA	NA	NA	NA	NA	NA	NA	NA
>tr|A0A024QZC1|A0A024QZC1_HUMAN CD2 binding protein 2 isoform 1 (Fragment) OS=Homo sapiens OX=9606 GN=CD2BP2 PE=2 SV=1;>sp|O95400|CD2B2_HUMAN CD2 antigen cytoplasmic tail-binding protein 2 OS=Homo sapiens OX=9606 GN=CD2BP2 PE=1 SV=1	A0A024QZC1;O95400	CD2BP2	CD2 binding protein 2 isoform 1 (Fragment);CD2 antigen cytoplasmic tail-binding protein 2	True	Homo sapiens	0.904231	1.783e-21	56.6655	False	A0A024QZC1	CD2BP2	CD2 binding protein 2 isoform 1 (Fragment)	14.0328	14.0934	14.881	14.6358	14.6524	14.7513	14.9538	14.6749	14.6823	14.7224	14.6201	14.3682	14.2632	14.5339	14.6868	14.6036	14.7161	14.3684	14.8119	14.4894	NA	NA	NA	NA	NA	NA	NA	NA	NA	NA	NA	NA	NA	NA	NA	NA	NA
>tr|A0A024QZT0|A0A024QZT0_HUMAN Epididymis secretory sperm binding protein OS=Homo sapiens OX=9606 GN=VDAC2 PE=2 SV=1;>sp|P45880|VDAC2_HUMAN Voltage-dependent anion-selective channel protein 2 OS=Homo sapiens OX=9606 GN=VDAC2 PE=1 SV=2	A0A024QZT0;P45880	VDAC2	Epididymis secretory sperm binding protein;Voltage-dependent anion-selective channel protein 2	True	Homo sapiens	1.26923	1.46295e-14	51.2133	False	A0A024QZT0	VDAC2	Epididymis secretory sperm binding protein	12.7763	12.8013	13.2301	13.4045	13.2031	13.2795	13.2356	12.9938	12.8687	13.3618	13.2976	12.2985	12.8466	12.9428	13.2082	12.8669	13.0323	12.9052	13.3804	13.564	NA	15.1644	15.1076	NA	14.6612	NA	NA	NA	15.0269	15.0988	NA	NA	14.6519	13.2128	NA	NA	15.6389
>tr|A0A024R0H7|A0A024R0H7_HUMAN Testis tissue sperm-binding protein Li 44a OS=Homo sapiens OX=9606 PE=2 SV=1;>sp|Q9BQA1|MEP50_HUMAN Methylosome protein WDR77 OS=Homo sapiens OX=9606 GN=WDR77 PE=1 SV=1	A0A024R0H7;Q9BQA1	;WDR77	Testis tissue sperm-binding protein Li 44a;Methylosome protein WDR77	True	Homo sapiens	1.3247	5.57525e-23	57.9428	False	A0A024R0H7	A0A024R0H7	Testis tissue sperm-binding protein Li 44a	13.1789	12.9778	13.385	13.5383	13.3845	13.6613	13.1908	13.3625	13.2496	13.5134	13.3865	12.4896	13.4361	13.1623	13.355	13.678	13.3197	12.8576	13.3122	13.7148	NA	NA	NA	NA	NA	NA	NA	NA	NA	NA	NA	NA	NA	NA	NA	NA	NA
>tr|A0A024R0L6|A0A024R0L6_HUMAN Epididymis secretory sperm binding protein OS=Homo sapiens OX=9606 PE=2 SV=1;>sp|Q15102|PA1B3_HUMAN Platelet-activating factor acetylhydrolase IB subunit alpha1 OS=Homo sapiens OX=9606 GN=PAFAH1B3 PE=1 SV=1	A0A024R0L6;Q15102	;PAFAH1B3	Epididymis secretory sperm binding protein;Platelet-activating factor acetylhydrolase IB subunit alpha1	True	Homo sapiens	0.970032	4.58393e-15	51.6241	False	A0A024R0L6	A0A024R0L6	Epididymis secretory sperm binding protein	11.1033	10.6333	10.6785	11.7717	9.86648	11.8913	10.5928	NA	11.3791	NA	11.8157	NA	11.3584	NA	NA	10.1133	NA	8.82652	11.1766	11.8894	NA	NA	NA	NA	NA	NA	NA	NA	NA	NA	NA	NA	NA	NA	NA	NA	NA
>tr|A0A024R0Y4|A0A024R0Y4_HUMAN Transcriptional adapter OS=Homo sapiens OX=9606 GN=TADA2A PE=1 SV=1;>tr|A0A0S2Z4G1|A0A0S2Z4G1_HUMAN Transcriptional adapter 2-alpha (Fragment) OS=Homo sapiens OX=9606 GN=TADA2A PE=2 SV=1;>tr|B3KU13|B3KU13_HUMAN Transcriptional adapter OS=Homo sapiens OX=9606 PE=2 SV=1;>sp|O75478|TAD2A_HUMAN Transcriptional adapter 2-alpha OS=Homo sapiens OX=9606 GN=TADA2A PE=1 SV=3	A0A024R0Y4;A0A0S2Z4G1;B3KU13;O75478	TADA2A;TADA2A;;TADA2A	Transcriptional adapter;Transcriptional adapter 2-alpha (Fragment);Transcriptional adapter;Transcriptional adapter 2-alpha	True	Homo sapiens	0.495707	1.85534e-14	51.129	False	A0A024R0Y4	TADA2A	Transcriptional adapter	12.0895	12.1049	13.0903	12.7784	12.5468	12.9844	12.8726	12.7171	13.0802	12.7267	12.7802	12.2325	12.6694	12.3834	12.218	12.979	12.5277	12.286	12.6708	12.8464	NA	NA	NA	NA	NA	NA	NA	NA	NA	NA	NA	NA	NA	NA	NA	NA	NA
>tr|A0A024R0Y5|A0A024R0Y5_HUMAN ATP-dependent 6-phosphofructokinase (Fragment) OS=Homo sapiens OX=9606 GN=PFKM PE=2 SV=1;>tr|A0A2R8Y891|A0A2R8Y891_HUMAN ATP-dependent 6-phosphofructokinase OS=Homo sapiens OX=9606 GN=PFKM PE=1 SV=1;>sp|P08237|PFKAM_HUMAN ATP-dependent 6-phosphofructokinase, muscle type OS=Homo sapiens OX=9606 GN=PFKM PE=1 SV=2	A0A024R0Y5;A0A2R8Y891;P08237	PFKM	ATP-dependent 6-phosphofructokinase (Fragment);ATP-dependent 6-phosphofructokinase;ATP-dependent 6-phosphofructokinase, muscle type	True	Homo sapiens	1.17006	1.20148e-17	53.6768	False	A0A024R0Y5	PFKM	ATP-dependent 6-phosphofructokinase (Fragment)	9.58316	10.0099	9.94718	11.192	10.9533	10.5251	10.5459	10.2039	9.98091	9.34654	10.1693	NA	9.79637	12.325	11.7148	10.2987	10.4887	10.6192	11.0459	10.9969	NA	NA	NA	NA	NA	NA	NA	NA	NA	NA	NA	NA	NA	13.114	NA	NA	NA
>tr|A0A024R1A3|A0A024R1A3_HUMAN E1 ubiquitin-activating enzyme OS=Homo sapiens OX=9606 PE=2 SV=1;>sp|P22314|UBA1_HUMAN Ubiquitin-like modifier-activating enzyme 1 OS=Homo sapiens OX=9606 GN=UBA1 PE=1 SV=3	A0A024R1A3;P22314	;UBA1	E1 ubiquitin-activating enzyme;Ubiquitin-like modifier-activating enzyme 1	True	Homo sapiens	1.5972	9.95583e-21	56.0639	False	A0A024R1A3	A0A024R1A3	E1 ubiquitin-activating enzyme	13.4621	12.9766	13.1574	13.0869	13.1777	13.1856	13.4089	12.9859	13.0019	12.9025	13.0225	12.7402	12.7713	13.0221	12.8578	13.056	13.1296	13.3213	13.2389	13.328	11.1245	10.7309	11.6111	NA	11.0927	NA	NA	11.8518	9.70345	10.5837	17.1173	11.2368	9.98645	11.1428	11.5169	NA	NA
>tr|A0A024R1I3|A0A024R1I3_HUMAN Pyridoxal (Pyridoxine, vitamin B6) phosphatase, isoform CRA_a OS=Homo sapiens OX=9606 GN=PDXP PE=2 SV=1;>sp|Q96GD0|PLPP_HUMAN Chronophin OS=Homo sapiens OX=9606 GN=PDXP PE=1 SV=2	A0A024R1I3;Q96GD0	PDXP	Pyridoxal (Pyridoxine, vitamin B6) phosphatase, isoform CRA_a;Chronophin	True	Homo sapiens	0.642297	1.19633e-19	55.2186	False	A0A024R1I3	PDXP	Pyridoxal (Pyridoxine, vitamin B6) phosphatase, isoform CRA_a	11.804	11.6709	11.3093	NA	11.8053	NA	12.132	NA	NA	NA	11.3546	NA	11.7645	NA	NA	NA	NA	NA	NA	NA	NA	NA	NA	NA	NA	NA	NA	NA	NA	NA	NA	NA	NA	NA	NA	NA	NA
>tr|A0A024R240|A0A024R240_HUMAN Epididymis secretory sperm binding protein OS=Homo sapiens OX=9606 PE=2 SV=1;>tr|G9FP35|G9FP35_HUMAN Guanine nucleotide binding protein OS=Homo sapiens OX=9606 GN=GNAQ PE=2 SV=1;>sp|P50148|GNAQ_HUMAN Guanine nucleotide-binding protein G(q) subunit alpha OS=Homo sapiens OX=9606 GN=GNAQ PE=1 SV=4	A0A024R240;G9FP35;P50148	;GNAQ;GNAQ	Epididymis secretory sperm binding protein;Guanine nucleotide binding protein;Guanine nucleotide-binding protein G(q) subunit alpha	True	Homo sapiens	0.840054	1.64999e-16	52.7853	False	A0A024R240	A0A024R240	Epididymis secretory sperm binding protein	10.8313	11.0017	10.0977	10.4956	10.284	10.5359	NA	9.68897	11.0524	10.0251	10.4073	NA	10.3759	NA	NA	11.303	NA	9.75019	11.0024	10.4956	NA	NA	NA	NA	NA	NA	NA	NA	NA	NA	NA	NA	NA	NA	NA	NA	NA
>tr|A0A024R274|A0A024R274_HUMAN Mothers against decapentaplegic homolog (Fragment) OS=Homo sapiens OX=9606 GN=SMAD4 PE=2 SV=1;>tr|K7EIU8|K7EIU8_HUMAN Mothers against decapentaplegic homolog OS=Homo sapiens OX=9606 GN=SMAD4 PE=1 SV=1;>sp|Q13485|SMAD4_HUMAN Mothers against decapentaplegic homolog 4 OS=Homo sapiens OX=9606 GN=SMAD4 PE=1 SV=1	A0A024R274;K7EIU8;Q13485	SMAD4	Mothers against decapentaplegic homolog (Fragment);Mothers against decapentaplegic homolog;Mothers against decapentaplegic homolog 4	True	Homo sapiens	0.945999	2.08303e-12	49.4634	False	A0A024R274	SMAD4	Mothers against decapentaplegic homolog (Fragment)	12.712	10.7195	12.5823	12.31	11.9693	12.084	12.344	11.7214	12.5093	10.8329	12.4709	10.8001	12.4459	10.7655	11.8429	11.5001	12.0989	13.1418	12.4523	12.4943	NA	NA	NA	NA	NA	NA	NA	NA	NA	NA	NA	NA	NA	NA	NA	NA	NA
>tr|A0A024R2F9|A0A024R2F9_HUMAN Transmembrane protein 43 isoform 1 (Fragment) OS=Homo sapiens OX=9606 GN=TMEM43 PE=2 SV=1;>sp|Q9BTV4|TMM43_HUMAN Transmembrane protein 43 OS=Homo sapiens OX=9606 GN=TMEM43 PE=1 SV=1	A0A024R2F9;Q9BTV4	TMEM43	Transmembrane protein 43 isoform 1 (Fragment);Transmembrane protein 43	True	Homo sapiens	1.02914	1.81997e-20	55.8566	False	A0A024R2F9	TMEM43	Transmembrane protein 43 isoform 1 (Fragment)	12.3695	12.8797	12.6177	12.4247	12.3371	12.7874	12.1703	12.6266	12.3046	12.4941	11.9722	11.3953	12.5301	12.0108	12.6494	12.7653	12.5101	12.194	12.5334	12.2089	NA	NA	NA	NA	NA	NA	NA	NA	NA	NA	NA	NA	NA	NA	NA	NA	NA
>tr|A0A024R2L1|A0A024R2L1_HUMAN WD repeat-containing protein 48 OS=Homo sapiens OX=9606 GN=WDR48 PE=2 SV=1;>sp|Q8TAF3|WDR48_HUMAN WD repeat-containing protein 48 OS=Homo sapiens OX=9606 GN=WDR48 PE=1 SV=1	A0A024R2L1;Q8TAF3	WDR48	WD repeat-containing protein 48	True	Homo sapiens	0.861014	4.92422e-15	51.5988	False	A0A024R2L1	WDR48	WD repeat-containing protein 48	13.7877	14.0205	14.1518	14.1845	13.8186	14.2371	14.5881	14.2553	14.2094	14.1748	14.1492	13.7692	14.3638	14.1082	14.0462	14.4472	14.2509	13.5545	14.1392	13.8326	NA	NA	NA	NA	NA	NA	NA	NA	NA	NA	NA	NA	NA	NA	NA	NA	NA
>tr|A0A024R2M6|A0A024R2M6_HUMAN Acetyl-Coenzyme A acyltransferase 1 (Peroxisomal 3-oxoacyl-Coenzyme A thiolase), isoform CRA_a OS=Homo sapiens OX=9606 GN=ACAA1 PE=2 SV=1;>sp|P09110|THIK_HUMAN 3-ketoacyl-CoA thiolase, peroxisomal OS=Homo sapiens OX=9606 GN=ACAA1 PE=1 SV=2	A0A024R2M6;P09110	ACAA1	Acetyl-Coenzyme A acyltransferase 1 (Peroxisomal 3-oxoacyl-Coenzyme A thiolase), isoform CRA_a;3-ketoacyl-CoA thiolase, peroxisomal	True	Homo sapiens	0.502765	3.11277e-19	54.8982	False	A0A024R2M6	ACAA1	Acetyl-Coenzyme A acyltransferase 1 (Peroxisomal 3-oxoacyl-Coenzyme A thiolase), isoform CRA_a	NA	NA	NA	NA	NA	10.7406	NA	12.4743	10.7687	NA	11.3847	NA	NA	NA	NA	NA	NA	NA	NA	NA	NA	NA	NA	NA	NA	NA	NA	NA	NA	NA	NA	NA	NA	NA	NA	NA	NA
>tr|A0A024R2W3|A0A024R2W3_HUMAN Protein kinase cAMP-dependent regulatory type II alpha isoform 2 (Fragment) OS=Homo sapiens OX=9606 GN=PRKAR2A PE=2 SV=1;>tr|A0A0S2Z472|A0A0S2Z472_HUMAN Protein kinase cAMP-dependent regulatory type II alpha isoform 1 (Fragment) OS=Homo sapiens OX=9606 GN=PRKAR2A PE=2 SV=1;>tr|A8KAH7|A8KAH7_HUMAN cDNA FLJ75444, highly similar to Homo sapiens protein kinase, cAMP-de…	A0A024R2W3;A0A0S2Z472;A8KAH7;P13861	PRKAR2A;PRKAR2A;;PRKAR2A	Protein kinase cAMP-dependent regulatory type II alpha isoform 2 (Fragment);Protein kinase cAMP-dependent regulatory type II alpha isoform 1 (Fragment);cDNA FLJ75444, highly similar to Homo sapiens protein kinase, cAMP-dependent, regulatory, type II, alpha (PRKAR2A), mRNA;cAMP-dependent protein kinase type II-alpha regulatory subunit	True	Homo sapiens	1.11951	7.1441e-23	57.8479	False	A0A024R2W3	PRKAR2A	Protein kinase cAMP-dependent regulatory type II alpha isoform 2 (Fragment)	11.6618	11.5895	11.5864	11.27	11.073	11.2522	11.0931	11.1491	11.2647	11.4907	11.7609	10.8368	11.5883	11.3743	11.1025	11.0122	10.8984	10.8405	11.7334	11.6077	NA	NA	NA	NA	12.8533	15.3817	14.5317	NA	NA	14.8117	NA	NA	NA	12.4712	14.4005	NA	NA
>tr|A0A024R324|A0A024R324_HUMAN Epididymis secretory sperm binding protein OS=Homo sapiens OX=9606 GN=RHOA PE=2 SV=1;>sp|P61586|RHOA_HUMAN Transforming protein RhoA OS=Homo sapiens OX=9606 GN=RHOA PE=1 SV=1	A0A024R324;P61586	RHOA	Epididymis secretory sperm binding protein;Transforming protein RhoA	True	Homo sapiens	1.10399	7.11021e-19	54.6224	False	A0A024R324	RHOA	Epididymis secretory sperm binding protein	10.822	10.8959	10.9761	11.0531	10.9917	10.9557	10.676	10.7595	10.8353	10.7352	10.7949	10.4558	10.5497	10.2075	10.422	10.6986	10.7055	11.1103	10.7949	10.8253	NA	NA	NA	NA	NA	NA	NA	NA	NA	NA	NA	NA	NA	11.8883	NA	NA	NA
>tr|A0A024R3V4|A0A024R3V4_HUMAN Peptidyl-prolyl cis-trans isomerase (Fragment) OS=Homo sapiens OX=9606 GN=PPIL3 PE=2 SV=1;>sp|Q9H2H8|PPIL3_HUMAN Peptidyl-prolyl cis-trans isomerase-like 3 OS=Homo sapiens OX=9606 GN=PPIL3 PE=1 SV=1	A0A024R3V4;Q9H2H8	PPIL3	Peptidyl-prolyl cis-trans isomerase (Fragment);Peptidyl-prolyl cis-trans isomerase-like 3	True	Homo sapiens	0.922076	5.35598e-20	55.4895	False	A0A024R3V4	PPIL3	Peptidyl-prolyl cis-trans isomerase (Fragment)	12.5027	13.0515	12.8133	12.7594	12.6135	12.3835	12.9509	12.5782	12.5206	12.787	12.705	11.9877	13.0984	11.3047	12.1939	12.7093	12.5189	11.998	12.7212	12.6936	NA	NA	NA	NA	NA	NA	NA	NA	NA	NA	NA	NA	NA	NA	NA	NA	NA
>tr|A0A024R3X4|A0A024R3X4_HUMAN 60 kDa heat shock protein, mitochondrial (Fragment) OS=Homo sapiens OX=9606 GN=HSPD1 PE=2 SV=1;>sp|P10809|CH60_HUMAN 60 kDa heat shock protein, mitochondrial OS=Homo sapiens OX=9606 GN=HSPD1 PE=1 SV=2	A0A024R3X4;P10809	HSPD1	60 kDa heat shock protein, mitochondrial (Fragment);60 kDa heat shock protein, mitochondrial	True	Homo sapiens	1.00169	6.3441e-22	57.0361	False	A0A024R3X4	HSPD1	60 kDa heat shock protein, mitochondrial (Fragment)	13.7438	13.5496	13.7402	13.7492	14.1092	13.3015	13.5178	13.3845	13.4586	13.8849	13.2493	13.9337	12.9504	13.8335	14.0925	13.2727	13.4717	14.0489	13.6336	13.6177	15.5651	15.3807	15.4366	15.8528	13.5038	15.2771	14.9454	15.6787	14.8906	15.1588	13.9483	15.3877	14.9492	13.1499	15.5161	15.1437	15.6439
>tr|A0A024R3Y6|A0A024R3Y6_HUMAN Isocitrate dehydrogenase [NADP] OS=Homo sapiens OX=9606 GN=HEL-S-26 PE=2 SV=1;>sp|O75874|IDHC_HUMAN Isocitrate dehydrogenase [NADP] cytoplasmic OS=Homo sapiens OX=9606 GN=IDH1 PE=1 SV=2	A0A024R3Y6;O75874	HEL-S-26;IDH1	Isocitrate dehydrogenase [NADP];Isocitrate dehydrogenase [NADP] cytoplasmic	True	Homo sapiens	1.18934	1.00805e-17	53.7359	False	A0A024R3Y6	HEL-S-26	Isocitrate dehydrogenase [NADP]	9.99255	10.0669	10.2833	9.6274	10.0207	8.85026	9.8104	NA	9.81217	10.0046	9.66	9.3753	9.88457	9.64873	10.0346	10.0023	10.1593	9.97581	9.90135	8.477	NA	NA	NA	NA	10.8479	NA	NA	NA	NA	9.63473	NA	NA	NA	9.9279	9.34159	NA	NA
>tr|A0A024R4E5|A0A024R4E5_HUMAN High density lipoprotein binding protein OS=Homo sapiens OX=9606 GN=HDLBP PE=1 SV=1	A0A024R4E5	HDLBP	High density lipoprotein binding protein	True	Homo sapiens	1.26342	7.43897e-22	56.9785	False	A0A024R4E5	HDLBP	High density lipoprotein binding protein	10.812	10.6424	11.3558	11.4783	11.7075	11.3356	11.3594	11.1783	11.5036	11.4229	11.4686	10.8198	11.6261	10.5736	10.9488	11.3612	11.165	11.1314	11.3923	11.2899	NA	NA	12.5458	NA	12.1496	NA	NA	NA	NA	NA	NA	NA	11.953	11.536	NA	NA	NA
>tr|A0A024R4F1|A0A024R4F1_HUMAN phosphopyruvate hydratase OS=Homo sapiens OX=9606 GN=HEL-S-17 PE=2 SV=1;>sp|P06733|ENOA_HUMAN Alpha-enolase OS=Homo sapiens OX=9606 GN=ENO1 PE=1 SV=2	A0A024R4F1;P06733	HEL-S-17;ENO1	phosphopyruvate hydratase;Alpha-enolase	True	Homo sapiens	1.71112	3.49455e-15	51.7199	False	A0A024R4F1	HEL-S-17	phosphopyruvate hydratase	14.6729	14.976	15.1672	15.0139	15.1209	14.6516	14.8268	14.9112	14.8164	14.5673	14.5437	14.5596	14.0445	14.7051	15.0483	14.6762	14.838	15.3458	14.7891	14.9161	13.8439	12.956	13.5883	14.0739	12.8021	13.6398	13.4296	12.446	13.258	12.3581	12.4715	14.1246	12.7023	12.5974	13.1652	13.91	12.6061
>tr|A0A024R4T4|A0A024R4T4_HUMAN Epididymis secretory sperm binding protein OS=Homo sapiens OX=9606 GN=UBE2M PE=2 SV=1;>sp|P61081|UBC12_HUMAN NEDD8-conjugating enzyme Ubc12 OS=Homo sapiens OX=9606 GN=UBE2M PE=1 SV=1	A0A024R4T4;P61081	UBE2M	Epididymis secretory sperm binding protein;NEDD8-conjugating enzyme Ubc12	True	Homo sapiens	1.00585	3.22768e-18	54.1176	False	A0A024R4T4	UBE2M	Epididymis secretory sperm binding protein	12.8998	12.7558	13.1022	12.6748	12.5574	12.8374	12.9451	12.5505	12.792	12.642	12.8606	12.2827	12.6874	12.386	11.9604	12.4201	12.5436	12.035	12.8207	12.8951	NA	NA	NA	NA	NA	NA	NA	NA	NA	NA	NA	NA	NA	NA	NA	NA	NA
>tr|A0A024R5F7|A0A024R5F7_HUMAN 7-dehydrocholesterol reductase isoform 1 (Fragment) OS=Homo sapiens OX=9606 GN=DHCR7 PE=2 SV=1;>tr|A0A1Y1B909|A0A1Y1B909_HUMAN 7-dehydrocholesterol reductase OS=Homo sapiens OX=9606 GN=DHCR7 PE=3 SV=1;>tr|A0A804HI25|A0A804HI25_HUMAN 7-dehydrocholesterol reductase OS=Homo sapiens OX=9606 GN=DHCR7 PE=1 SV=1;>tr|A0A804HJQ7|A0A804HJQ7_HUMAN 7-dehydrocholesterol reducta…	A0A024R5F7;A0A1Y1B909;A0A804HI25;A0A804HJQ7;A0A8I5KRR9;A8K0D2;Q9UBM7	DHCR7;DHCR7;DHCR7;DHCR7;DHCR7;;DHCR7	7-dehydrocholesterol reductase isoform 1 (Fragment);7-dehydrocholesterol reductase;7-dehydrocholesterol reductase;7-dehydrocholesterol reductase;7-dehydrocholesterol reductase;cDNA FLJ77740, highly similar to Homo sapiens 7-dehydrocholesterol reductase, mRNA;7-dehydrocholesterol reductase	True	Homo sapiens	0.987588	3.01849e-16	52.5767	False	A0A024R5F7	DHCR7	7-dehydrocholesterol reductase isoform 1 (Fragment)	10.7574	10.591	NA	11.7433	11.6216	10.3828	11.4625	11.9988	NA	11.5866	12.0179	NA	11.1012	10.8931	NA	NA	11.5508	11.1704	11.6415	11.8181	NA	NA	NA	NA	NA	NA	NA	NA	NA	NA	NA	NA	NA	NA	NA	NA	NA
>tr|A0A024R5Q7|A0A024R5Q7_HUMAN Adenylosuccinate synthetase isozyme 2 OS=Homo sapiens OX=9606 GN=ADSS PE=2 SV=1;>tr|B4E1L0|B4E1L0_HUMAN Adenylosuccinate synthetase isozyme 2 OS=Homo sapiens OX=9606 GN=ADSS PE=2 SV=1;>sp|P30520|PURA2_HUMAN Adenylosuccinate synthetase isozyme 2 OS=Homo sapiens OX=9606 GN=ADSS2 PE=1 SV=3	A0A024R5Q7;B4E1L0;P30520	ADSS;ADSS;ADSS2	Adenylosuccinate synthetase isozyme 2	True	Homo sapiens	1.11619	5.45955e-21	56.2721	False	A0A024R5Q7	ADSS	Adenylosuccinate synthetase isozyme 2	12.5499	11.2846	11.8803	11.5266	11.926	11.127	11.5885	12.3379	11.1978	11.534	11.7981	11.652	11.6917	11.5545	12.3916	11.6631	12.0199	11.9583	12.0053	11.876	NA	NA	NA	NA	NA	NA	NA	NA	NA	NA	NA	NA	NA	NA	NA	NA	NA
>tr|A0A024R5Z7|A0A024R5Z7_HUMAN Annexin OS=Homo sapiens OX=9606 GN=ANXA2 PE=2 SV=1;>sp|P07355|ANXA2_HUMAN Annexin A2 OS=Homo sapiens OX=9606 GN=ANXA2 PE=1 SV=2;>tr|V9HW65|V9HW65_HUMAN Annexin OS=Homo sapiens OX=9606 GN=HEL-S-270 PE=2 SV=1	A0A024R5Z7;P07355;V9HW65	ANXA2;ANXA2;HEL-S-270	Annexin;Annexin A2;Annexin	True	Homo sapiens	1.1259	2.40192e-19	54.9849	False	A0A024R5Z7	ANXA2	Annexin	12.5903	12.5936	11.5729	11.7668	11.9906	12.2719	12.1513	11.8383	11.7541	11.662	12.351	11.4604	12.1352	11.7589	11.4741	11.5353	11.5151	11.4463	12.2203	12.4247	NA	NA	NA	NA	10.5797	NA	NA	NA	NA	NA	NA	NA	NA	8.96906	NA	NA	NA
>tr|A0A024R625|A0A024R625_HUMAN Serine/threonine-protein phosphatase OS=Homo sapiens OX=9606 GN=PPP4C PE=2 SV=1;>sp|P60510|PP4C_HUMAN Serine/threonine-protein phosphatase 4 catalytic subunit OS=Homo sapiens OX=9606 GN=PPP4C PE=1 SV=1	A0A024R625;P60510	PPP4C	Serine/threonine-protein phosphatase;Serine/threonine-protein phosphatase 4 catalytic subunit	True	Homo sapiens	0.921349	2.81018e-12	49.3591	False	A0A024R625	PPP4C	Serine/threonine-protein phosphatase	NA	11.1238	NA	11.2104	11.2917	11.5207	11.1345	11.7961	10.9495	11.8627	11.723	NA	11.4763	NA	NA	11.7144	11.2021	NA	11.5316	11.356	NA	NA	NA	NA	NA	NA	NA	NA	NA	NA	NA	NA	NA	NA	NA	NA	NA
>tr|A0A024R694|A0A024R694_HUMAN Actinin, alpha 1, isoform CRA_a OS=Homo sapiens OX=9606 GN=ACTN1 PE=2 SV=1;>tr|A0A804HII9|A0A804HII9_HUMAN Actinin alpha 1 OS=Homo sapiens OX=9606 GN=ACTN1 PE=1 SV=1;>sp|P12814|ACTN1_HUMAN Alpha-actinin-1 OS=Homo sapiens OX=9606 GN=ACTN1 PE=1 SV=2	A0A024R694;A0A804HII9;P12814	ACTN1	Actinin, alpha 1, isoform CRA_a;Actinin alpha 1;Alpha-actinin-1	True	Homo sapiens	0.764309	1.13514e-22	57.6721	False	A0A024R694	ACTN1	Actinin, alpha 1, isoform CRA_a	13.352	13.4977	14.0835	13.4505	13.7337	13.6506	13.9761	13.7279	13.2868	14.6606	13.8325	14.7726	13.571	14.527	14.5844	13.985	14.5549	14.0456	14.0744	14.1603	15.4299	15.3039	15.2496	16.2717	11.9723	15.0587	15.1061	15.3736	14.9232	15.1043	15.1286	15.6794	14.8072	12.1655	15.7634	15.6806	15.8356
>tr|A0A024R6I3|A0A024R6I3_HUMAN Testicular tissue protein Li 206 OS=Homo sapiens OX=9606 PE=2 SV=1;>sp|P49755|TMEDA_HUMAN Transmembrane emp24 domain-containing protein 10 OS=Homo sapiens OX=9606 GN=TMED10 PE=1 SV=2;>tr|Q53GF9|Q53GF9_HUMAN Full-length cDNA 5-PRIME end of clone CS0DF013YM24 of Fetal brain of Homo sapiens (Human) variant (Fragment) OS=Homo sapiens OX=9606 PE=2 SV=1	A0A024R6I3;P49755;Q53GF9	;TMED10;	Testicular tissue protein Li 206;Transmembrane emp24 domain-containing protein 10;Full-length cDNA 5-PRIME end of clone CS0DF013YM24 of Fetal brain of Homo sapiens (Human) variant (Fragment)	True	Homo sapiens	1.11052	1.96982e-20	55.8295	False	A0A024R6I3	A0A024R6I3	Testicular tissue protein Li 206	12.3038	11.7434	11.9626	12.0047	12.1062	12.3055	12.4513	11.9603	11.8569	10.8661	12.2554	10.4326	11.4638	10.7848	11.9625	11.4906	12.2091	11.5672	12.2862	11.7869	NA	NA	NA	NA	NA	NA	NA	NA	NA	NA	NA	NA	NA	NA	NA	NA	NA
>tr|A0A024R6K8|A0A024R6K8_HUMAN Tryptophan--tRNA ligase, cytoplasmic OS=Homo sapiens OX=9606 PE=2 SV=1;>sp|P23381|SYWC_HUMAN Tryptophan--tRNA ligase, cytoplasmic OS=Homo sapiens OX=9606 GN=WARS1 PE=1 SV=2	A0A024R6K8;P23381	;WARS1	Tryptophan--tRNA ligase, cytoplasmic;Tryptophan--tRNA ligase, cytoplasmic	True	Homo sapiens	1.04348	4.91592e-22	57.1288	False	A0A024R6K8	A0A024R6K8	Tryptophan--tRNA ligase, cytoplasmic	8.18089	8.1846	8.27477	8.17457	7.77838	8.23819	8.27527	7.80069	7.69498	7.90584	8.07302	NA	8.01925	7.17694	7.79442	7.96291	8.39442	7.75629	8.23308	8.10229	NA	NA	NA	NA	NA	NA	NA	NA	NA	NA	NA	NA	NA	NA	NA	NA	NA
>tr|A0A024R6M6|A0A024R6M6_HUMAN BCL2-associated athanogene 5 OS=Homo sapiens OX=9606 GN=BAG5 PE=2 SV=1;>tr|A8K5J7|A8K5J7_HUMAN cDNA FLJ77290, highly similar to Homo sapiens BCL2-associated athanogene 5 (BAG5), mRNA OS=Homo sapiens OX=9606 PE=2 SV=1;>sp|Q9UL15|BAG5_HUMAN BAG family molecular chaperone regulator 5 OS=Homo sapiens OX=9606 GN=BAG5 PE=1 SV=1	A0A024R6M6;A8K5J7;Q9UL15	BAG5;;BAG5	BCL2-associated athanogene 5;cDNA FLJ77290, highly similar to Homo sapiens BCL2-associated athanogene 5 (BAG5), mRNA;BAG family molecular chaperone regulator 5	True	Homo sapiens	0.804375	6.2762e-18	53.895	False	A0A024R6M6	BAG5	BCL2-associated athanogene 5	13.8596	13.7957	10.8945	11.3628	11.0291	10.3343	13.6987	13.6087	13.7428	10.6999	11.7962	10.3001	10.703	NA	NA	13.4931	12.0291	10.9651	11.1113	11.9652	NA	NA	NA	NA	NA	NA	NA	NA	NA	NA	NA	NA	NA	NA	NA	NA	NA
>tr|A0A024R713|A0A024R713_HUMAN Dihydrolipoyl dehydrogenase OS=Homo sapiens OX=9606 PE=2 SV=1;>tr|B4DFL1|B4DFL1_HUMAN Dihydrolipoyl dehydrogenase OS=Homo sapiens OX=9606 PE=2 SV=1;>sp|P09622|DLDH_HUMAN Dihydrolipoyl dehydrogenase, mitochondrial OS=Homo sapiens OX=9606 GN=DLD PE=1 SV=2	A0A024R713;B4DFL1;P09622	;;DLD	Dihydrolipoyl dehydrogenase;Dihydrolipoyl dehydrogenase;Dihydrolipoyl dehydrogenase, mitochondrial	True	Homo sapiens	1.13117	1.37733e-16	52.8474	False	A0A024R713	A0A024R713	Dihydrolipoyl dehydrogenase	12.1463	12.2909	12.346	12.305	11.8659	12.4661	12.6083	12.1298	12.0634	12.2119	12.3344	11.1667	12.2403	11.3702	11.2473	12.0116	12.36	11.679	12.3113	11.9757	10.3857	NA	NA	NA	9.87319	NA	NA	NA	NA	NA	NA	10.4129	NA	NA	NA	NA	NA
>tr|A0A024R753|A0A024R753_HUMAN RNA binding motif protein 28 isoform 1 (Fragment) OS=Homo sapiens OX=9606 GN=RBM28 PE=2 SV=1;>sp|Q9NW13|RBM28_HUMAN RNA-binding protein 28 OS=Homo sapiens OX=9606 GN=RBM28 PE=1 SV=3	A0A024R753;Q9NW13	RBM28	RNA binding motif protein 28 isoform 1 (Fragment);RNA-binding protein 28	True	Homo sapiens	0.952694	2.90597e-19	54.9212	False	A0A024R753	RBM28	RNA binding motif protein 28 isoform 1 (Fragment)	10.5311	10.6963	11.1557	10.3634	10.3007	10.2357	11.0906	10.4538	10.4317	10.4964	10.1871	10.9524	10.9041	10.8939	10.7561	10.6632	10.7808	9.48707	10.5933	10.7983	NA	NA	NA	NA	NA	NA	NA	NA	NA	NA	NA	NA	NA	NA	NA	NA	NA
>tr|A0A024R7B0|A0A024R7B0_HUMAN Ubiquitin-like protein 5 OS=Homo sapiens OX=9606 GN=UBL5 PE=2 SV=1;>tr|B2R4N3|B2R4N3_HUMAN Ubiquitin-like protein 5 OS=Homo sapiens OX=9606 PE=2 SV=1;>sp|Q9BZL1|UBL5_HUMAN Ubiquitin-like protein 5 OS=Homo sapiens OX=9606 GN=UBL5 PE=1 SV=1	A0A024R7B0;B2R4N3;Q9BZL1	UBL5;;UBL5	Ubiquitin-like protein 5	True	Homo sapiens	0.446433	0.0139058	35.6935	False	A0A024R7B0	UBL5	Ubiquitin-like protein 5	14.5607	14.2067	14.2088	NA	NA	13.335	NA	14.765	14.1845	13.8006	13.8078	NA	13.2513	13.9477	14.0389	14.045	NA	14.1722	NA	13.9742	NA	NA	NA	NA	NA	NA	NA	NA	NA	NA	NA	NA	NA	NA	NA	NA	NA
>tr|A0A024R7E8|A0A024R7E8_HUMAN Transcription elongation factor 1 homolog OS=Homo sapiens OX=9606 GN=ELOF1 PE=1 SV=1;>tr|K7EMV4|K7EMV4_HUMAN Transcription elongation factor 1 homolog OS=Homo sapiens OX=9606 GN=ELOF1 PE=1 SV=1;>tr|K7EN05|K7EN05_HUMAN Transcription elongation factor 1 homolog OS=Homo sapiens OX=9606 GN=ELOF1 PE=1 SV=1;>tr|K7EPC8|K7EPC8_HUMAN Transcription elongation factor 1 homolo…	A0A024R7E8;K7EMV4;K7EN05;K7EPC8;K7EQ44;P60002	ELOF1	Transcription elongation factor 1 homolog	True	Homo sapiens	0.670796	1.78308e-08	46.2727	False	A0A024R7E8	ELOF1	Transcription elongation factor 1 homolog	12.6314	12.9569	13.2901	12.5024	13.0286	12.7784	13.0058	13.0491	13.2278	12.812	12.6531	12.1633	12.7192	NA	12.4778	13.2355	12.7166	12.4205	12.3784	12.5524	NA	NA	NA	NA	NA	NA	NA	NA	NA	NA	NA	NA	NA	NA	NA	NA	NA
>tr|A0A024R7L5|A0A024R7L5_HUMAN UPF1 OS=Homo sapiens OX=9606 GN=UPF1 PE=2 SV=1;>sp|Q92900|RENT1_HUMAN Regulator of nonsense transcripts 1 OS=Homo sapiens OX=9606 GN=UPF1 PE=1 SV=2	A0A024R7L5;Q92900	UPF1	UPF1;Regulator of nonsense transcripts 1	True	Homo sapiens	1.10257	4.06652e-21	56.3749	False	A0A024R7L5	UPF1	UPF1	14.0623	13.5958	14.4931	13.7425	13.8371	13.9079	14.3581	14.5325	14.4899	14.5677	13.9828	13.8426	14.1799	14.5719	14.1417	14.1008	14.2635	14.2191	14.1132	14.3881	NA	NA	NA	NA	NA	NA	NA	NA	NA	NA	NA	NA	NA	NA	NA	NA	NA
>tr|A0A024R7W5|A0A024R7W5_HUMAN YTH domain-containing family protein OS=Homo sapiens OX=9606 GN=YTHDF3 PE=1 SV=1;>tr|A0A087WY31|A0A087WY31_HUMAN YTH domain-containing family protein OS=Homo sapiens OX=9606 GN=YTHDF3 PE=1 SV=1;>tr|A0A087X0Q1|A0A087X0Q1_HUMAN YTH domain-containing family protein OS=Homo sapiens OX=9606 GN=YTHDF3 PE=1 SV=1;>tr|B4DPX9|B4DPX9_HUMAN YTH domain-containing family protein…	A0A024R7W5;A0A087WY31;A0A087X0Q1;B4DPX9;Q7Z739;Q8NA80	YTHDF3;YTHDF3;YTHDF3;;YTHDF3;	YTH domain-containing family protein;YTH domain-containing family protein;YTH domain-containing family protein;YTH domain-containing family protein;YTH domain-containing family protein 3;YTH domain-containing family protein	True	Homo sapiens	0.947174	2.14388e-14	51.0777	False	A0A024R7W5	YTHDF3	YTH domain-containing family protein	9.90303	NA	10.7622	10.614	11.0793	10.9156	11.4397	11.5829	10.6122	11.4107	11.1925	10.386	11.5082	NA	11.2612	10.9563	9.69991	10.1588	10.9723	10.5501	NA	NA	NA	NA	NA	NA	NA	NA	NA	NA	NA	NA	NA	NA	NA	NA	NA
>tr|A0A024R7W9|A0A024R7W9_HUMAN COP9 constitutive photomorphogenic homolog subunit 5 (Arabidopsis), isoform CRA_a OS=Homo sapiens OX=9606 GN=COPS5 PE=2 SV=1;>sp|Q92905|CSN5_HUMAN COP9 signalosome complex subunit 5 OS=Homo sapiens OX=9606 GN=COPS5 PE=1 SV=4	A0A024R7W9;Q92905	COPS5	COP9 constitutive photomorphogenic homolog subunit 5 (Arabidopsis), isoform CRA_a;COP9 signalosome complex subunit 5	True	Homo sapiens	1.0383	2.75997e-18	54.1699	False	A0A024R7W9	COPS5	COP9 constitutive photomorphogenic homolog subunit 5 (Arabidopsis), isoform CRA_a	10.3226	9.59791	11.0338	11.0935	9.42617	10.8647	11.4327	10.1732	11.2862	10.88	11.0945	10.269	10.9311	9.64334	10.9686	10.2426	10.9849	10.4489	10.6218	10.6224	NA	NA	NA	NA	NA	NA	NA	NA	NA	NA	NA	NA	NA	NA	NA	NA	NA
>tr|A0A024R897|A0A024R897_HUMAN Actin-related protein 2/3 complex subunit 5 OS=Homo sapiens OX=9606 GN=ARPC5L PE=2 SV=1;>tr|B3KPC7|B3KPC7_HUMAN Actin-related protein 2/3 complex subunit 5 OS=Homo sapiens OX=9606 PE=2 SV=1;>sp|Q9BPX5|ARP5L_HUMAN Actin-related protein 2/3 complex subunit 5-like protein OS=Homo sapiens OX=9606 GN=ARPC5L PE=1 SV=1	A0A024R897;B3KPC7;Q9BPX5	ARPC5L;;ARPC5L	Actin-related protein 2/3 complex subunit 5;Actin-related protein 2/3 complex subunit 5;Actin-related protein 2/3 complex subunit 5-like protein	True	Homo sapiens	0.986277	7.57899e-14	50.6297	False	A0A024R897	ARPC5L	Actin-related protein 2/3 complex subunit 5	13.6907	13.9517	NA	12.5044	10.9454	13.244	11.262	12.7277	12.0237	10.1473	12.5352	10.6072	10.6907	NA	12.9409	12.9184	NA	12.7583	10.9805	12.3124	NA	NA	NA	NA	NA	NA	NA	NA	NA	NA	NA	NA	NA	NA	NA	NA	NA
>tr|A0A024R8A5|A0A024R8A5_HUMAN Testis tissue sperm-binding protein Li 51e OS=Homo sapiens OX=9606 PE=2 SV=1;>tr|A0A8J8YVX4|A0A8J8YVX4_HUMAN Outer dense fiber of sperm tails 2 OS=Homo sapiens OX=9606 GN=ODF2 PE=1 SV=1;>tr|A0A8J8Z1C3|A0A8J8Z1C3_HUMAN Outer dense fiber of sperm tails 2 OS=Homo sapiens OX=9606 GN=ODF2 PE=1 SV=1;>tr|B3KSD5|B3KSD5_HUMAN cDNA FLJ36048 fis, clone TESTI2017954, highly si…	A0A024R8A5;A0A8J8YVX4;A0A8J8Z1C3;B3KSD5;B4DUU0;B4DX03;B4DX85;Q5BJF6	;ODF2;ODF2;;;;;ODF2	Testis tissue sperm-binding protein Li 51e;Outer dense fiber of sperm tails 2;Outer dense fiber of sperm tails 2;cDNA FLJ36048 fis, clone TESTI2017954, highly similar to Homo sapiens outer dense fiber of sperm tails 2 (ODF2), transcript variant 2, mRNA;cDNA FLJ59435, highly similar to Homo sapiens outer dense fiber of sperm tails 2 (ODF2), transcript variant 2, mRNA;cDNA FLJ56166, highly similar …	True	Homo sapiens	0.631342	3.51077e-09	46.8757	False	A0A024R8A5	A0A024R8A5	Testis tissue sperm-binding protein Li 51e	NA	NA	NA	10.9977	10.7682	11.2592	NA	10.7531	10.9287	10.8607	11.0296	NA	11.3095	NA	11.1373	10.8443	10.3458	NA	11.0647	10.7944	NA	NA	NA	NA	NA	NA	NA	NA	NA	NA	NA	NA	NA	NA	NA	NA	NA
>tr|A0A024R8S5|A0A024R8S5_HUMAN Protein disulfide-isomerase OS=Homo sapiens OX=9606 PE=2 SV=1;>tr|A0A7P0TA35|A0A7P0TA35_HUMAN Protein disulfide-isomerase OS=Homo sapiens OX=9606 GN=P4HB PE=1 SV=1;>tr|A0A7P0TA71|A0A7P0TA71_HUMAN Protein disulfide-isomerase OS=Homo sapiens OX=9606 GN=P4HB PE=1 SV=1;>tr|A0A7P0TB26|A0A7P0TB26_HUMAN Protein disulfide-isomerase OS=Homo sapiens OX=9606 GN=P4HB PE=1 SV=1…	A0A024R8S5;A0A7P0TA35;A0A7P0TA71;A0A7P0TB26;P07237	;P4HB;P4HB;P4HB;P4HB	Protein disulfide-isomerase	True	Homo sapiens	1.1985	2.48061e-17	53.4321	False	A0A024R8S5	A0A024R8S5	Protein disulfide-isomerase	11.8243	11.4479	11.4546	11.9389	11.6229	11.5668	11.7386	11.7448	12.3434	11.5813	11.8548	11.0324	11.5124	11.4939	11.1514	11.6035	11.3099	12.2891	11.8975	12.0215	NA	NA	11.5637	13.9523	NA	13.0208	NA	NA	NA	NA	NA	13.2291	NA	NA	12.7706	NA	NA
>tr|A0A024R9B7|A0A024R9B7_HUMAN Cytochrome c oxidase subunit 6C OS=Homo sapiens OX=9606 PE=2 SV=1;>sp|P09669|COX6C_HUMAN Cytochrome c oxidase subunit 6C OS=Homo sapiens OX=9606 GN=COX6C PE=1 SV=2	A0A024R9B7;P09669	;COX6C	Cytochrome c oxidase subunit 6C	True	Homo sapiens	1.02958	6.1144e-17	53.1256	False	A0A024R9B7	A0A024R9B7	Cytochrome c oxidase subunit 6C	11.7491	11.6249	11.5291	12.3386	12.0952	11.7785	11.3843	11.0866	11.5803	11.9322	11.5116	11.1342	11.1196	11.6415	11.4814	11.9834	11.6844	11.6961	11.4638	12.1844	NA	NA	NA	NA	NA	NA	NA	NA	NA	NA	NA	NA	NA	NA	NA	NA	NA
>tr|A0A024R9I0|A0A024R9I0_HUMAN V-type proton ATPase subunit C OS=Homo sapiens OX=9606 GN=ATP6V1C1 PE=2 SV=1;>sp|P21283|VATC1_HUMAN V-type proton ATPase subunit C 1 OS=Homo sapiens OX=9606 GN=ATP6V1C1 PE=1 SV=4	A0A024R9I0;P21283	ATP6V1C1	V-type proton ATPase subunit C;V-type proton ATPase subunit C 1	True	Homo sapiens	0.950427	3.2132e-16	52.555	False	A0A024R9I0	ATP6V1C1	V-type proton ATPase subunit C	NA	12.5789	12.8317	12.7368	12.4638	13.1092	12.5134	NA	12.8348	13.0241	12.715	10.7373	12.3884	NA	13.1109	13.3729	12.6713	12.6791	12.4181	13.8094	NA	NA	NA	NA	NA	NA	NA	NA	NA	NA	NA	NA	NA	NA	NA	NA	NA
>tr|A0A024RA52|A0A024RA52_HUMAN Proteasome subunit alpha type OS=Homo sapiens OX=9606 GN=PSMA2 PE=1 SV=1;>sp|P25787|PSA2_HUMAN Proteasome subunit alpha type-2 OS=Homo sapiens OX=9606 GN=PSMA2 PE=1 SV=2	A0A024RA52;P25787	PSMA2	Proteasome subunit alpha type;Proteasome subunit alpha type-2	True	Homo sapiens	1.34717	5.74365e-16	52.3532	False	A0A024RA52	PSMA2	Proteasome subunit alpha type	11.8081	11.813	12.5624	12.6053	12.6533	11.8621	11.3524	12.0434	11.7113	11.8528	11.5952	12.3171	12.0092	12.3316	11.2917	12.4709	12.0653	12.6045	12.328	12.487	11.0077	NA	NA	NA	10.9691	NA	NA	NA	NA	NA	NA	NA	NA	12.3954	NA	NA	NA
>tr|A0A024RAC5|A0A024RAC5_HUMAN Epididymis secretory sperm binding protein OS=Homo sapiens OX=9606 GN=RCC2 PE=2 SV=1;>tr|A5PLK7|A5PLK7_HUMAN RCC2 protein (Fragment) OS=Homo sapiens OX=9606 GN=RCC2 PE=2 SV=1;>sp|Q9P258|RCC2_HUMAN Protein RCC2 OS=Homo sapiens OX=9606 GN=RCC2 PE=1 SV=2	A0A024RAC5;A5PLK7;Q9P258	RCC2	Epididymis secretory sperm binding protein;RCC2 protein (Fragment);Protein RCC2	True	Homo sapiens	1.16499	4.23233e-19	54.7956	False	A0A024RAC5	RCC2	Epididymis secretory sperm binding protein	14.583	14.4021	14.5712	14.847	14.8463	14.9227	14.6485	14.6673	14.7843	14.8005	14.6172	14.4686	14.6557	13.8903	14.5257	14.8988	14.4266	14.6917	14.7843	14.5646	NA	NA	NA	NA	12.8709	12.0527	NA	NA	11.7883	NA	NA	NA	NA	13.6079	NA	NA	NA
>tr|A0A024RAJ6|A0A024RAJ6_HUMAN Beta-hexosaminidase OS=Homo sapiens OX=9606 GN=HEXB PE=2 SV=1	A0A024RAJ6	HEXB	Beta-hexosaminidase	True	Homo sapiens	0.750301	8.32345e-21	56.1257	False	A0A024RAJ6	HEXB	Beta-hexosaminidase	NA	10.7145	10.8858	11.1752	11.1575	11.5587	11.6394	NA	11.2663	NA	11.6641	NA	NA	NA	NA	NA	NA	NA	NA	11.4708	NA	NA	NA	NA	NA	NA	NA	NA	NA	NA	NA	NA	NA	NA	NA	NA	NA
>tr|A0A024RBB5|A0A024RBB5_HUMAN Cysteine and glycine-rich protein 2, isoform CRA_a OS=Homo sapiens OX=9606 GN=CSRP2 PE=2 SV=1;>sp|Q16527|CSRP2_HUMAN Cysteine and glycine-rich protein 2 OS=Homo sapiens OX=9606 GN=CSRP2 PE=1 SV=3	A0A024RBB5;Q16527	CSRP2	Cysteine and glycine-rich protein 2, isoform CRA_a;Cysteine and glycine-rich protein 2	True	Homo sapiens	0.815258	1.33731e-15	52.0578	False	A0A024RBB5	CSRP2	Cysteine and glycine-rich protein 2, isoform CRA_a	NA	10.7618	NA	8.59862	NA	8.76817	9.19425	NA	NA	10.0562	10.1011	10.3695	9.65482	9.35844	NA	9.75268	9.0009	NA	10.3691	NA	NA	NA	NA	NA	NA	NA	NA	NA	NA	NA	NA	NA	NA	NA	NA	NA	NA
>tr|A0A024RBE8|A0A024RBE8_HUMAN Solute carrier family 25 member 3 (Fragment) OS=Homo sapiens OX=9606 GN=SLC25A3 PE=2 SV=1;>tr|A0A024RBH9|A0A024RBH9_HUMAN Solute carrier family 25 member 3 (Fragment) OS=Homo sapiens OX=9606 GN=SLC25A3 PE=2 SV=1;>tr|B2RE88|B2RE88_HUMAN Solute carrier family 25 member 3 OS=Homo sapiens OX=9606 PE=2 SV=1;>sp|Q00325|S25A3_HUMAN Solute carrier family 25 member 3 OS=Hom…	A0A024RBE8;A0A024RBH9;B2RE88;Q00325	SLC25A3;SLC25A3;;SLC25A3	Solute carrier family 25 member 3 (Fragment);Solute carrier family 25 member 3 (Fragment);Solute carrier family 25 member 3;Solute carrier family 25 member 3	True	Homo sapiens	1.31125	5.60269e-16	52.3619	False	A0A024RBE8	SLC25A3	Solute carrier family 25 member 3 (Fragment)	13.3809	13.5567	13.5028	13.4493	13.3834	13.5017	13.5732	13.6443	13.4088	13.1134	13.3863	13.1955	13.4531	13.0567	13.713	13.6124	12.7326	12.873	13.1725	13.553	NA	14.8646	NA	NA	NA	NA	NA	NA	17.6065	NA	NA	NA	NA	14.5984	NA	19.1066	15.6877
>tr|A0A024RCM3|A0A024RCM3_HUMAN RNA helicase OS=Homo sapiens OX=9606 PE=4 SV=1;>sp|Q13838|DX39B_HUMAN Spliceosome RNA helicase DDX39B OS=Homo sapiens OX=9606 GN=DDX39B PE=1 SV=1	A0A024RCM3;Q13838	;DDX39B	RNA helicase;Spliceosome RNA helicase DDX39B	True	Homo sapiens	1.32505	4.34982e-23	58.0385	False	A0A024RCM3	A0A024RCM3	RNA helicase	19.0754	18.9101	19.563	19.3704	19.6115	18.9091	20.5965	19.485	18.7879	19.4425	18.6547	19.7198	19.1026	19.443	19.0407	19.2389	18.8997	19.2773	19.2697	19.1168	17.2323	14.2998	17.7864	NA	14.538	16.4543	16.2261	17.6373	16.7223	17.1067	16.7125	17.2283	17.4538	13.3147	17.9566	15.743	17.3489
>tr|A0A024RCM4|A0A024RCM4_HUMAN Large proline-rich protein BAG6 OS=Homo sapiens OX=9606 GN=BAG6 PE=1 SV=1;>tr|A0A0G2JK23|A0A0G2JK23_HUMAN Large proline-rich protein BAG6 OS=Homo sapiens OX=9606 GN=BAG6 PE=1 SV=1;>tr|A0A1U9X7A6|A0A1U9X7A6_HUMAN Large proline-rich protein BAG6 OS=Homo sapiens OX=9606 PE=4 SV=1;>tr|A0A7I2V508|A0A7I2V508_HUMAN Large proline-rich protein BAG6 OS=Homo sapiens OX=9606 G…	A0A024RCM4;A0A0G2JK23;A0A1U9X7A6;A0A7I2V508;A0A7P0MQS5;P46379	BAG6;BAG6;;BAG6;BAG6;BAG6	Large proline-rich protein BAG6	True	Homo sapiens	1.08889	6.6557e-21	56.2032	False	A0A024RCM4	BAG6	Large proline-rich protein BAG6	NA	11.0977	12.2085	11.3503	11.8928	11.3945	11.4979	12.2946	10.3177	12.1608	11.9121	11.7742	11.7954	12.9646	11.4779	10.7138	13.0244	10.7245	11.739	12.3518	NA	NA	NA	NA	NA	NA	NA	NA	NA	14.0245	NA	NA	NA	12.8096	NA	NA	NA
>tr|A0A024RCN6|A0A024RCN6_HUMAN Valine--tRNA ligase OS=Homo sapiens OX=9606 PE=1 SV=1;>tr|A0A1U9X9A1|A0A1U9X9A1_HUMAN Valine--tRNA ligase OS=Homo sapiens OX=9606 PE=3 SV=2;>tr|A0A1U9X9C4|A0A1U9X9C4_HUMAN Valine--tRNA ligase OS=Homo sapiens OX=9606 PE=1 SV=1;>tr|A0A1U9X9C8|A0A1U9X9C8_HUMAN Valine--tRNA ligase OS=Homo sapiens OX=9606 PE=1 SV=1;>sp|P26640|SYVC_HUMAN Valine--tRNA ligase OS=Homo sapie…	A0A024RCN6;A0A1U9X9A1;A0A1U9X9C4;A0A1U9X9C8;P26640	;;;;VARS1	Valine--tRNA ligase	True	Homo sapiens	1.1603	4.80394e-18	53.9845	False	A0A024RCN6	A0A024RCN6	Valine--tRNA ligase	10.8923	11.5183	11.4082	11.8474	11.0526	11.3901	12.1425	11.6855	11.7689	11.4575	11.2222	10.5933	11.6577	11.5519	11.0811	11.7533	11.6608	10.8491	11.856	12.2099	NA	NA	NA	NA	NA	NA	NA	NA	NA	NA	NA	NA	NA	NA	NA	NA	NA
>tr|A0A024RCP3|A0A024RCP3_HUMAN TRIM26 OS=Homo sapiens OX=9606 PE=4 SV=1;>tr|A0A1U9X8P6|A0A1U9X8P6_HUMAN TRIM26 OS=Homo sapiens OX=9606 PE=4 SV=1;>tr|A0A1U9X8Q1|A0A1U9X8Q1_HUMAN TRIM26 OS=Homo sapiens OX=9606 PE=4 SV=1;>sp|Q12899|TRI26_HUMAN Tripartite motif-containing protein 26 OS=Homo sapiens OX=9606 GN=TRIM26 PE=1 SV=1	A0A024RCP3;A0A1U9X8P6;A0A1U9X8Q1;Q12899	;;;TRIM26	TRIM26;TRIM26;TRIM26;Tripartite motif-containing protein 26	True	Homo sapiens	1.01566	1.54669e-16	52.8075	False	A0A024RCP3	A0A024RCP3	TRIM26	10.3693	10.5275	8.89131	10.3413	10.7398	10.2879	10.5486	9.9328	9.78184	9.66098	9.88154	NA	10.9869	8.9807	NA	10.4682	10.6145	NA	10.9441	9.70132	NA	NA	NA	NA	NA	NA	NA	NA	NA	NA	NA	NA	NA	NA	NA	NA	NA
>tr|A0A024RCR3|A0A024RCR3_HUMAN PBX2 OS=Homo sapiens OX=9606 PE=3 SV=1;>tr|A0A1U9X8A1|A0A1U9X8A1_HUMAN PBX2 OS=Homo sapiens OX=9606 PE=3 SV=1;>sp|P40425|PBX2_HUMAN Pre-B-cell leukemia transcription factor 2 OS=Homo sapiens OX=9606 GN=PBX2 PE=1 SV=2;>tr|Q7KZE5|Q7KZE5_HUMAN Pre-B-cell leukemia transcription factor 2 OS=Homo sapiens OX=9606 PE=2 SV=1	A0A024RCR3;A0A1U9X8A1;P40425;Q7KZE5	;;PBX2;	PBX2;PBX2;Pre-B-cell leukemia transcription factor 2;Pre-B-cell leukemia transcription factor 2	True	Homo sapiens	0.528887	8.85033e-10	47.3678	False	A0A024RCR3	A0A024RCR3	PBX2	9.9259	NA	10.9428	11.4621	11.3878	10.8866	10.5431	11.4385	11.0557	10.9143	11.1581	10.9841	11.844	11.2865	NA	10.8211	10.9256	9.81068	11.1095	10.5185	NA	NA	NA	NA	NA	NA	NA	NA	NA	NA	NA	NA	NA	NA	NA	NA	NA
>tr|A0A024RCS3|A0A024RCS3_HUMAN Death domain-associated protein 6 OS=Homo sapiens OX=9606 PE=3 SV=1;>tr|A0A1U9X7L0|A0A1U9X7L0_HUMAN Death domain-associated protein 6 OS=Homo sapiens OX=9606 PE=3 SV=1;>tr|A8K822|A8K822_HUMAN Death domain-associated protein 6 OS=Homo sapiens OX=9606 PE=2 SV=1;>tr|B2R7M0|B2R7M0_HUMAN Death domain-associated protein 6 OS=Homo sapiens OX=9606 PE=2 SV=1;>tr|B4E1C1|B4E1…	A0A024RCS3;A0A1U9X7L0;A8K822;B2R7M0;B4E1C1;Q53F85;Q9UER7	;;;;DAXX;;DAXX	Death domain-associated protein 6;Death domain-associated protein 6;Death domain-associated protein 6;Death domain-associated protein 6;Death domain-associated protein 6;Death domain-associated protein 6 (Fragment);Death domain-associated protein 6	True	Homo sapiens	0.796248	1.40501e-14	51.2276	False	A0A024RCS3	A0A024RCS3	Death domain-associated protein 6	11.9317	12.0809	11.9824	11.5314	11.2075	11.1712	11.9561	11.8461	11.7309	11.0786	11.4817	10.6903	11.599	11.2683	10.6859	11.3992	11.4661	11.0825	11.1749	11.1824	NA	NA	NA	NA	NA	NA	NA	NA	NA	NA	NA	NA	NA	NA	NA	NA	NA
>tr|A0A024RCS7|A0A024RCS7_HUMAN Kinesin-like protein OS=Homo sapiens OX=9606 GN=KIFC1 PE=3 SV=1;>tr|A0A1U9X7Y0|A0A1U9X7Y0_HUMAN Kinesin-like protein OS=Homo sapiens OX=9606 PE=3 SV=1;>sp|Q9BW19|KIFC1_HUMAN Kinesin-like protein KIFC1 OS=Homo sapiens OX=9606 GN=KIFC1 PE=1 SV=2	A0A024RCS7;A0A1U9X7Y0;Q9BW19	KIFC1;;KIFC1	Kinesin-like protein;Kinesin-like protein;Kinesin-like protein KIFC1	True	Homo sapiens	0.900841	9.87375e-19	54.5129	False	A0A024RCS7	KIFC1	Kinesin-like protein	11.2544	10.3131	11.7701	11.5654	10.6281	11.2782	11.5158	11.3335	11.4384	11.493	11.2363	NA	11.5463	NA	11.2137	11.0289	11.1128	9.7448	11.6938	11.186	NA	NA	NA	NA	NA	NA	NA	NA	NA	NA	NA	NA	NA	NA	NA	NA	NA
>tr|A0A068F658|A0A068F658_HUMAN Glucosylceramidase OS=Homo sapiens OX=9606 GN=GBA PE=2 SV=1;>tr|A0A0G2JLB3|A0A0G2JLB3_HUMAN Glucosylceramidase OS=Homo sapiens OX=9606 GN=GBA1 PE=1 SV=1;>tr|A0A0G2JNZ5|A0A0G2JNZ5_HUMAN Glucosylceramidase OS=Homo sapiens OX=9606 GN=GBA1 PE=1 SV=1;>tr|B2R6A7|B2R6A7_HUMAN Glucosylceramidase OS=Homo sapiens OX=9606 PE=2 SV=1;>tr|B7Z6S9|B7Z6S9_HUMAN Glucosylceramidase O…	A0A068F658;A0A0G2JLB3;A0A0G2JNZ5;B2R6A7;B7Z6S9;B7Z7G9;P04062	GBA;GBA1;GBA1;;;;GBA1	Glucosylceramidase;Glucosylceramidase;Glucosylceramidase;Glucosylceramidase;Glucosylceramidase;Glucosylceramidase;Lysosomal acid glucosylceramidase	True	Homo sapiens	1.08026	1.17161e-16	52.903	False	A0A068F658	GBA	Glucosylceramidase	10.196	11.674	10.0636	11.2543	10.1462	10.8252	11.4134	11.2994	10.0528	NA	10.4221	NA	9.91816	10.1354	10.8197	10.0146	10.5769	10.4438	11.0663	10.6874	NA	NA	NA	NA	NA	NA	NA	NA	NA	NA	NA	NA	NA	NA	NA	NA	NA
>tr|A0A068F7M9|A0A068F7M9_HUMAN FH1/FH2 domain-containing protein 1 variant OS=Homo sapiens OX=9606 GN=FHOD1 PE=2 SV=1;>sp|Q9Y613|FHOD1_HUMAN FH1/FH2 domain-containing protein 1 OS=Homo sapiens OX=9606 GN=FHOD1 PE=1 SV=3	A0A068F7M9;Q9Y613	FHOD1	FH1/FH2 domain-containing protein 1 variant;FH1/FH2 domain-containing protein 1	True	Homo sapiens	0.705748	1.13843e-15	52.1142	False	A0A068F7M9	FHOD1	FH1/FH2 domain-containing protein 1 variant	10.1426	10.1983	NA	10.3317	9.18706	NA	9.76596	NA	NA	NA	NA	NA	9.83452	NA	NA	NA	NA	9.58421	NA	7.77957	NA	NA	NA	NA	NA	NA	NA	NA	NA	NA	NA	NA	NA	NA	NA	NA	NA
>tr|A0A075B6H4|A0A075B6H4_HUMAN Cysteine-rich protein 2-binding protein OS=Homo sapiens OX=9606 GN=KAT14 PE=1 SV=1	A0A075B6H4	KAT14	Cysteine-rich protein 2-binding protein	True	Homo sapiens	0.474878	8.03635e-21	56.1379	False	A0A075B6H4	KAT14	Cysteine-rich protein 2-binding protein	NA	10.4279	12.6311	11.9769	12.7891	12.3504	12.0483	12.1915	12.6201	11.8893	12.0748	11.4031	12.2942	12.7856	12.3464	11.2677	12.1083	11.6187	12.7367	12.7237	NA	NA	NA	NA	NA	NA	NA	NA	NA	NA	NA	NA	NA	NA	NA	NA	NA
>tr|A0A076MKN9|A0A076MKN9_HUMAN CDX2/AS OS=Homo sapiens OX=9606 GN=CDX2 PE=2 SV=1;>sp|Q99626|CDX2_HUMAN Homeobox protein CDX-2 OS=Homo sapiens OX=9606 GN=CDX2 PE=1 SV=3	A0A076MKN9;Q99626	CDX2	CDX2/AS;Homeobox protein CDX-2	True	Homo sapiens	0.384846	5.77201e-09	46.6943	False	A0A076MKN9	CDX2	CDX2/AS	13.3828	13.6562	13.4362	12.936	13.0898	12.4373	13.1528	12.8429	13.1733	13.0969	12.7316	12.8038	13.2435	12.4181	13.0595	13.4272	12.8093	12.4074	12.6387	12.2951	NA	NA	NA	NA	NA	NA	NA	NA	NA	NA	NA	NA	NA	NA	NA	NA	NA
>tr|A0A087WT10|A0A087WT10_HUMAN Centromere protein S OS=Homo sapiens OX=9606 GN=CENPS-CORT PE=1 SV=1;>sp|Q8N2Z9|CENPS_HUMAN Centromere protein S OS=Homo sapiens OX=9606 GN=CENPS PE=1 SV=1	A0A087WT10;Q8N2Z9	CENPS-CORT;CENPS	Centromere protein S	True	Homo sapiens	0.543981	9.89798e-07	44.6126	False	A0A087WT10	CENPS-CORT	Centromere protein S	11.2625	NA	12.7289	12.4094	11.9225	12.3725	12.2399	12.7483	12.3559	12.119	11.8908	10.8837	12.8524	12.6754	11.0896	12.2099	11.8104	NA	12.604	12.4945	NA	NA	NA	NA	NA	NA	NA	NA	NA	NA	NA	NA	NA	NA	NA	NA	NA
>tr|A0A087WT20|A0A087WT20_HUMAN DDB1- and CUL4-associated factor 13 OS=Homo sapiens OX=9606 GN=DCAF13 PE=1 SV=1;>sp|Q9NV06|DCA13_HUMAN DDB1- and CUL4-associated factor 13 OS=Homo sapiens OX=9606 GN=DCAF13 PE=1 SV=2	A0A087WT20;Q9NV06	DCAF13	DDB1- and CUL4-associated factor 13	True	Homo sapiens	0.771897	1.11833e-13	50.4918	False	A0A087WT20	DCAF13	DDB1- and CUL4-associated factor 13	10.0274	11.8683	10.567	12.2395	11.9237	11.3649	11.8866	11.9811	12.2467	10.9534	11.6601	NA	12.286	11.4893	12.0041	12.4233	11.4681	11.4021	11.7755	11.2468	NA	NA	NA	NA	NA	NA	NA	NA	NA	NA	NA	NA	NA	NA	NA	NA	NA
>tr|A0A087WTW0|A0A087WTW0_HUMAN E3 ubiquitin-protein ligase UHRF OS=Homo sapiens OX=9606 GN=UHRF1 PE=1 SV=1;>tr|A0A087WVR3|A0A087WVR3_HUMAN E3 ubiquitin-protein ligase UHRF OS=Homo sapiens OX=9606 GN=UHRF1 PE=1 SV=1;>sp|Q96T88|UHRF1_HUMAN E3 ubiquitin-protein ligase UHRF1 OS=Homo sapiens OX=9606 GN=UHRF1 PE=1 SV=1	A0A087WTW0;A0A087WVR3;Q96T88	UHRF1	E3 ubiquitin-protein ligase UHRF;E3 ubiquitin-protein ligase UHRF;E3 ubiquitin-protein ligase UHRF1	True	Homo sapiens	0.733393	1.48171e-19	55.1468	False	A0A087WTW0	UHRF1	E3 ubiquitin-protein ligase UHRF	17.7579	17.8834	18.3317	17.8162	17.8791	18.0312	18.061	18.2254	18.223	18.2209	17.8976	17.9677	18.0634	17.9861	18.059	18.185	18.1122	17.6914	17.9525	17.8599	NA	NA	NA	NA	NA	NA	NA	NA	NA	NA	NA	NA	NA	NA	NA	NA	NA
>tr|A0A087WU03|A0A087WU03_HUMAN Heterogeneous nuclear ribonucleoprotein D like OS=Homo sapiens OX=9606 GN=HNRNPDL PE=1 SV=1	A0A087WU03	HNRNPDL	Heterogeneous nuclear ribonucleoprotein D like	True	Homo sapiens	0.669583	1.71893e-18	54.328	False	A0A087WU03	HNRNPDL	Heterogeneous nuclear ribonucleoprotein D like	14.8199	15.6852	15.6142	15.4789	15.6219	15.4091	15.9432	15.7214	15.366	15.6147	15.1735	15.6069	15.5673	15.5115	15.4409	15.524	15.6041	15.1063	15.5587	15.506	NA	NA	NA	NA	NA	NA	NA	NA	NA	NA	NA	NA	NA	NA	NA	NA	NA
>tr|A0A087WU53|A0A087WU53_HUMAN Magnesium transporter 1 OS=Homo sapiens OX=9606 GN=MAGT1 PE=1 SV=1;>tr|A0A8I5KY62|A0A8I5KY62_HUMAN Magnesium transporter 1 OS=Homo sapiens OX=9606 GN=MAGT1 PE=1 SV=1;>tr|A0A8I5KYH1|A0A8I5KYH1_HUMAN Magnesium transporter 1 OS=Homo sapiens OX=9606 GN=MAGT1 PE=1 SV=1;>tr|B4DH58|B4DH58_HUMAN cDNA FLJ56344, highly similar to Implantation-associated protein OS=Homo sapie…	A0A087WU53;A0A8I5KY62;A0A8I5KYH1;B4DH58;Q9H0U3	MAGT1;MAGT1;MAGT1;;MAGT1	Magnesium transporter 1;Magnesium transporter 1;Magnesium transporter 1;cDNA FLJ56344, highly similar to Implantation-associated protein;Magnesium transporter protein 1	True	Homo sapiens	0.917289	8.54653e-15	51.4037	False	A0A087WU53	MAGT1	Magnesium transporter 1	NA	10.4378	NA	11.3535	10.8175	9.62353	10.8926	11.2929	10.7937	9.26919	11.5874	NA	11.4303	11.172	NA	12.2021	10.5938	NA	11.4626	11.499	NA	NA	NA	NA	NA	NA	NA	NA	NA	NA	NA	NA	NA	NA	NA	NA	NA
>tr|A0A087WUB9|A0A087WUB9_HUMAN Catenin beta like 1 OS=Homo sapiens OX=9606 GN=CTNNBL1 PE=1 SV=1;>sp|Q8WYA6|CTBL1_HUMAN Beta-catenin-like protein 1 OS=Homo sapiens OX=9606 GN=CTNNBL1 PE=1 SV=1	A0A087WUB9;Q8WYA6	CTNNBL1	Catenin beta like 1;Beta-catenin-like protein 1	True	Homo sapiens	0.56897	1.80194e-17	53.5402	False	A0A087WUB9	CTNNBL1	Catenin beta like 1	16.4355	16.4269	16.257	15.9569	16.0402	16.0046	16.3903	16.325	16.2781	16.2461	15.9232	16.0532	16.2142	16.2335	16.2242	16.2083	16.1227	15.7922	16.2506	16.0819	NA	NA	NA	16.2787	NA	NA	NA	NA	NA	NA	NA	NA	NA	NA	NA	NA	NA
>tr|A0A087WUJ4|A0A087WUJ4_HUMAN Zinc finger protein 516 (Fragment) OS=Homo sapiens OX=9606 GN=ZNF516 PE=1 SV=1;>tr|Q2YDX2|Q2YDX2_HUMAN ZNF516 protein (Fragment) OS=Homo sapiens OX=9606 GN=ZNF516 PE=2 SV=1;>sp|Q92618|ZN516_HUMAN Zinc finger protein 516 OS=Homo sapiens OX=9606 GN=ZNF516 PE=1 SV=1	A0A087WUJ4;Q2YDX2;Q92618	ZNF516	Zinc finger protein 516 (Fragment);ZNF516 protein (Fragment);Zinc finger protein 516	True	Homo sapiens	0.49992	2.43113e-06	44.1967	False	A0A087WUJ4	ZNF516	Zinc finger protein 516 (Fragment)	11.9597	12.3369	12.6707	12.4461	11.8922	12.8085	12.0676	NA	12.7835	12.5688	13.0011	11.5895	12.6551	NA	12.2355	13.067	NA	NA	12.1416	12.8639	NA	NA	NA	NA	NA	NA	NA	NA	NA	NA	NA	NA	NA	NA	NA	NA	NA
>tr|A0A087WUK2|A0A087WUK2_HUMAN Heterogeneous nuclear ribonucleoprotein D like OS=Homo sapiens OX=9606 GN=HNRNPDL PE=1 SV=1;>sp|O14979|HNRDL_HUMAN Heterogeneous nuclear ribonucleoprotein D-like OS=Homo sapiens OX=9606 GN=HNRNPDL PE=1 SV=3	A0A087WUK2;O14979	HNRNPDL	Heterogeneous nuclear ribonucleoprotein D like;Heterogeneous nuclear ribonucleoprotein D-like	True	Homo sapiens	0.877971	5.15381e-20	55.5025	False	A0A087WUK2	HNRNPDL	Heterogeneous nuclear ribonucleoprotein D like	17.4592	17.8038	18.0333	17.6638	17.676	17.9937	17.7309	18.0313	18.0276	17.8975	17.534	17.5361	17.8605	17.4919	17.8255	18.0279	17.6686	17.4179	17.9318	17.5854	14.3845	12.9154	14.3852	NA	11.0779	NA	NA	NA	NA	13.9214	13.1909	10.1002	13.6728	13.1927	15.3954	NA	14.6879
>tr|A0A087WUT6|A0A087WUT6_HUMAN Eukaryotic translation initiation factor 5B OS=Homo sapiens OX=9606 GN=EIF5B PE=1 SV=1;>sp|O60841|IF2P_HUMAN Eukaryotic translation initiation factor 5B OS=Homo sapiens OX=9606 GN=EIF5B PE=1 SV=4	A0A087WUT6;O60841	EIF5B	Eukaryotic translation initiation factor 5B	True	Homo sapiens	0.977913	3.23737e-18	54.1165	False	A0A087WUT6	EIF5B	Eukaryotic translation initiation factor 5B	15.5332	15.3532	16.167	15.8886	15.8773	16.0642	16.1381	16.1101	15.9901	16.1806	15.8393	15.9154	16.1016	16.038	15.9899	16.0697	16.1927	15.5775	15.8885	15.8102	NA	NA	NA	NA	NA	NA	NA	NA	NA	NA	NA	NA	NA	14.2863	NA	NA	NA
>tr|A0A087WUY7|A0A087WUY7_HUMAN Protein inhibitor of activated STAT 2 (Fragment) OS=Homo sapiens OX=9606 GN=PIAS2 PE=1 SV=1;>sp|O75928|PIAS2_HUMAN E3 SUMO-protein ligase PIAS2 OS=Homo sapiens OX=9606 GN=PIAS2 PE=1 SV=3;>tr|Q2TA77|Q2TA77_HUMAN PIAS2 protein OS=Homo sapiens OX=9606 GN=PIAS2 PE=2 SV=1	A0A087WUY7;O75928;Q2TA77	PIAS2	Protein inhibitor of activated STAT 2 (Fragment);E3 SUMO-protein ligase PIAS2;PIAS2 protein	True	Homo sapiens	0.797058	8.49708e-07	44.6813	False	A0A087WUY7	PIAS2	Protein inhibitor of activated STAT 2 (Fragment)	9.30741	9.50939	10.1086	10.5335	9.47086	10.2841	10.1399	NA	11.6312	10.8771	11.1764	NA	10.9002	10.0129	NA	11.1049	10.739	10.0366	9.84559	11.2445	NA	NA	NA	NA	NA	NA	NA	NA	NA	NA	NA	NA	NA	NA	NA	NA	NA
>tr|A0A087WV05|A0A087WV05_HUMAN c-Myc-binding protein OS=Homo sapiens OX=9606 PE=3 SV=1;>tr|Q6IB68|Q6IB68_HUMAN MYCBP protein OS=Homo sapiens OX=9606 GN=MYCBP PE=2 SV=1;>sp|Q99417|MYCBP_HUMAN c-Myc-binding protein OS=Homo sapiens OX=9606 GN=MYCBP PE=1 SV=3	A0A087WV05;Q6IB68;Q99417	;MYCBP;MYCBP	c-Myc-binding protein;MYCBP protein;c-Myc-binding protein	True	Homo sapiens	0.974856	4.31745e-17	53.2441	False	A0A087WV05	A0A087WV05	c-Myc-binding protein	10.746	11.287	10.91	11.3588	11.2363	11.0622	11.2562	11.4032	11.1487	10.5914	10.7441	10.5992	10.9049	NA	9.59527	10.8719	10.4322	10.2935	10.876	11.2245	NA	NA	NA	NA	NA	NA	NA	NA	NA	NA	NA	NA	NA	NA	NA	NA	NA
>tr|A0A087WV25|A0A087WV25_HUMAN Centrosomal protein 43 OS=Homo sapiens OX=9606 GN=CEP43 PE=1 SV=1;>tr|A0A994J500|A0A994J500_HUMAN Centrosomal protein 43 OS=Homo sapiens OX=9606 GN=CEP43 PE=1 SV=1;>tr|A0A994J518|A0A994J518_HUMAN Centrosomal protein 43 OS=Homo sapiens OX=9606 GN=CEP43 PE=1 SV=1;>tr|A0A994J527|A0A994J527_HUMAN LisH domain-containing protein (Fragment) OS=Homo sapiens OX=9606 PE=1 SV…	A0A087WV25;A0A994J500;A0A994J518;A0A994J527;A0A994J5H0;A0A994J5H4;A0A994J7D3;A0A994J7Q7;B4DH64;O95684	CEP43;CEP43;CEP43;;CEP43;;CEP43;CEP43;;CEP43	Centrosomal protein 43;Centrosomal protein 43;Centrosomal protein 43;LisH domain-containing protein (Fragment);Centrosomal protein 43;LisH domain-containing protein;Centrosomal protein 43;Centrosomal protein 43;cDNA FLJ52986, highly similar to FGFR1 oncogene partner;Centrosomal protein 43	True	Homo sapiens	1.01522	6.23363e-16	52.3247	False	A0A087WV25	CEP43	Centrosomal protein 43	11.4763	NA	12.4092	12.9268	13.3447	12.8677	11.648	12.4869	NA	12.8028	11.6778	12.5896	12.1692	12.8014	12.9289	12.432	12.9561	12.6487	12.568	12.5342	NA	NA	NA	NA	NA	NA	NA	NA	NA	NA	NA	NA	NA	NA	NA	NA	NA
>tr|A0A087WV46|A0A087WV46_HUMAN Ragulator complex protein LAMTOR4 OS=Homo sapiens OX=9606 GN=LAMTOR4 PE=1 SV=1;>tr|C9JXA7|C9JXA7_HUMAN Ragulator complex protein LAMTOR4 OS=Homo sapiens OX=9606 GN=LAMTOR4 PE=1 SV=1;>sp|Q0VGL1|LTOR4_HUMAN Ragulator complex protein LAMTOR4 OS=Homo sapiens OX=9606 GN=LAMTOR4 PE=1 SV=1	A0A087WV46;C9JXA7;Q0VGL1	LAMTOR4	Ragulator complex protein LAMTOR4	True	Homo sapiens	1.08014	7.67758e-12	49.0105	False	A0A087WV46	LAMTOR4	Ragulator complex protein LAMTOR4	13.2314	12.7967	13.9067	13.1555	13.2128	13.6904	13.7932	13.4742	13.6696	13.8058	13.8651	13.8065	13.8399	13.6947	13.9605	14.0072	13.8813	13.4323	13.8684	13.704	NA	NA	NA	NA	NA	NA	NA	NA	NA	NA	NA	NA	NA	NA	NA	NA	NA
>tr|A0A087WVF4|A0A087WVF4_HUMAN DNA helicase OS=Homo sapiens OX=9606 GN=CHD1 PE=1 SV=2;>sp|O14646|CHD1_HUMAN Chromodomain-helicase-DNA-binding protein 1 OS=Homo sapiens OX=9606 GN=CHD1 PE=1 SV=2	A0A087WVF4;O14646	CHD1	DNA helicase;Chromodomain-helicase-DNA-binding protein 1	True	Homo sapiens	0.530457	1.18653e-16	52.8987	False	A0A087WVF4	CHD1	DNA helicase	14.1637	13.7967	14.672	14.267	14.1777	14.271	14.2121	14.7765	14.5196	14.8737	14.2552	14.4842	14.7341	15.1231	14.9521	14.7302	14.4729	14.108	14.4899	14.2901	NA	NA	NA	NA	NA	NA	NA	NA	NA	NA	NA	NA	NA	NA	NA	NA	NA
>tr|A0A087WVM4|A0A087WVM4_HUMAN formate--tetrahydrofolate ligase OS=Homo sapiens OX=9606 GN=MTHFD1L PE=1 SV=1;>tr|B7ZM99|B7ZM99_HUMAN formate--tetrahydrofolate ligase OS=Homo sapiens OX=9606 GN=MTHFD1L PE=1 SV=1	A0A087WVM4;B7ZM99	MTHFD1L	formate--tetrahydrofolate ligase	True	Homo sapiens	1.08524	2.12184e-17	53.485	False	A0A087WVM4	MTHFD1L	formate--tetrahydrofolate ligase	11.1794	11.6911	12.0171	12.1056	11.1855	12.2775	10.8094	11.0682	11.5814	10.4067	11.8719	11.1603	12.2326	NA	10.8808	11.3106	11.7235	11.7689	11.3117	11.5607	NA	NA	NA	NA	NA	NA	NA	NA	NA	NA	NA	NA	NA	8.99726	NA	NA	NA
>tr|A0A087WVQ6|A0A087WVQ6_HUMAN Clathrin heavy chain OS=Homo sapiens OX=9606 GN=CLTC PE=1 SV=1;>tr|A0A8V8TQ14|A0A8V8TQ14_HUMAN Clathrin heavy chain OS=Homo sapiens OX=9606 GN=CLTC PE=1 SV=1;>tr|A0A8V8TR47|A0A8V8TR47_HUMAN Clathrin heavy chain OS=Homo sapiens OX=9606 GN=CLTC PE=1 SV=1;>tr|A0A8V8TRF0|A0A8V8TRF0_HUMAN Clathrin heavy chain OS=Homo sapiens OX=9606 GN=CLTC PE=1 SV=1;>tr|K7EJJ5|K7EJJ5_H…	A0A087WVQ6;A0A8V8TQ14;A0A8V8TR47;A0A8V8TRF0;K7EJJ5;Q00610	CLTC	Clathrin heavy chain;Clathrin heavy chain;Clathrin heavy chain;Clathrin heavy chain;Clathrin heavy chain;Clathrin heavy chain 1	True	Homo sapiens	1.67283	8.40086e-24	58.6899	False	A0A087WVQ6	CLTC	Clathrin heavy chain	12.9194	12.4211	12.764	12.8209	12.9979	12.729	12.7407	12.6039	12.6022	13.0285	12.6613	13.1894	12.4373	12.8681	13.3772	12.6557	13.1224	13.2072	12.8005	12.9122	12.6695	13.2472	13.1422	13.6126	13.2229	13.0173	12.6546	13.3943	12.6834	13.0984	12.2066	13.3214	12.4144	12.3958	13.5122	13.0064	13.5374
>tr|A0A087WVQ9|A0A087WVQ9_HUMAN Elongation factor 1-alpha OS=Homo sapiens OX=9606 GN=EEF1A1 PE=1 SV=2;>tr|A0A7I2V659|A0A7I2V659_HUMAN Elongation factor 1-alpha OS=Homo sapiens OX=9606 GN=EEF1A1 PE=1 SV=1;>sp|P68104|EF1A1_HUMAN Elongation factor 1-alpha 1 OS=Homo sapiens OX=9606 GN=EEF1A1 PE=1 SV=1;>tr|Q53HM9|Q53HM9_HUMAN Elongation factor 1-alpha (Fragment) OS=Homo sapiens OX=9606 PE=2 SV=1;>tr|Q…	A0A087WVQ9;A0A7I2V659;P68104;Q53HM9;Q53HQ7;Q53HR5;Q6IPS9;Q6IPT9	EEF1A1;EEF1A1;EEF1A1;;;;EEF1A1;EEF1A1	Elongation factor 1-alpha;Elongation factor 1-alpha;Elongation factor 1-alpha 1;Elongation factor 1-alpha (Fragment);Elongation factor 1-alpha (Fragment);Elongation factor 1-alpha (Fragment);Elongation factor 1-alpha;Elongation factor 1-alpha	True	Homo sapiens	1.69056	9.25325e-19	54.5346	False	A0A087WVQ9	EEF1A1	Elongation factor 1-alpha	18.1147	18.4045	18.4315	18.0394	18.3373	18.2218	18.534	18.4135	18.223	18.3991	18.3093	18.1197	18.285	18.274	18.1964	18.3357	18.1693	18.0872	18.4294	18.5586	16.3156	12.042	13.0925	11.764	13.6731	13.31	12.3806	14.7025	14.1744	12.5618	12.4309	15.256	12.2905	13.8469	16.3692	17.843	11.3872
>tr|A0A087WVT6|A0A087WVT6_HUMAN Single-stranded DNA-binding protein 3 OS=Homo sapiens OX=9606 GN=SSBP3 PE=1 SV=1;>tr|A0A087X159|A0A087X159_HUMAN Single stranded DNA binding protein 2 OS=Homo sapiens OX=9606 GN=SSBP2 PE=1 SV=1;>tr|A1L192|A1L192_HUMAN LisH domain-containing protein (Fragment) OS=Homo sapiens OX=9606 PE=2 SV=1;>tr|B7Z4K7|B7Z4K7_HUMAN cDNA FLJ52868, highly similar to Single-stranded …	A0A087WVT6;A0A087X159;A1L192;B7Z4K7;D6RAC5;P81877;Q9BWW4	SSBP3;SSBP2;;;SSBP2;SSBP2;SSBP3	Single-stranded DNA-binding protein 3;Single stranded DNA binding protein 2;LisH domain-containing protein (Fragment);cDNA FLJ52868, highly similar to Single-stranded DNA-binding protein 2;Single stranded DNA binding protein 2 (Fragment);Single-stranded DNA-binding protein 2;Single-stranded DNA-binding protein 3	True	Homo sapiens	0.865947	1.42001e-15	52.0368	False	A0A087WVT6	SSBP3	Single-stranded DNA-binding protein 3	14.7773	14.5394	14.923	13.4058	13.8088	13.4582	13.8511	13.4152	14.4684	13.8024	14.6054	14.5191	11.9963	14.7398	14.7841	11.3261	12.8473	14.1478	13.3665	14.3723	NA	NA	NA	NA	NA	NA	NA	NA	NA	NA	NA	NA	NA	NA	NA	NA	NA
>tr|A0A087WVZ6|A0A087WVZ6_HUMAN Zinc finger MYND-type containing 8 OS=Homo sapiens OX=9606 GN=ZMYND8 PE=1 SV=2	A0A087WVZ6	ZMYND8	Zinc finger MYND-type containing 8	True	Homo sapiens	0.473354	2.24833e-20	55.7843	False	A0A087WVZ6	ZMYND8	Zinc finger MYND-type containing 8	15.0471	15.4096	14.9713	14.6887	14.7001	14.9419	14.9888	15.0232	14.9156	14.7619	14.7756	14.6828	14.9414	14.8908	14.8356	14.9581	14.9033	14.342	14.7632	14.6703	NA	NA	NA	NA	NA	NA	NA	NA	NA	NA	NA	NA	NA	NA	NA	NA	NA
>tr|A0A087WW88|A0A087WW88_HUMAN Charged multivesicular body protein 2B OS=Homo sapiens OX=9606 GN=CHMP2B PE=1 SV=2;>tr|B2RE76|B2RE76_HUMAN Chromatin modifying protein 2B OS=Homo sapiens OX=9606 GN=CHMP2B PE=2 SV=1;>tr|C9J0A7|C9J0A7_HUMAN Charged multivesicular body protein 2B OS=Homo sapiens OX=9606 GN=CHMP2B PE=1 SV=1;>sp|Q9UQN3|CHM2B_HUMAN Charged multivesicular body protein 2b OS=Homo sapiens …	A0A087WW88;B2RE76;C9J0A7;Q9UQN3	CHMP2B	Charged multivesicular body protein 2B;Chromatin modifying protein 2B;Charged multivesicular body protein 2B;Charged multivesicular body protein 2b	True	Homo sapiens	0.967074	4.84321e-11	48.3757	False	A0A087WW88	CHMP2B	Charged multivesicular body protein 2B	11.7972	11.9403	13.0414	12.4564	11.5436	11.7403	12.0623	13.5215	11.8089	13.3537	12.6159	13.3777	13.3642	13.7878	12.4416	12.7558	13.6195	13.2498	12.8436	12.3755	NA	NA	NA	NA	NA	NA	NA	NA	NA	NA	NA	NA	NA	NA	NA	NA	NA
>tr|A0A087WW97|A0A087WW97_HUMAN Casein kinase 1 gamma 2 (Fragment) OS=Homo sapiens OX=9606 GN=CSNK1G2 PE=1 SV=6;>tr|A0A087WZK4|A0A087WZK4_HUMAN Casein kinase 1 gamma 2 (Fragment) OS=Homo sapiens OX=9606 GN=CSNK1G2 PE=4 SV=1;>tr|A0A8V8TKT3|A0A8V8TKT3_HUMAN non-specific serine/threonine protein kinase OS=Homo sapiens OX=9606 GN=CSNK1G3 PE=1 SV=1;>tr|H0YBN6|H0YBN6_HUMAN non-specific serine/threonine…	A0A087WW97;A0A087WZK4;A0A8V8TKT3;H0YBN6;P78368;Q9H4N7;Q9Y6M4	CSNK1G2;CSNK1G2;CSNK1G3;CSNK1G3;CSNK1G2;;CSNK1G3	Casein kinase 1 gamma 2 (Fragment);Casein kinase 1 gamma 2 (Fragment);non-specific serine/threonine protein kinase;non-specific serine/threonine protein kinase (Fragment);Casein kinase I isoform gamma-2;Clone CDABP0048 mRNA sequence;Casein kinase I isoform gamma-3	True	Homo sapiens	0.651129	8.2799e-15	51.415	False	A0A087WW97	CSNK1G2	Casein kinase 1 gamma 2 (Fragment)	11.7224	12.049	NA	11.9523	11.8941	11.7392	NA	NA	12.0284	10.9977	12.0311	11.0542	12.3448	10.9624	NA	11.4996	12.1775	12.6351	11.4486	10.8688	NA	NA	NA	NA	NA	NA	NA	NA	NA	NA	NA	NA	NA	NA	NA	NA	NA
>tr|A0A087WWH3|A0A087WWH3_HUMAN BRD4-interacting chromatin-remodeling complex-associated protein OS=Homo sapiens OX=9606 GN=BICRA PE=1 SV=1;>sp|Q9NZM4|BICRA_HUMAN BRD4-interacting chromatin-remodeling complex-associated protein OS=Homo sapiens OX=9606 GN=BICRA PE=1 SV=2	A0A087WWH3;Q9NZM4	BICRA	BRD4-interacting chromatin-remodeling complex-associated protein	True	Homo sapiens	0.624597	5.58942e-14	50.7377	False	A0A087WWH3	BICRA	BRD4-interacting chromatin-remodeling complex-associated protein	12.7959	12.3336	12.7627	12.4265	12.6873	12.2476	12.5479	12.267	12.4331	12.4986	12.4858	11.5674	12.8462	12.4955	11.9714	12.3629	11.8735	11.7664	12.843	12.3869	NA	NA	NA	NA	NA	NA	NA	NA	NA	NA	NA	NA	NA	NA	NA	NA	NA
>tr|A0A087WWI6|A0A087WWI6_HUMAN DDB1 and CUL4 associated factor 7 OS=Homo sapiens OX=9606 GN=DCAF7 PE=1 SV=7;>tr|A0A8I5KRG1|A0A8I5KRG1_HUMAN DDB1 and CUL4 associated factor 7 OS=Homo sapiens OX=9606 GN=DCAF7 PE=1 SV=1;>sp|P61962|DCAF7_HUMAN DDB1- and CUL4-associated factor 7 OS=Homo sapiens OX=9606 GN=DCAF7 PE=1 SV=1	A0A087WWI6;A0A8I5KRG1;P61962	DCAF7	DDB1 and CUL4 associated factor 7;DDB1 and CUL4 associated factor 7;DDB1- and CUL4-associated factor 7	True	Homo sapiens	0.992502	4.98892e-22	57.1234	False	A0A087WWI6	DCAF7	DDB1 and CUL4 associated factor 7	12.488	12.4906	12.4161	12.0317	12.073	12.1115	12.7089	12.6017	12.2754	11.9959	12.2393	12.3621	12.1496	11.4483	12.4374	12.2589	12.4461	12.5	12.4191	12.3258	NA	NA	NA	NA	NA	NA	NA	NA	NA	NA	NA	NA	NA	NA	NA	11.2124	NA
>tr|A0A087WWP4|A0A087WWP4_HUMAN RNA binding motif protein 15 OS=Homo sapiens OX=9606 GN=RBM15 PE=1 SV=1;>tr|A0A499FJY3|A0A499FJY3_HUMAN RNA binding motif protein 15 OS=Homo sapiens OX=9606 GN=RBM15 PE=1 SV=1;>sp|Q96T37|RBM15_HUMAN RNA-binding protein 15 OS=Homo sapiens OX=9606 GN=RBM15 PE=1 SV=2	A0A087WWP4;A0A499FJY3;Q96T37	RBM15	RNA binding motif protein 15;RNA binding motif protein 15;RNA-binding protein 15	True	Homo sapiens	0.354077	2.56122e-17	53.4213	False	A0A087WWP4	RBM15	RNA binding motif protein 15	16.8534	17.1407	17.0427	16.794	16.8185	16.8045	17.0599	17.1464	17.1428	17.1063	16.673	16.9282	17.1015	17.2592	17.1531	17.0576	16.9773	16.5256	16.921	16.8272	NA	NA	NA	NA	NA	NA	NA	NA	NA	NA	NA	NA	NA	NA	NA	NA	NA
>tr|A0A087WWP8|A0A087WWP8_HUMAN Round spermatid basic protein 1 OS=Homo sapiens OX=9606 GN=RSBN1 PE=1 SV=1;>sp|Q5VWQ0|RSBN1_HUMAN Lysine-specific demethylase 9 OS=Homo sapiens OX=9606 GN=RSBN1 PE=1 SV=2	A0A087WWP8;Q5VWQ0	RSBN1	Round spermatid basic protein 1;Lysine-specific demethylase 9	True	Homo sapiens	0.637517	1.61185e-06	44.3893	False	A0A087WWP8	RSBN1	Round spermatid basic protein 1	NA	NA	NA	10.4401	NA	9.83694	NA	10.3182	NA	10.1945	9.78269	NA	NA	NA	NA	NA	NA	NA	NA	NA	NA	NA	NA	NA	NA	NA	NA	NA	NA	NA	NA	NA	NA	NA	NA	NA	NA
>tr|A0A087WWW8|A0A087WWW8_HUMAN Calcineurin binding protein 1 OS=Homo sapiens OX=9606 GN=CABIN1 PE=1 SV=1;>sp|Q9Y6J0|CABIN_HUMAN Calcineurin-binding protein cabin-1 OS=Homo sapiens OX=9606 GN=CABIN1 PE=1 SV=1	A0A087WWW8;Q9Y6J0	CABIN1	Calcineurin binding protein 1;Calcineurin-binding protein cabin-1	True	Homo sapiens	0.325111	9.56222e-20	55.2939	False	A0A087WWW8	CABIN1	Calcineurin binding protein 1	12.998	13.0561	12.9945	12.7396	12.7297	13.1546	13.0489	13.1896	13.1622	13.3701	12.8687	12.9104	13.3455	12.9723	12.8203	13.0392	13.0903	12.1659	12.8745	12.7787	NA	NA	NA	NA	NA	NA	NA	NA	NA	NA	NA	NA	10.5679	NA	NA	NA	NA
>tr|A0A087WXC5|A0A087WXC5_HUMAN NADH dehydrogenase [ubiquinone] 1 alpha subcomplex subunit 10, mitochondrial OS=Homo sapiens OX=9606 GN=NDUFA10 PE=1 SV=2;>tr|A0A7I2V594|A0A7I2V594_HUMAN NADH dehydrogenase [ubiquinone] 1 alpha subcomplex subunit 10, mitochondrial OS=Homo sapiens OX=9606 GN=NDUFA10 PE=1 SV=1;>tr|A0A7I2YQU0|A0A7I2YQU0_HUMAN NADH dehydrogenase [ubiquinone] 1 alpha subcomplex subunit …	A0A087WXC5;A0A7I2V594;A0A7I2YQU0;E7ESZ7;O95299;Q7Z518	NDUFA10;NDUFA10;NDUFA10;NDUFA10;NDUFA10;	NADH dehydrogenase [ubiquinone] 1 alpha subcomplex subunit 10, mitochondrial;NADH dehydrogenase [ubiquinone] 1 alpha subcomplex subunit 10, mitochondrial;NADH dehydrogenase [ubiquinone] 1 alpha subcomplex subunit 10, mitochondrial;NADH dehydrogenase [ubiquinone] 1 alpha subcomplex subunit 10, mitochondrial;NADH dehydrogenase [ubiquinone] 1 alpha subcomplex subunit 10, mitochondrial;NADH dehydroge…	True	Homo sapiens	1.10526	2.16159e-24	59.2527	False	A0A087WXC5	NDUFA10	NADH dehydrogenase [ubiquinone] 1 alpha subcomplex subunit 10, mitochondrial	9.34656	10.2072	NA	10.4711	10.3155	9.82522	10.6406	10.6315	10.4911	9.54466	9.64749	NA	11.0154	9.32038	9.08107	8.98191	9.39649	9.19149	10.5634	9.79037	NA	NA	NA	NA	10.8893	NA	NA	NA	NA	NA	NA	NA	NA	9.63667	NA	NA	NA
>tr|A0A087WXF8|A0A087WXF8_HUMAN Zinc finger CCHC-type containing 17 OS=Homo sapiens OX=9606 GN=ZCCHC17 PE=1 SV=1;>tr|A0A0D9SEW3|A0A0D9SEW3_HUMAN Zinc finger CCHC-type containing 17 OS=Homo sapiens OX=9606 GN=ZCCHC17 PE=1 SV=1;>tr|B4DYA9|B4DYA9_HUMAN cDNA FLJ52942, highly similar to Nucleolar protein of 40 kDa OS=Homo sapiens OX=9606 PE=2 SV=1;>sp|Q9NP64|ZCC17_HUMAN Zinc finger CCHC domain-contain…	A0A087WXF8;A0A0D9SEW3;B4DYA9;Q9NP64	ZCCHC17;ZCCHC17;;ZCCHC17	Zinc finger CCHC-type containing 17;Zinc finger CCHC-type containing 17;cDNA FLJ52942, highly similar to Nucleolar protein of 40 kDa;Zinc finger CCHC domain-containing protein 17	True	Homo sapiens	0.888793	3.79956e-15	51.6904	False	A0A087WXF8	ZCCHC17	Zinc finger CCHC-type containing 17	NA	11.3607	9.28789	10.1025	9.1102	9.2014	7.75533	8.37858	NA	8.03993	9.40061	NA	9.52595	NA	NA	9.11088	8.82797	8.79994	9.15311	8.35956	NA	NA	NA	NA	NA	NA	NA	NA	NA	NA	NA	NA	NA	NA	NA	NA	NA
>tr|A0A087WXM6|A0A087WXM6_HUMAN Large ribosomal subunit protein uL22 (Fragment) OS=Homo sapiens OX=9606 GN=RPL17 PE=1 SV=1;>tr|A0A0A6YYL6|A0A0A6YYL6_HUMAN Large ribosomal subunit protein uL22 OS=Homo sapiens OX=9606 GN=RPL17-C18orf32 PE=3 SV=1;>tr|J3KRX5|J3KRX5_HUMAN Large ribosomal subunit protein uL22 (Fragment) OS=Homo sapiens OX=9606 GN=RPL17 PE=1 SV=1;>tr|J3QQT2|J3QQT2_HUMAN Large ribosomal …	A0A087WXM6;A0A0A6YYL6;J3KRX5;J3QQT2;P18621	RPL17;RPL17-C18orf32;RPL17;RPL17;RPL17	Large ribosomal subunit protein uL22 (Fragment);Large ribosomal subunit protein uL22;Large ribosomal subunit protein uL22 (Fragment);Large ribosomal subunit protein uL22 (Fragment);Large ribosomal subunit protein uL22	True	Homo sapiens	1.40572	2.99762e-11	48.5408	False	A0A087WXM6	RPL17	Large ribosomal subunit protein uL22 (Fragment)	14.9633	15.2666	15.0143	15.0429	15.1922	14.8407	14.9018	15.1193	15.1253	15.1714	14.8572	14.8013	15.0641	15.1778	15.187	15.1608	14.9418	15.0245	15.031	14.935	NA	NA	NA	NA	13.2002	NA	NA	NA	NA	NA	NA	NA	NA	10.0229	NA	NA	NA
>tr|A0A087WY55|A0A087WY55_HUMAN Chromosome 6 open reading frame 55, isoform CRA_b OS=Homo sapiens OX=9606 GN=VTA1 PE=1 SV=1;>sp|Q9NP79|VTA1_HUMAN Vacuolar protein sorting-associated protein VTA1 homolog OS=Homo sapiens OX=9606 GN=VTA1 PE=1 SV=1	A0A087WY55;Q9NP79	VTA1	Chromosome 6 open reading frame 55, isoform CRA_b;Vacuolar protein sorting-associated protein VTA1 homolog	True	Homo sapiens	1.04972	1.00055e-13	50.5313	False	A0A087WY55	VTA1	Chromosome 6 open reading frame 55, isoform CRA_b	12.4431	13.1372	13.8273	13.4754	13.421	13.8471	14.5781	14.4035	14.2656	14.4785	14.2224	14.2166	14.4224	14.7126	14.5681	14.719	14.5907	14.176	14.4912	14.374	NA	NA	NA	NA	NA	NA	NA	NA	NA	NA	NA	NA	NA	NA	NA	NA	NA
>tr|A0A087WY71|A0A087WY71_HUMAN AP-2 complex subunit mu OS=Homo sapiens OX=9606 GN=AP2M1 PE=1 SV=1;>tr|C9JGT8|C9JGT8_HUMAN AP-2 complex subunit mu OS=Homo sapiens OX=9606 GN=AP2M1 PE=1 SV=2;>tr|C9JPV8|C9JPV8_HUMAN AP-2 complex subunit mu OS=Homo sapiens OX=9606 GN=AP2M1 PE=1 SV=2;>tr|E9PFW3|E9PFW3_HUMAN AP-2 complex subunit mu OS=Homo sapiens OX=9606 GN=AP2M1 PE=1 SV=1;>sp|Q96CW1|AP2M1_HUMAN AP-2…	A0A087WY71;C9JGT8;C9JPV8;E9PFW3;Q96CW1	AP2M1	AP-2 complex subunit mu	True	Homo sapiens	0.97781	6.48265e-16	52.311	False	A0A087WY71	AP2M1	AP-2 complex subunit mu	14.711	14.6034	14.2855	14.1396	13.8376	14.1945	14.4936	14.4072	14.2751	14.1092	14.2999	13.844	14.4909	13.6088	13.7421	14.5208	14.2703	13.9078	14.1661	13.8836	NA	NA	NA	NA	NA	NA	NA	NA	NA	NA	NA	NA	NA	NA	NA	NA	NA
>tr|A0A087WY85|A0A087WY85_HUMAN Ubiquitin conjugating enzyme E2 D3 OS=Homo sapiens OX=9606 GN=UBE2D3 PE=1 SV=1;>sp|P61077|UB2D3_HUMAN Ubiquitin-conjugating enzyme E2 D3 OS=Homo sapiens OX=9606 GN=UBE2D3 PE=1 SV=1	A0A087WY85;P61077	UBE2D3	Ubiquitin conjugating enzyme E2 D3;Ubiquitin-conjugating enzyme E2 D3	True	Homo sapiens	0.89702	1.4268e-06	44.4457	False	A0A087WY85	UBE2D3	Ubiquitin conjugating enzyme E2 D3	16.2936	16.413	16.7026	16.3467	16.2122	16.4628	16.8498	16.6909	16.6307	16.5088	16.4957	16.4526	16.7385	16.6765	16.2385	16.2728	16.5757	16.1568	16.5492	16.6526	NA	NA	NA	NA	NA	NA	NA	NA	NA	NA	NA	NA	NA	NA	NA	NA	NA
>tr|A0A087WYQ1|A0A087WYQ1_HUMAN Spectrin beta chain OS=Homo sapiens OX=9606 GN=SPTBN2 PE=1 SV=1;>sp|O15020|SPTN2_HUMAN Spectrin beta chain, non-erythrocytic 2 OS=Homo sapiens OX=9606 GN=SPTBN2 PE=1 SV=3	A0A087WYQ1;O15020	SPTBN2	Spectrin beta chain;Spectrin beta chain, non-erythrocytic 2	True	Homo sapiens	0.817732	2.39463e-18	54.2173	False	A0A087WYQ1	SPTBN2	Spectrin beta chain	11.182	11.4114	11.4058	11.5654	11.1172	11.7899	11.4084	11.3248	11.8738	11.5693	12.1258	10.2316	11.6969	10.5769	11.0299	11.8589	11.7899	11.1317	11.8621	11.6442	NA	NA	NA	NA	NA	NA	NA	NA	NA	NA	NA	NA	NA	NA	NA	NA	NA
>tr|A0A087WYR0|A0A087WYR0_HUMAN Signal recognition particle 19 kDa protein OS=Homo sapiens OX=9606 GN=SRP19 PE=1 SV=1;>sp|P09132|SRP19_HUMAN Signal recognition particle 19 kDa protein OS=Homo sapiens OX=9606 GN=SRP19 PE=1 SV=3	A0A087WYR0;P09132	SRP19	Signal recognition particle 19 kDa protein	True	Homo sapiens	0.733561	8.35598e-16	52.2224	False	A0A087WYR0	SRP19	Signal recognition particle 19 kDa protein	9.47062	10.2105	8.97599	9.69511	8.11172	NA	8.32206	NA	8.08208	NA	9.01297	NA	8.84449	NA	NA	NA	NA	NA	8.84874	9.34653	NA	NA	NA	NA	NA	NA	NA	NA	NA	NA	NA	NA	NA	NA	NA	NA	NA
>tr|A0A087WYR3|A0A087WYR3_HUMAN TPD52 like 2 OS=Homo sapiens OX=9606 GN=TPD52L2 PE=1 SV=1;>sp|O43399|TPD54_HUMAN Tumor protein D54 OS=Homo sapiens OX=9606 GN=TPD52L2 PE=1 SV=2;>tr|Q6FGS1|Q6FGS1_HUMAN TPD52L2 protein OS=Homo sapiens OX=9606 GN=TPD52L2 PE=1 SV=1	A0A087WYR3;O43399;Q6FGS1	TPD52L2	TPD52 like 2;Tumor protein D54;TPD52L2 protein	True	Homo sapiens	1.01725	5.17669e-16	52.3894	False	A0A087WYR3	TPD52L2	TPD52 like 2	10.7465	10.6544	11.0055	10.5552	11.1941	10.6823	11.1748	10.3034	10.652	11.2967	10.656	13.2853	10.6466	12.829	10.003	10.5274	9.59515	10.3074	10.7803	10.4955	NA	NA	NA	NA	NA	NA	NA	NA	NA	NA	NA	NA	NA	NA	NA	NA	NA
>tr|A0A087WYV9|A0A087WYV9_HUMAN Cytochrome c oxidase assembly protein COX16 homolog, mitochondrial OS=Homo sapiens OX=9606 GN=SYNJ2BP-COX16 PE=3 SV=1;>tr|A0A087X1F5|A0A087X1F5_HUMAN Cytochrome c oxidase assembly protein COX16 homolog, mitochondrial (Fragment) OS=Homo sapiens OX=9606 GN=SYNJ2BP-COX16 PE=3 SV=6	A0A087WYV9;A0A087X1F5	SYNJ2BP-COX16	Cytochrome c oxidase assembly protein COX16 homolog, mitochondrial;Cytochrome c oxidase assembly protein COX16 homolog, mitochondrial (Fragment)	True	Homo sapiens	0.714461	6.38186e-18	53.8894	False	A0A087WYV9	SYNJ2BP-COX16	Cytochrome c oxidase assembly protein COX16 homolog, mitochondrial	NA	NA	NA	10.9351	11.0626	NA	NA	NA	NA	NA	10.5398	NA	11.0264	NA	10.416	NA	NA	9.87278	10.7985	9.94819	NA	NA	NA	NA	NA	NA	NA	NA	NA	NA	NA	NA	NA	NA	NA	NA	NA
>tr|A0A087WZ09|A0A087WZ09_HUMAN Transcription factor GATA-4 OS=Homo sapiens OX=9606 GN=GATA4 PE=1 SV=1;>sp|P43694|GATA4_HUMAN Transcription factor GATA-4 OS=Homo sapiens OX=9606 GN=GATA4 PE=1 SV=2	A0A087WZ09;P43694	GATA4	Transcription factor GATA-4	True	Homo sapiens	0.463097	5.65543e-09	46.7018	False	A0A087WZ09	GATA4	Transcription factor GATA-4	12.0388	12.057	12.2691	12.3386	12.1197	11.8958	12.2285	12.4515	12.7113	12.1701	11.6077	12.1071	12.2834	12.0355	11.3659	11.5864	12.0249	10.8007	10.527	11.576	NA	NA	NA	NA	NA	NA	NA	NA	NA	NA	NA	NA	NA	NA	NA	NA	NA
>tr|A0A087WZ13|A0A087WZ13_HUMAN Ribonucleoprotein, PTB binding 1 OS=Homo sapiens OX=9606 GN=RAVER1 PE=1 SV=1	A0A087WZ13	RAVER1	Ribonucleoprotein, PTB binding 1	True	Homo sapiens	0.905679	3.07637e-17	53.3592	False	A0A087WZ13	RAVER1	Ribonucleoprotein, PTB binding 1	13.9446	14.0076	14.1018	13.746	13.6807	14.2762	14.1936	14.2191	14.2658	13.9208	13.9309	14.0472	13.9726	13.4353	13.6593	13.9213	13.9606	13.152	13.8863	13.6776	NA	NA	NA	NA	NA	NA	NA	NA	NA	NA	NA	NA	NA	NA	NA	NA	NA
>tr|A0A087WZE9|A0A087WZE9_HUMAN High mobility group nucleosomal binding domain 3 OS=Homo sapiens OX=9606 GN=HMGN3 PE=1 SV=1;>tr|A0A994J3W4|A0A994J3W4_HUMAN High mobility group nucleosomal binding domain 3 OS=Homo sapiens OX=9606 GN=HMGN3 PE=1 SV=1;>sp|Q15651|HMGN3_HUMAN High mobility group nucleosome-binding domain-containing protein 3 OS=Homo sapiens OX=9606 GN=HMGN3 PE=1 SV=2	A0A087WZE9;A0A994J3W4;Q15651	HMGN3	High mobility group nucleosomal binding domain 3;High mobility group nucleosomal binding domain 3;High mobility group nucleosome-binding domain-containing protein 3	True	Homo sapiens	1.79468	2.90772e-05	42.9258	False	A0A087WZE9	HMGN3	High mobility group nucleosomal binding domain 3	11.9433	11.8887	11.8421	NA	11.7957	12.33	10.8258	NA	12.5883	12.6548	11.8559	NA	11.97	11.7079	12.2744	12.3395	NA	12.3769	10.1243	12	NA	NA	NA	NA	NA	NA	NA	NA	NA	NA	NA	NA	NA	NA	NA	NA	NA
>tr|A0A087WZN1|A0A087WZN1_HUMAN Isocitrate dehydrogenase [NAD] subunit, mitochondrial OS=Homo sapiens OX=9606 GN=IDH3B PE=1 SV=1;>sp|O43837|IDH3B_HUMAN Isocitrate dehydrogenase [NAD] subunit beta, mitochondrial OS=Homo sapiens OX=9606 GN=IDH3B PE=1 SV=2	A0A087WZN1;O43837	IDH3B	Isocitrate dehydrogenase [NAD] subunit, mitochondrial;Isocitrate dehydrogenase [NAD] subunit beta, mitochondrial	True	Homo sapiens	0.916604	1.47955e-17	53.6067	False	A0A087WZN1	IDH3B	Isocitrate dehydrogenase [NAD] subunit, mitochondrial	9.12255	10.0867	9.14548	9.44825	10.1851	10.0639	9.8726	9.59899	NA	NA	9.94955	NA	9.63952	NA	NA	9.65509	NA	9.61323	9.64592	10.5793	NA	NA	NA	NA	NA	NA	NA	NA	NA	NA	NA	NA	NA	NA	NA	NA	NA
>tr|A0A087X043|A0A087X043_HUMAN Glutamate receptor OS=Homo sapiens OX=9606 GN=GRID2 PE=1 SV=1;>sp|O43424|GRID2_HUMAN Glutamate receptor ionotropic, delta-2 OS=Homo sapiens OX=9606 GN=GRID2 PE=1 SV=2	A0A087X043;O43424	GRID2	Glutamate receptor;Glutamate receptor ionotropic, delta-2	True	Homo sapiens	0.451367	0.0392899	32.3014	False	A0A087X043	GRID2	Glutamate receptor	9.76654	9.8786	11.7407	10.418	NA	10.2123	NA	NA	11.4032	10.5763	NA	NA	NA	NA	NA	NA	NA	NA	NA	NA	NA	NA	NA	NA	NA	NA	NA	NA	NA	NA	NA	NA	NA	NA	NA	NA	NA
>tr|A0A087X0K8|A0A087X0K8_HUMAN G protein-coupled receptor 179 OS=Homo sapiens OX=9606 GN=GPR179 PE=1 SV=1;>sp|Q6PRD1|GP179_HUMAN Probable G-protein coupled receptor 179 OS=Homo sapiens OX=9606 GN=GPR179 PE=1 SV=2	A0A087X0K8;Q6PRD1	GPR179	G protein-coupled receptor 179;Probable G-protein coupled receptor 179	True	Homo sapiens	0.665906	5.81059e-08	45.8132	False	A0A087X0K8	GPR179	G protein-coupled receptor 179	14.183	14.8026	13.4703	13.6861	13.501	13.099	13.8663	13.52	13.6894	13.8756	13.417	13.5649	14.0614	14.0044	13.6617	14.0021	13.6732	12.7871	13.7245	13.5319	NA	NA	NA	NA	NA	NA	NA	NA	NA	NA	NA	NA	NA	NA	NA	NA	NA
>tr|A0A087X0K9|A0A087X0K9_HUMAN Tight junction protein 1 OS=Homo sapiens OX=9606 GN=TJP1 PE=1 SV=2;>tr|A0A0G2JNH2|A0A0G2JNH2_HUMAN Tight junction protein ZO-1 OS=Homo sapiens OX=9606 GN=TJP1 PE=1 SV=1;>tr|A0A7I2V5U5|A0A7I2V5U5_HUMAN Tight junction protein 1 OS=Homo sapiens OX=9606 GN=TJP1 PE=1 SV=1;>tr|A9CQZ8|A9CQZ8_HUMAN Tight junction protein ZO-1 (Fragment) OS=Homo sapiens OX=9606 GN=TJP1 PE=2…	A0A087X0K9;A0A0G2JNH2;A0A7I2V5U5;A9CQZ8;G3V1L9;G5E9E7;Q07157;Q6MZU1	TJP1;TJP1;TJP1;TJP1;TJP1;TJP1;TJP1;DKFZp686A1195	Tight junction protein 1;Tight junction protein ZO-1;Tight junction protein 1;Tight junction protein ZO-1 (Fragment);Tight junction protein 1;Tight junction protein 1;Tight junction protein ZO-1;Uncharacterized protein DKFZp686A1195	True	Homo sapiens	0.788968	5.4849e-20	55.4814	False	A0A087X0K9	TJP1	Tight junction protein 1	10.8293	10.9614	10.9876	11.13	10.8681	11.1636	10.935	11.4016	11.2986	11.4818	11.0845	10.714	11.6903	10.8561	11.174	11.0943	11.0844	10.4132	11.0119	10.2917	NA	NA	NA	NA	NA	NA	NA	NA	NA	NA	NA	NA	NA	NA	NA	NA	NA
>tr|A0A087X0M4|A0A087X0M4_HUMAN Solute carrier family 4 member 1 adaptor protein OS=Homo sapiens OX=9606 GN=SLC4A1AP PE=1 SV=1;>tr|A0A8Q3WKX9|A0A8Q3WKX9_HUMAN Solute carrier family 4 member 1 adaptor protein OS=Homo sapiens OX=9606 GN=SLC4A1AP PE=1 SV=1	A0A087X0M4;A0A8Q3WKX9	SLC4A1AP	Solute carrier family 4 member 1 adaptor protein	True	Homo sapiens	0.778705	2.36191e-14	51.0433	False	A0A087X0M4	SLC4A1AP	Solute carrier family 4 member 1 adaptor protein	NA	NA	NA	11.1515	10.9317	9.73312	11.76	NA	11.3838	12.397	11.648	NA	11.1867	NA	NA	12.9963	NA	NA	9.14791	12.9898	NA	NA	NA	NA	NA	NA	NA	NA	NA	NA	NA	NA	NA	NA	NA	NA	NA
>tr|A0A087X0R0|A0A087X0R0_HUMAN [histone H3]-trimethyl-L-lysine(27) demethylase OS=Homo sapiens OX=9606 GN=KDM6A PE=1 SV=2;>tr|A0A6Q8PFK0|A0A6Q8PFK0_HUMAN [histone H3]-trimethyl-L-lysine(27) demethylase OS=Homo sapiens OX=9606 GN=KDM6A PE=1 SV=1;>tr|A0A6Q8PHJ0|A0A6Q8PHJ0_HUMAN Lysine demethylase 6A OS=Homo sapiens OX=9606 GN=KDM6A PE=1 SV=1;>tr|B4E253|B4E253_HUMAN cDNA FLJ54410, highly similar to…	A0A087X0R0;A0A6Q8PFK0;A0A6Q8PHJ0;B4E253;B7ZKN5;O15550;Q59HG3	KDM6A;KDM6A;KDM6A;;UTX;KDM6A;	[histone H3]-trimethyl-L-lysine(27) demethylase;[histone H3]-trimethyl-L-lysine(27) demethylase;Lysine demethylase 6A;cDNA FLJ54410, highly similar to Ubiquitously transcribed X chromosometetratricopeptide repeat protein (Fragment);[histone H3]-trimethyl-L-lysine(27) demethylase;Lysine-specific demethylase 6A;[histone H3]-trimethyl-L-lysine(27) demethylase (Fragment)	True	Homo sapiens	0.4461	1.2659e-18	54.43	False	A0A087X0R0	KDM6A	[histone H3]-trimethyl-L-lysine(27) demethylase	13.3409	13.1652	13.2466	12.9432	12.9273	13.0047	12.9595	13.3361	13.1731	13.3823	13.2717	12.5354	13.3762	12.6527	13.1444	13.3492	12.8907	12.4765	13.1485	12.9979	NA	NA	NA	NA	NA	NA	NA	NA	NA	NA	NA	NA	NA	NA	NA	NA	NA
>tr|A0A087X0R6|A0A087X0R6_HUMAN Sorting nexin 12 OS=Homo sapiens OX=9606 GN=SNX12 PE=1 SV=1;>tr|Q3SYF1|Q3SYF1_HUMAN Sorting nexin 12 OS=Homo sapiens OX=9606 GN=SNX12 PE=2 SV=1;>sp|Q9UMY4|SNX12_HUMAN Sorting nexin-12 OS=Homo sapiens OX=9606 GN=SNX12 PE=1 SV=4	A0A087X0R6;Q3SYF1;Q9UMY4	SNX12	Sorting nexin 12;Sorting nexin 12;Sorting nexin-12	True	Homo sapiens	1.00983	1.08667e-09	47.2954	False	A0A087X0R6	SNX12	Sorting nexin 12	11.0074	12.0861	12.0191	11.6172	10.5771	11.9347	11.8153	10.135	10.565	11.6199	11.5078	11.4194	11.8731	10.8226	NA	10.9024	11.158	11.5071	11.5046	11.4296	NA	NA	NA	NA	NA	NA	NA	NA	NA	NA	NA	NA	NA	NA	NA	NA	NA
>tr|A0A087X0W9|A0A087X0W9_HUMAN ubiquitinyl hydrolase 1 OS=Homo sapiens OX=9606 GN=OTUD6B PE=1 SV=1;>sp|Q8N6M0|OTU6B_HUMAN Deubiquitinase OTUD6B OS=Homo sapiens OX=9606 GN=OTUD6B PE=1 SV=1	A0A087X0W9;Q8N6M0	OTUD6B	ubiquitinyl hydrolase 1;Deubiquitinase OTUD6B	True	Homo sapiens	0.852694	7.67498e-16	52.2521	False	A0A087X0W9	OTUD6B	ubiquitinyl hydrolase 1	10.9534	11.8639	11.4807	11.8831	12.0264	11.6062	11.697	12.2064	11.7558	11.586	11.6386	NA	11.4201	NA	NA	11.6945	11.4963	11.2826	11.5143	11.1041	NA	NA	NA	NA	NA	NA	NA	NA	NA	NA	NA	NA	NA	NA	NA	NA	NA
>tr|A0A087X1Z3|A0A087X1Z3_HUMAN Proteasome activator subunit 2 OS=Homo sapiens OX=9606 GN=PSME2 PE=1 SV=1;>tr|Q2TNB3|Q2TNB3_HUMAN Cell migration-inducing protein 22 OS=Homo sapiens OX=9606 PE=2 SV=1;>tr|Q86SZ7|Q86SZ7_HUMAN Full-length cDNA clone CS0DJ015YJ12 of T cells (Jurkat cell line) of Homo sapiens (human) OS=Homo sapiens OX=9606 GN=PSME2 PE=2 SV=1;>sp|Q9UL46|PSME2_HUMAN Proteasome activator…	A0A087X1Z3;Q2TNB3;Q86SZ7;Q9UL46	PSME2;;PSME2;PSME2	Proteasome activator subunit 2;Cell migration-inducing protein 22;Full-length cDNA clone CS0DJ015YJ12 of T cells (Jurkat cell line) of Homo sapiens (human);Proteasome activator complex subunit 2	True	Homo sapiens	1.18896	1.09193e-22	57.6868	False	A0A087X1Z3	PSME2	Proteasome activator subunit 2	9.55402	NA	9.53256	9.85092	9.38225	8.72769	9.29948	9.76666	NA	NA	8.79141	10.8907	8.35737	10.7283	NA	NA	8.77965	12.2669	8.34091	NA	NA	NA	NA	NA	9.29364	NA	NA	NA	9.98368	10.1092	NA	NA	NA	10.0206	NA	NA	NA
>tr|A0A087X257|A0A087X257_HUMAN Phosphoinositide-3-kinase regulatory subunit 2 OS=Homo sapiens OX=9606 GN=PIK3R2 PE=1 SV=1;>tr|A0A7I2U3A3|A0A7I2U3A3_HUMAN Phosphoinositide-3-kinase regulatory subunit 2 OS=Homo sapiens OX=9606 GN=PIK3R2 PE=1 SV=1;>tr|E9PFP1|E9PFP1_HUMAN Phosphoinositide-3-kinase regulatory subunit 2 OS=Homo sapiens OX=9606 GN=PIK3R2 PE=1 SV=1;>sp|O00459|P85B_HUMAN Phosphatidylinos…	A0A087X257;A0A7I2U3A3;E9PFP1;O00459;Q05BV6	PIK3R2	Phosphoinositide-3-kinase regulatory subunit 2;Phosphoinositide-3-kinase regulatory subunit 2;Phosphoinositide-3-kinase regulatory subunit 2;Phosphatidylinositol 3-kinase regulatory subunit beta;PIK3R2 protein	True	Homo sapiens	0.674528	0.0232959	33.8971	False	A0A087X257	PIK3R2	Phosphoinositide-3-kinase regulatory subunit 2	NA	NA	NA	11.022	NA	9.61797	11.3914	11.29	NA	NA	10.3013	NA	11.1079	11.7547	NA	NA	NA	10.7788	11.5454	10.8352	NA	NA	NA	NA	NA	NA	NA	NA	NA	NA	NA	NA	NA	NA	NA	NA	NA
>tr|A0A087X2D5|A0A087X2D5_HUMAN Mitochondrial ribosomal protein L45 OS=Homo sapiens OX=9606 GN=MRPL45 PE=1 SV=1;>tr|B4DEF8|B4DEF8_HUMAN cDNA FLJ61100, highly similar to 39S ribosomal protein L45, mitochondrial OS=Homo sapiens OX=9606 PE=2 SV=1;>sp|Q9BRJ2|RM45_HUMAN Large ribosomal subunit protein mL45 OS=Homo sapiens OX=9606 GN=MRPL45 PE=1 SV=2	A0A087X2D5;B4DEF8;Q9BRJ2	MRPL45;;MRPL45	Mitochondrial ribosomal protein L45;cDNA FLJ61100, highly similar to 39S ribosomal protein L45, mitochondrial;Large ribosomal subunit protein mL45	True	Homo sapiens	0.789405	1.92221e-13	50.3002	False	A0A087X2D5	MRPL45	Mitochondrial ribosomal protein L45	NA	NA	10.2489	10.6987	NA	NA	10.0674	10.5157	10.5904	NA	10.3539	NA	11.2645	NA	10.8297	9.94071	NA	NA	NA	10.0738	NA	NA	NA	NA	NA	NA	NA	NA	NA	NA	NA	NA	NA	NA	NA	NA	NA
>tr|A0A087X2I1|A0A087X2I1_HUMAN Proteasome 26S subunit, ATPase 6 OS=Homo sapiens OX=9606 GN=PSMC6 PE=1 SV=1;>sp|P62333|PRS10_HUMAN 26S proteasome regulatory subunit 10B OS=Homo sapiens OX=9606 GN=PSMC6 PE=1 SV=1	A0A087X2I1;P62333	PSMC6	Proteasome 26S subunit, ATPase 6;26S proteasome regulatory subunit 10B	True	Homo sapiens	1.11654	4.10604e-17	53.2612	False	A0A087X2I1	PSMC6	Proteasome 26S subunit, ATPase 6	11.73	11.719	11.3936	11.5239	11.3565	11.7485	11.7821	11.2287	11.2612	11.1261	11.9997	11.0181	11.2976	11.0089	11.4	11.0239	11.2826	11.401	11.6954	11.4431	NA	NA	NA	NA	NA	NA	NA	NA	NA	NA	NA	NA	NA	NA	NA	NA	NA
>tr|A0A090N7T9|A0A090N7T9_HUMAN Secernin 1 OS=Homo sapiens OX=9606 GN=SCRN1 PE=3 SV=1;>sp|Q12765|SCRN1_HUMAN Secernin-1 OS=Homo sapiens OX=9606 GN=SCRN1 PE=1 SV=2	A0A090N7T9;Q12765	SCRN1	Secernin 1;Secernin-1	True	Homo sapiens	0.876013	1.07134e-19	55.2557	False	A0A090N7T9	SCRN1	Secernin 1	NA	NA	NA	9.57128	11.0559	8.77262	NA	NA	10.0134	NA	10.027	NA	NA	NA	NA	NA	NA	12.1336	10.1237	9.92968	NA	NA	NA	NA	NA	NA	NA	NA	NA	NA	NA	NA	NA	10.0537	NA	NA	NA
>tr|A0A090N7U0|A0A090N7U0_HUMAN Cullin 1 OS=Homo sapiens OX=9606 GN=CUL1 PE=3 SV=1;>sp|Q13616|CUL1_HUMAN Cullin-1 OS=Homo sapiens OX=9606 GN=CUL1 PE=1 SV=2	A0A090N7U0;Q13616	CUL1	Cullin 1;Cullin-1	True	Homo sapiens	1.15327	3.24472e-21	56.4541	False	A0A090N7U0	CUL1	Cullin 1	12.1681	12.0275	12.4728	12.3562	12.2293	12.4543	12.455	12.6118	12.495	12.3455	12.2368	12.4763	12.5701	11.976	11.9573	12.4157	12.1218	11.8728	12.687	12.4296	NA	NA	NA	NA	NA	NA	NA	NA	NA	NA	NA	NA	NA	8.73014	NA	NA	NA
>tr|A0A090N7V8|A0A090N7V8_HUMAN peptidylprolyl isomerase OS=Homo sapiens OX=9606 GN=FKBP14 PE=4 SV=1;>sp|Q9NWM8|FKB14_HUMAN Peptidyl-prolyl cis-trans isomerase FKBP14 OS=Homo sapiens OX=9606 GN=FKBP14 PE=1 SV=1	A0A090N7V8;Q9NWM8	FKBP14	peptidylprolyl isomerase;Peptidyl-prolyl cis-trans isomerase FKBP14	True	Homo sapiens	0.44961	2.91588e-16	52.5887	False	A0A090N7V8	FKBP14	peptidylprolyl isomerase	13.4617	NA	13.7411	NA	13.303	NA	NA	NA	13.2914	NA	13.0589	NA	12.9454	13.2983	NA	NA	NA	12.7166	NA	NA	NA	NA	NA	NA	NA	NA	NA	NA	NA	NA	NA	NA	NA	NA	NA	NA	NA
>tr|A0A090N7W4|A0A090N7W4_HUMAN Cyclin-dependent kinase 5 OS=Homo sapiens OX=9606 GN=CDK5 PE=2 SV=1;>sp|Q00535|CDK5_HUMAN Cyclin-dependent kinase 5 OS=Homo sapiens OX=9606 GN=CDK5 PE=1 SV=3	A0A090N7W4;Q00535	CDK5	Cyclin-dependent kinase 5	True	Homo sapiens	0.79231	1.84113e-12	49.5064	False	A0A090N7W4	CDK5	Cyclin-dependent kinase 5	8.20992	NA	10.0165	8.36206	NA	9.96713	9.47588	NA	NA	NA	8.76137	NA	NA	NA	NA	8.32323	NA	8.28697	10.0667	8.05995	NA	NA	NA	NA	NA	NA	NA	NA	NA	NA	NA	NA	NA	NA	NA	NA	NA
>tr|A0A090N7X1|A0A090N7X1_HUMAN ATP-binding cassette, sub-family F (GCN20), member 2 OS=Homo sapiens OX=9606 GN=ABCF2 PE=4 SV=1;>tr|A0A090N7Y2|A0A090N7Y2_HUMAN ATP-binding cassette, sub-family F (GCN20), member 2 OS=Homo sapiens OX=9606 GN=ABCF2 PE=4 SV=1;>sp|Q9UG63|ABCF2_HUMAN ATP-binding cassette sub-family F member 2 OS=Homo sapiens OX=9606 GN=ABCF2 PE=1 SV=2	A0A090N7X1;A0A090N7Y2;Q9UG63	ABCF2	ATP-binding cassette, sub-family F (GCN20), member 2;ATP-binding cassette, sub-family F (GCN20), member 2;ATP-binding cassette sub-family F member 2	True	Homo sapiens	3.02444	4.6829e-20	55.5349	False	A0A090N7X1	ABCF2	ATP-binding cassette, sub-family F (GCN20), member 2	13.7439	13.6374	14.6469	14.3853	14.3792	14.6152	14.783	14.5578	14.5724	14.6124	14.3462	13.8954	14.5798	14.3565	14.3421	14.7033	14.4063	14.1119	14.4197	14.3963	NA	NA	NA	NA	NA	NA	NA	NA	NA	NA	NA	NA	NA	NA	NA	NA	NA
>tr|A0A090N8E9|A0A090N8E9_HUMAN Histone-lysine N-methyltransferase EZH2 OS=Homo sapiens OX=9606 GN=EZH2 PE=4 SV=1;>tr|F2YMM1|F2YMM1_HUMAN Histone-lysine N-methyltransferase EZH2 OS=Homo sapiens OX=9606 GN=EZH2 PE=2 SV=1;>sp|Q15910|EZH2_HUMAN Histone-lysine N-methyltransferase EZH2 OS=Homo sapiens OX=9606 GN=EZH2 PE=1 SV=2;>tr|S4S3R8|S4S3R8_HUMAN Histone-lysine N-methyltransferase EZH2 OS=Homo sap…	A0A090N8E9;F2YMM1;Q15910;S4S3R8	EZH2	Histone-lysine N-methyltransferase EZH2	True	Homo sapiens	0.598144	7.0499e-18	53.856	False	A0A090N8E9	EZH2	Histone-lysine N-methyltransferase EZH2	14.7768	15.2417	15.2505	14.849	14.8861	15.0318	15.1914	15.2505	15.205	15.338	14.6981	15.1415	15.3123	15.2227	15.2229	15.4198	15.2407	14.7221	15.1016	15.0119	NA	NA	NA	NA	NA	NA	NA	NA	NA	NA	NA	NA	NA	NA	NA	NA	NA
>tr|A0A090N8N0|A0A090N8N0_HUMAN Similar to Importin alpha-2 subunit (Karyopherin alpha-2 subunit) (SRP1-alpha) (RAG cohort protein 1) OS=Homo sapiens OX=9606 GN=LOC340312 PE=3 SV=1	A0A090N8N0	LOC340312	Similar to Importin alpha-2 subunit (Karyopherin alpha-2 subunit) (SRP1-alpha) (RAG cohort protein 1)	True	Homo sapiens	0.770736	2.7588e-11	48.5694	False	A0A090N8N0	LOC340312	Similar to Importin alpha-2 subunit (Karyopherin alpha-2 subunit) (SRP1-alpha) (RAG cohort protein 1)	13.1908	13.5661	13.1216	13.7	13.5871	13.1523	13.6655	13.6073	13.2095	13.7803	13.4972	12.9754	14.1223	13.5437	13.783	13.528	13.5393	12.8515	14.0747	14.1681	NA	NA	NA	NA	NA	NA	NA	NA	NA	NA	NA	NA	NA	NA	NA	NA	NA
>tr|A0A090N8Y2|A0A090N8Y2_HUMAN Protein disulfide-isomerase A4 OS=Homo sapiens OX=9606 GN=ERP70 PE=2 SV=1;>sp|P13667|PDIA4_HUMAN Protein disulfide-isomerase A4 OS=Homo sapiens OX=9606 GN=PDIA4 PE=1 SV=2	A0A090N8Y2;P13667	ERP70;PDIA4	Protein disulfide-isomerase A4	True	Homo sapiens	1.29452	1.34596e-19	55.179	False	A0A090N8Y2	ERP70	Protein disulfide-isomerase A4	14.2621	14.0051	14.3823	14.0798	14.1461	14.418	14.5041	14.1922	14.0862	14.1322	14.2021	13.5566	14.1294	13.7757	13.8907	14.0554	13.7296	14.0313	14.2952	14.2794	11.7757	11.6596	NA	NA	12.5148	NA	NA	NA	NA	NA	NA	12.2635	NA	12.0428	NA	NA	NA
>tr|A0A090N8Y5|A0A090N8Y5_HUMAN U6 snRNA-associated Sm-like protein LSm5 OS=Homo sapiens OX=9606 GN=LSM5 PE=3 SV=1;>sp|Q9Y4Y9|LSM5_HUMAN U6 snRNA-associated Sm-like protein LSm5 OS=Homo sapiens OX=9606 GN=LSM5 PE=1 SV=3	A0A090N8Y5;Q9Y4Y9	LSM5	U6 snRNA-associated Sm-like protein LSm5	True	Homo sapiens	0.693611	2.94909e-08	46.0794	False	A0A090N8Y5	LSM5	U6 snRNA-associated Sm-like protein LSm5	13.6458	14.314	14.7952	14.3739	14.4939	14.3847	14.5939	14.2312	13.9656	13.0535	13.6279	14.5534	13.4829	15.0593	13.7321	13.2545	14.7196	13.8026	13.9513	13.5117	NA	NA	NA	NA	NA	NA	NA	NA	NA	NA	NA	NA	NA	NA	NA	NA	NA
>tr|A0A090N900|A0A090N900_HUMAN Ras homolog enriched in brain OS=Homo sapiens OX=9606 GN=RHEB PE=4 SV=1;>tr|A8K005|A8K005_HUMAN cDNA FLJ77896, highly similar to Homo sapiens Ras homolog enriched in brain (RHEB), mRNA OS=Homo sapiens OX=9606 PE=2 SV=1;>sp|Q15382|RHEB_HUMAN GTP-binding protein Rheb OS=Homo sapiens OX=9606 GN=RHEB PE=1 SV=1;>tr|Q6NZ61|Q6NZ61_HUMAN Ras homolog enriched in brain OS=Ho…	A0A090N900;A8K005;Q15382;Q6NZ61	RHEB;;RHEB;RHEB	Ras homolog enriched in brain;cDNA FLJ77896, highly similar to Homo sapiens Ras homolog enriched in brain (RHEB), mRNA;GTP-binding protein Rheb;Ras homolog enriched in brain	True	Homo sapiens	0.852829	5.25747e-22	57.1043	False	A0A090N900	RHEB	Ras homolog enriched in brain	12.0326	11.1353	10.818	10.9618	NA	11.0183	NA	11.3783	10.2847	NA	11.3488	NA	11.5363	NA	NA	11.5229	NA	8.98351	10.7606	11.1733	NA	NA	NA	NA	NA	NA	NA	NA	NA	NA	NA	NA	NA	NA	NA	NA	NA
>tr|A0A096LNY6|A0A096LNY6_HUMAN Adenylosuccinate lyase OS=Homo sapiens OX=9606 GN=ADSL PE=1 SV=2;>tr|A0A1B0GTJ7|A0A1B0GTJ7_HUMAN Adenylosuccinate lyase OS=Homo sapiens OX=9606 GN=ADSL PE=1 SV=1;>tr|A0A1B0GWJ0|A0A1B0GWJ0_HUMAN Adenylosuccinate lyase OS=Homo sapiens OX=9606 GN=ADSL PE=1 SV=1;>tr|A0A7P0T9A7|A0A7P0T9A7_HUMAN Adenylosuccinate lyase OS=Homo sapiens OX=9606 GN=ADSL PE=1 SV=1;>tr|A0A7P0Z…	A0A096LNY6;A0A1B0GTJ7;A0A1B0GWJ0;A0A7P0T9A7;A0A7P0Z472;P30566;X5D8S6	ADSL	Adenylosuccinate lyase;Adenylosuccinate lyase;Adenylosuccinate lyase;Adenylosuccinate lyase;Adenylosuccinate lyase;Adenylosuccinate lyase;Adenylosuccinate lyase (Fragment)	True	Homo sapiens	1.05536	8.49294e-15	51.406	False	A0A096LNY6	ADSL	Adenylosuccinate lyase	9.72843	11.0336	8.89387	10.2984	10.0104	10.0143	10.463	9.62696	9.36356	12.4758	10.157	NA	10.4145	9.3594	NA	10.0704	10.6216	10.9268	10.7467	10.7804	NA	NA	NA	NA	NA	NA	NA	NA	NA	NA	NA	NA	NA	NA	NA	NA	16.6803
>tr|A0A096LPI3|A0A096LPI3_HUMAN ALG13 UDP-N-acetylglucosaminyltransferase subunit OS=Homo sapiens OX=9606 GN=ALG13 PE=1 SV=2;>sp|Q9NP73|ALG13_HUMAN Putative bifunctional UDP-N-acetylglucosamine transferase and deubiquitinase ALG13 OS=Homo sapiens OX=9606 GN=ALG13 PE=1 SV=2	A0A096LPI3;Q9NP73	ALG13	ALG13 UDP-N-acetylglucosaminyltransferase subunit;Putative bifunctional UDP-N-acetylglucosamine transferase and deubiquitinase ALG13	True	Homo sapiens	0.666598	1.54218e-10	47.9765	False	A0A096LPI3	ALG13	ALG13 UDP-N-acetylglucosaminyltransferase subunit	NA	NA	NA	NA	NA	NA	9.40048	NA	NA	NA	NA	NA	9.33704	NA	NA	NA	NA	10.0338	10.0859	9.21586	NA	NA	NA	NA	NA	NA	NA	NA	NA	NA	NA	NA	NA	NA	NA	NA	NA
>tr|A0A0A0MQS0|A0A0A0MQS0_HUMAN PHD finger protein 20-like protein 1 OS=Homo sapiens OX=9606 GN=PHF20L1 PE=1 SV=1;>tr|E9PM57|E9PM57_HUMAN PHD finger protein 20-like protein 1 OS=Homo sapiens OX=9606 GN=PHF20L1 PE=1 SV=1;>tr|F8W9L8|F8W9L8_HUMAN PHD finger protein 20-like protein 1 OS=Homo sapiens OX=9606 GN=PHF20L1 PE=1 SV=1	A0A0A0MQS0;E9PM57;F8W9L8	PHF20L1	PHD finger protein 20-like protein 1	True	Homo sapiens	0.476029	2.14056e-17	53.482	False	A0A0A0MQS0	PHF20L1	PHD finger protein 20-like protein 1	11.8481	12.2666	12.3238	12.5644	12.617	12.438	12.004	12.8696	12.4417	12.682	12.4522	12.1796	12.7675	11.926	12.0068	12.9827	12.0816	11.7653	12.6548	12.2101	NA	NA	NA	NA	NA	NA	NA	NA	NA	NA	NA	NA	NA	NA	NA	NA	NA
>tr|A0A0A0MQU0|A0A0A0MQU0_HUMAN WD repeat-containing protein 18 (Fragment) OS=Homo sapiens OX=9606 GN=WDR18 PE=1 SV=1;>sp|Q9BV38|WDR18_HUMAN WD repeat-containing protein 18 OS=Homo sapiens OX=9606 GN=WDR18 PE=1 SV=2;>tr|U3KQC1|U3KQC1_HUMAN WD repeat-containing protein 18 (Fragment) OS=Homo sapiens OX=9606 GN=WDR18 PE=1 SV=1	A0A0A0MQU0;Q9BV38;U3KQC1	WDR18	WD repeat-containing protein 18 (Fragment);WD repeat-containing protein 18;WD repeat-containing protein 18 (Fragment)	True	Homo sapiens	0.867226	7.48265e-21	56.1626	False	A0A0A0MQU0	WDR18	WD repeat-containing protein 18 (Fragment)	15.2321	15.5462	15.3193	15.0976	15.0886	15.0598	15.3044	15.4791	15.2626	15.4016	15.0151	15.3692	15.6308	15.6036	15.3194	15.5685	15.4641	15.0368	15.3211	15.2404	NA	NA	NA	NA	NA	NA	NA	NA	NA	NA	NA	NA	NA	NA	NA	NA	NA
>tr|A0A0A0MQW0|A0A0A0MQW0_HUMAN Myelin expression factor 2 OS=Homo sapiens OX=9606 GN=MYEF2 PE=1 SV=1;>tr|A0A0A0MR39|A0A0A0MR39_HUMAN Myelin expression factor 2 OS=Homo sapiens OX=9606 GN=MYEF2 PE=1 SV=1;>sp|Q9P2K5|MYEF2_HUMAN Myelin expression factor 2 OS=Homo sapiens OX=9606 GN=MYEF2 PE=1 SV=3	A0A0A0MQW0;A0A0A0MR39;Q9P2K5	MYEF2	Myelin expression factor 2	True	Homo sapiens	0.743745	6.94553e-07	44.7714	False	A0A0A0MQW0	MYEF2	Myelin expression factor 2	11.0874	11.1944	10.6752	11.007	11.0733	11.5723	10.7619	10.2124	10.2014	10.5742	11.5314	NA	10.9412	9.87445	9.71229	11.1498	NA	10.8456	11.1291	11.5426	NA	NA	NA	NA	NA	NA	NA	NA	NA	NA	NA	NA	NA	NA	NA	NA	NA
>tr|A0A0A0MQX8|A0A0A0MQX8_HUMAN Muscleblind like splicing regulator 1 OS=Homo sapiens OX=9606 GN=MBNL1 PE=1 SV=1;>tr|C9JP00|C9JP00_HUMAN Muscleblind like splicing regulator 1 OS=Homo sapiens OX=9606 GN=MBNL1 PE=1 SV=1;>sp|Q9NR56|MBNL1_HUMAN Muscleblind-like protein 1 OS=Homo sapiens OX=9606 GN=MBNL1 PE=1 SV=2	A0A0A0MQX8;C9JP00;Q9NR56	MBNL1	Muscleblind like splicing regulator 1;Muscleblind like splicing regulator 1;Muscleblind-like protein 1	True	Homo sapiens	0.72756	5.11963e-14	50.7688	False	A0A0A0MQX8	MBNL1	Muscleblind like splicing regulator 1	14.0962	13.841	14.2858	14.1106	14.0214	14.2467	14.3521	14.0955	14.4544	14.1745	13.9296	13.6633	14.2718	13.7865	13.9799	14.3457	14.3855	13.6009	14.0038	13.9308	NA	15.9136	16.1532	17.346	15.7064	17.2116	NA	16.5471	16.4952	16.8658	17.2594	17.04	NA	NA	NA	NA	NA
>tr|A0A0A0MQZ6|A0A0A0MQZ6_HUMAN NSA2 ribosome biogenesis factor OS=Homo sapiens OX=9606 GN=NSA2 PE=1 SV=1;>sp|O95478|NSA2_HUMAN Ribosome biogenesis protein NSA2 homolog OS=Homo sapiens OX=9606 GN=NSA2 PE=1 SV=1;>tr|Q5J7U2|Q5J7U2_HUMAN Ribosome biogenesis protein NSA2 homolog OS=Homo sapiens OX=9606 GN=CDK105 PE=2 SV=1	A0A0A0MQZ6;O95478;Q5J7U2	NSA2;NSA2;CDK105	NSA2 ribosome biogenesis factor;Ribosome biogenesis protein NSA2 homolog;Ribosome biogenesis protein NSA2 homolog	True	Homo sapiens	4.8665	7.98975e-14	50.611	False	A0A0A0MQZ6	NSA2	NSA2 ribosome biogenesis factor	12.1786	12.8459	12.0946	12.2663	12.5202	12.061	11.6882	11.8568	12.1754	11.989	11.7945	11.3216	12.0619	12.0935	12.2984	12.1589	10.491	11.8331	11.5382	11.5841	NA	NA	NA	NA	NA	NA	NA	NA	NA	NA	NA	NA	NA	NA	NA	NA	NA
>tr|A0A0A0MR13|A0A0A0MR13_HUMAN GNAS complex locus OS=Homo sapiens OX=9606 GN=GNAS PE=1 SV=2;>tr|A0A0S2Z3H8|A0A0S2Z3H8_HUMAN GNAS complex locus isoform 1 (Fragment) OS=Homo sapiens OX=9606 GN=GNAS PE=2 SV=1;>tr|A0A590UJQ9|A0A590UJQ9_HUMAN GNAS complex locus OS=Homo sapiens OX=9606 GN=GNAS PE=1 SV=2;>tr|A0A7I2V5R6|A0A7I2V5R6_HUMAN GNAS complex locus OS=Homo sapiens OX=9606 GN=GNAS PE=1 SV=2;>tr|B0…	A0A0A0MR13;A0A0S2Z3H8;A0A590UJQ9;A0A7I2V5R6;B0AZR9;P63092;Q14455;Q5JWF2	GNAS;GNAS;GNAS;GNAS;GNAS;GNAS;GSA;GNAS	GNAS complex locus;GNAS complex locus isoform 1 (Fragment);GNAS complex locus;GNAS complex locus;GNAS complex locus;Guanine nucleotide-binding protein G(s) subunit alpha isoforms short;Alpha subunit of GsGTP binding protein (Fragment);Guanine nucleotide-binding protein G(s) subunit alpha isoforms XLas	True	Homo sapiens	0.528201	1.20582e-18	54.4462	False	A0A0A0MR13	GNAS	GNAS complex locus	15.9599	16.1442	15.9621	15.6472	15.5269	15.7405	15.6801	15.9076	15.8719	15.9735	15.78	15.7475	15.9205	15.7874	15.8348	16.0107	15.8292	15.6733	15.8054	15.7713	NA	NA	NA	NA	NA	NA	NA	NA	NA	NA	NA	NA	NA	NA	NA	NA	NA
>tr|A0A0A0MRB9|A0A0A0MRB9_HUMAN Interleukin 1 receptor accessory protein like 2 (Fragment) OS=Homo sapiens OX=9606 GN=IL1RAPL2 PE=3 SV=1;>tr|B7Z4E1|B7Z4E1_HUMAN cDNA FLJ52455, highly similar to X-linked interleukin-1 receptor accessory protein-like 2 OS=Homo sapiens OX=9606 PE=2 SV=1;>sp|Q9NP60|IRPL2_HUMAN X-linked interleukin-1 receptor accessory protein-like 2 OS=Homo sapiens OX=9606 GN=IL1RAPL…	A0A0A0MRB9;B7Z4E1;Q9NP60	IL1RAPL2;;IL1RAPL2	Interleukin 1 receptor accessory protein like 2 (Fragment);cDNA FLJ52455, highly similar to X-linked interleukin-1 receptor accessory protein-like 2;X-linked interleukin-1 receptor accessory protein-like 2	True	Homo sapiens	1.27428	3.31345e-07	45.0944	False	A0A0A0MRB9	IL1RAPL2	Interleukin 1 receptor accessory protein like 2 (Fragment)	12.2958	13.2505	12.259	15.936	14.9123	12.8137	12.77	15.0855	14.8461	13.9585	13.2558	12.5665	14.6919	14.4423	14.4482	12.119	13.0309	14.2152	13.9661	14.0742	NA	NA	NA	NA	NA	NA	NA	NA	NA	NA	NA	NA	NA	NA	NA	NA	NA
>tr|A0A0A0MRF3|A0A0A0MRF3_HUMAN Transcriptional enhancer factor TEF-3 OS=Homo sapiens OX=9606 GN=TEAD4 PE=1 SV=1;>sp|Q15561|TEAD4_HUMAN Transcriptional enhancer factor TEF-3 OS=Homo sapiens OX=9606 GN=TEAD4 PE=1 SV=3;>tr|Q53GI4|Q53GI4_HUMAN TEA domain family member 4 isoform 1 variant (Fragment) OS=Homo sapiens OX=9606 GN=TEAD4 PE=1 SV=1	A0A0A0MRF3;Q15561;Q53GI4	TEAD4	Transcriptional enhancer factor TEF-3;Transcriptional enhancer factor TEF-3;TEA domain family member 4 isoform 1 variant (Fragment)	True	Homo sapiens	0.814638	0.0192459	34.5085	False	A0A0A0MRF3	TEAD4	Transcriptional enhancer factor TEF-3	NA	NA	NA	11.2884	NA	8.47964	NA	10.5747	8.6576	9.53897	9.60036	NA	11.1977	NA	NA	9.35835	NA	NA	11.4731	9.82859	NA	NA	NA	NA	NA	NA	NA	NA	NA	NA	NA	NA	NA	NA	NA	NA	NA
>tr|A0A0A0MRF6|A0A0A0MRF6_HUMAN A-kinase anchoring protein 9 OS=Homo sapiens OX=9606 GN=AKAP9 PE=1 SV=2;>tr|A0A7P0T928|A0A7P0T928_HUMAN A-kinase anchoring protein 9 OS=Homo sapiens OX=9606 GN=AKAP9 PE=1 SV=1;>tr|A0A7P0T939|A0A7P0T939_HUMAN A-kinase anchoring protein 9 OS=Homo sapiens OX=9606 GN=AKAP9 PE=1 SV=1;>tr|A0A7P0T9A9|A0A7P0T9A9_HUMAN A-kinase anchoring protein 9 OS=Homo sapiens OX=9606 GN…	A0A0A0MRF6;A0A7P0T928;A0A7P0T939;A0A7P0T9A9;A0A7P0TAX3;A0A7P0TBH8;A0A7P0TBI4;A0A7P0Z4N5;A0A7P0Z4Q5;Q99996	AKAP9	A-kinase anchoring protein 9;A-kinase anchoring protein 9;A-kinase anchoring protein 9;A-kinase anchoring protein 9;A-kinase anchoring protein 9;A-kinase anchoring protein 9;A-kinase anchoring protein 9;A-kinase anchoring protein 9;A-kinase anchoring protein 9;A-kinase anchor protein 9	True	Homo sapiens	0.677832	1.90594e-17	53.5212	False	A0A0A0MRF6	AKAP9	A-kinase anchoring protein 9	NA	11.0218	NA	12.2788	11.7008	NA	NA	NA	10.703	NA	11.4306	NA	NA	NA	NA	12.6651	NA	11.3021	11.227	NA	NA	NA	NA	NA	NA	NA	NA	NA	NA	NA	NA	NA	NA	NA	NA	NA	NA
>tr|A0A0A0MRI1|A0A0A0MRI1_HUMAN GPALPP motifs-containing protein 1 OS=Homo sapiens OX=9606 GN=GPALPP1 PE=1 SV=1;>sp|Q8IXQ4|GPAM1_HUMAN GPALPP motifs-containing protein 1 OS=Homo sapiens OX=9606 GN=GPALPP1 PE=1 SV=1	A0A0A0MRI1;Q8IXQ4	GPALPP1	GPALPP motifs-containing protein 1	True	Homo sapiens	0.847863	1.30616e-12	49.6263	False	A0A0A0MRI1	GPALPP1	GPALPP motifs-containing protein 1	12.1945	12.4838	NA	12.2657	12.2255	12.2834	12.2899	12.1439	11.8808	12.4093	11.838	NA	12.2698	12.016	NA	12.6092	11.6444	11.2899	12.0647	11.8382	NA	NA	NA	NA	NA	NA	NA	NA	NA	NA	NA	NA	NA	NA	NA	NA	NA
>tr|A0A0A0MRJ0|A0A0A0MRJ0_HUMAN non-specific serine/threonine protein kinase OS=Homo sapiens OX=9606 GN=CDC42BPA PE=1 SV=1;>tr|A0A0A0MRJ1|A0A0A0MRJ1_HUMAN non-specific serine/threonine protein kinase OS=Homo sapiens OX=9606 GN=CDC42BPA PE=1 SV=2;>tr|B9EGA7|B9EGA7_HUMAN non-specific serine/threonine protein kinase OS=Homo sapiens OX=9606 GN=CDC42BPA PE=2 SV=1;>sp|Q5VT25|MRCKA_HUMAN Serine/threonin…	A0A0A0MRJ0;A0A0A0MRJ1;B9EGA7;Q5VT25	CDC42BPA	non-specific serine/threonine protein kinase;non-specific serine/threonine protein kinase;non-specific serine/threonine protein kinase;Serine/threonine-protein kinase MRCK alpha	True	Homo sapiens	0.761915	7.71671e-18	53.8256	False	A0A0A0MRJ0	CDC42BPA	non-specific serine/threonine protein kinase	13.8157	13.5391	12.1648	12.1755	11.9289	12.3623	11.9637	11.7291	11.6491	11.7004	12.813	12.3973	12.7542	14.1092	11.7854	11.6255	11.6485	11.7595	12.1511	12.0484	NA	NA	NA	NA	NA	NA	NA	NA	NA	NA	NA	NA	NA	NA	NA	NA	NA
>tr|A0A0A0MRJ2|A0A0A0MRJ2_HUMAN Activating transcription factor 3 (Fragment) OS=Homo sapiens OX=9606 GN=ATF3 PE=1 SV=1;>sp|P18847|ATF3_HUMAN Cyclic AMP-dependent transcription factor ATF-3 OS=Homo sapiens OX=9606 GN=ATF3 PE=1 SV=2;>tr|Q5VTZ4|Q5VTZ4_HUMAN Activating transcription factor 3 (Fragment) OS=Homo sapiens OX=9606 GN=ATF3 PE=1 SV=1	A0A0A0MRJ2;P18847;Q5VTZ4	ATF3	Activating transcription factor 3 (Fragment);Cyclic AMP-dependent transcription factor ATF-3;Activating transcription factor 3 (Fragment)	True	Homo sapiens	0.726197	9.48986e-09	46.5102	False	A0A0A0MRJ2	ATF3	Activating transcription factor 3 (Fragment)	15.0136	15.3107	15.3843	14.415	14.4051	15.0382	15.0905	15.0186	14.6858	15.1198	14.6769	14.7046	14.828	15.0143	14.9083	14.592	14.5936	14.1789	14.6338	14.461	NA	NA	NA	NA	NA	NA	NA	NA	NA	NA	NA	NA	NA	NA	NA	NA	NA
>tr|A0A0A0MRJ3|A0A0A0MRJ3_HUMAN Neuron navigator 1 OS=Homo sapiens OX=9606 GN=NAV1 PE=1 SV=1;>tr|A0A8I5KSE4|A0A8I5KSE4_HUMAN Neuron navigator 1 OS=Homo sapiens OX=9606 GN=NAV1 PE=1 SV=1;>sp|Q8NEY1|NAV1_HUMAN Neuron navigator 1 OS=Homo sapiens OX=9606 GN=NAV1 PE=1 SV=2	A0A0A0MRJ3;A0A8I5KSE4;Q8NEY1	NAV1	Neuron navigator 1	True	Homo sapiens	0.90298	2.48325e-13	50.2097	False	A0A0A0MRJ3	NAV1	Neuron navigator 1	12.5084	12.4314	NA	12.6781	12.4699	12.4475	13.1312	13.0363	12.6847	12.7986	12.0028	13.0653	13.1349	NA	12.8156	13.0427	12.8502	NA	12.9482	12.8505	NA	NA	NA	NA	NA	NA	NA	NA	NA	NA	NA	NA	NA	NA	NA	NA	NA
>tr|A0A0A0MRJ7|A0A0A0MRJ7_HUMAN Coagulation factor V OS=Homo sapiens OX=9606 GN=F5 PE=1 SV=1;>sp|P12259|FA5_HUMAN Coagulation factor V OS=Homo sapiens OX=9606 GN=F5 PE=1 SV=4	A0A0A0MRJ7;P12259	F5	Coagulation factor V	True	Homo sapiens	0.555838	3.99528e-09	46.8288	False	A0A0A0MRJ7	F5	Coagulation factor V	NA	12.2511	11.6564	11.8153	11.9713	11.3051	12.8619	12.4633	11.4571	13.0054	12.0505	11.6524	12.3465	12.5994	12.6297	12.3846	11.537	11.5032	12.2894	12.0134	NA	NA	NA	NA	NA	NA	NA	NA	NA	NA	NA	NA	NA	NA	NA	NA	NA
>tr|A0A0A0MRK5|A0A0A0MRK5_HUMAN Centromere protein W OS=Homo sapiens OX=9606 GN=CENPW PE=4 SV=1;>sp|Q5EE01|CENPW_HUMAN Centromere protein W OS=Homo sapiens OX=9606 GN=CENPW PE=1 SV=1	A0A0A0MRK5;Q5EE01	CENPW	Centromere protein W	True	Homo sapiens	0.553971	0.000140141	41.9779	False	A0A0A0MRK5	CENPW	Centromere protein W	11.9433	13.0599	NA	13.5942	12.881	NA	13.7943	13.3582	13.0601	13.3446	12.5662	12.4612	13.8286	NA	13.023	13.463	NA	12.7629	NA	13.0236	NA	NA	NA	NA	NA	NA	NA	NA	NA	NA	NA	NA	NA	NA	NA	NA	NA
>tr|A0A0A0MRM8|A0A0A0MRM8_HUMAN Unconventional myosin-VI OS=Homo sapiens OX=9606 GN=MYO6 PE=1 SV=1;>tr|A0A1Y0BRN0|A0A1Y0BRN0_HUMAN Unconventional myosin-VI OS=Homo sapiens OX=9606 GN=Myo6-008 PE=2 SV=1;>tr|A0A1Y0BRN3|A0A1Y0BRN3_HUMAN Unconventional myosin-VI OS=Homo sapiens OX=9606 GN=MYO6 PE=1 SV=1	A0A0A0MRM8;A0A1Y0BRN0;A0A1Y0BRN3	MYO6;Myo6-008;MYO6	Unconventional myosin-VI	True	Homo sapiens	4.77069	2.24034e-17	53.4666	False	A0A0A0MRM8	MYO6	Unconventional myosin-VI	12.9556	13.4025	13.8601	13.3663	13.3343	13.4579	13.6198	13.639	13.5181	13.4442	13.5207	12.9518	13.6762	13.2238	13.1289	13.456	13.2113	13.0511	13.4025	13.3487	NA	NA	NA	NA	NA	NA	NA	NA	NA	21.6803	NA	NA	NA	NA	NA	NA	NA
>tr|A0A0A0MRM9|A0A0A0MRM9_HUMAN Nucleolar and coiled-body phosphoprotein 1 (Fragment) OS=Homo sapiens OX=9606 GN=NOLC1 PE=1 SV=1	A0A0A0MRM9	NOLC1	Nucleolar and coiled-body phosphoprotein 1 (Fragment)	True	Homo sapiens	0.377864	8.41135e-17	53.0166	False	A0A0A0MRM9	NOLC1	Nucleolar and coiled-body phosphoprotein 1 (Fragment)	17.6204	17.7385	17.3724	16.9809	16.9472	16.9483	17.5316	17.4072	17.5235	17.2327	16.8076	17.2777	17.5056	17.356	17.2545	17.2337	17.0907	16.9598	17.3506	17.1286	NA	NA	NA	NA	NA	NA	NA	NA	NA	NA	NA	NA	NA	NA	NA	NA	NA
>tr|A0A0A0MRP0|A0A0A0MRP0_HUMAN MAP7 domain containing 3 (Fragment) OS=Homo sapiens OX=9606 GN=MAP7D3 PE=1 SV=1;>sp|Q8IWC1|MA7D3_HUMAN MAP7 domain-containing protein 3 OS=Homo sapiens OX=9606 GN=MAP7D3 PE=1 SV=2	A0A0A0MRP0;Q8IWC1	MAP7D3	MAP7 domain containing 3 (Fragment);MAP7 domain-containing protein 3	True	Homo sapiens	0.628754	6.52161e-20	55.4229	False	A0A0A0MRP0	MAP7D3	MAP7 domain containing 3 (Fragment)	14.2864	14.2869	14.3054	14.4623	14.6947	14.2347	14.6845	14.5498	14.6832	14.5021	14.2007	14.3158	14.5627	14.0795	13.9648	14.5022	14.1565	13.5687	14.2816	13.9137	NA	NA	NA	NA	NA	NA	NA	NA	NA	NA	NA	NA	NA	NA	NA	NA	NA
>tr|A0A0A0MRP6|A0A0A0MRP6_HUMAN SWI/SNF related, matrix associated, actin dependent regulator of chromatin, subfamily a, member 1 OS=Homo sapiens OX=9606 GN=SMARCA1 PE=1 SV=1	A0A0A0MRP6	SMARCA1	SWI/SNF related, matrix associated, actin dependent regulator of chromatin, subfamily a, member 1	True	Homo sapiens	0.63484	1.40987e-09	47.2031	False	A0A0A0MRP6	SMARCA1	SWI/SNF related, matrix associated, actin dependent regulator of chromatin, subfamily a, member 1	NA	11.9113	12.3142	12.3719	12.9593	11.5653	11.3847	12.2302	13.0144	12.0509	12.6664	NA	13.1755	11.9002	NA	12.8778	12.1504	10.4645	11.9875	12.216	NA	NA	NA	NA	NA	NA	NA	NA	NA	NA	NA	NA	NA	NA	NA	NA	NA
>tr|A0A0A0MRR1|A0A0A0MRR1_HUMAN Zinc finger protein 691 (Fragment) OS=Homo sapiens OX=9606 GN=ZNF691 PE=1 SV=1;>tr|Q5VV50|Q5VV50_HUMAN Zinc finger protein 691 OS=Homo sapiens OX=9606 GN=ZNF691 PE=1 SV=1;>sp|Q5VV52|ZN691_HUMAN Zinc finger protein 691 OS=Homo sapiens OX=9606 GN=ZNF691 PE=1 SV=2	A0A0A0MRR1;Q5VV50;Q5VV52	ZNF691	Zinc finger protein 691 (Fragment);Zinc finger protein 691;Zinc finger protein 691	True	Homo sapiens	0.69558	1.21167e-06	44.5207	False	A0A0A0MRR1	ZNF691	Zinc finger protein 691 (Fragment)	12.5491	12.6382	NA	11.5433	12.2189	12.1309	12.3477	12.1169	12.186	12.1666	11.7142	NA	12.1471	13.0578	11.755	12.7359	11.7359	12.2684	11.9185	NA	NA	NA	NA	NA	NA	NA	NA	NA	NA	NA	NA	NA	NA	NA	NA	NA	NA
>tr|A0A0A0MRR7|A0A0A0MRR7_HUMAN U1 small nuclear ribonucleoprotein C OS=Homo sapiens OX=9606 GN=SNRPC PE=1 SV=1;>sp|P09234|RU1C_HUMAN U1 small nuclear ribonucleoprotein C OS=Homo sapiens OX=9606 GN=SNRPC PE=1 SV=1;>tr|Q53G33|Q53G33_HUMAN Small nuclear ribonucleoprotein polypeptide C variant (Fragment) OS=Homo sapiens OX=9606 PE=2 SV=1;>tr|Q5TAL4|Q5TAL4_HUMAN U1 small nuclear ribonucleoprotein C O…	A0A0A0MRR7;P09234;Q53G33;Q5TAL4	SNRPC;SNRPC;;SNRPC	U1 small nuclear ribonucleoprotein C;U1 small nuclear ribonucleoprotein C;Small nuclear ribonucleoprotein polypeptide C variant (Fragment);U1 small nuclear ribonucleoprotein C	True	Homo sapiens	0.456567	6.01874e-14	50.7114	False	A0A0A0MRR7	SNRPC	U1 small nuclear ribonucleoprotein C	15.2651	15.5667	15.7579	15.2397	15.5538	15.394	15.4525	15.474	15.5256	15.4035	15.1581	15.0811	15.3611	15.2879	15.3757	15.6884	15.1295	15.0468	14.9283	14.6089	NA	NA	NA	NA	NA	NA	NA	NA	NA	NA	NA	NA	NA	NA	NA	NA	NA
>tr|A0A0A0MRT6|A0A0A0MRT6_HUMAN Abl interactor 1 OS=Homo sapiens OX=9606 GN=ABI1 PE=1 SV=1;>tr|B6VEX3|B6VEX3_HUMAN Abl-interactor 1 variant 41 OS=Homo sapiens OX=9606 PE=2 SV=1;>tr|B6VEX4|B6VEX4_HUMAN Abl interactor 1 OS=Homo sapiens OX=9606 GN=ABI1 PE=1 SV=1;>tr|B6VEX5|B6VEX5_HUMAN Abl-interactor 1 variant 72 OS=Homo sapiens OX=9606 PE=2 SV=1;>sp|Q8IZP0|ABI1_HUMAN Abl interactor 1 OS=Homo sapien…	A0A0A0MRT6;B6VEX3;B6VEX4;B6VEX5;Q8IZP0	ABI1;;ABI1;;ABI1	Abl interactor 1;Abl-interactor 1 variant 41;Abl interactor 1;Abl-interactor 1 variant 72;Abl interactor 1	True	Homo sapiens	0.966822	2.38129e-18	54.2192	False	A0A0A0MRT6	ABI1	Abl interactor 1	11.3757	11.182	9.67991	10.459	9.73229	10.5106	10.6249	9.27399	11.1395	10.306	10.4486	NA	10.9266	11.1587	NA	9.18572	NA	11.7432	10.6771	9.36743	NA	NA	NA	NA	NA	NA	NA	NA	NA	NA	NA	NA	NA	NA	NA	NA	NA
>tr|A0A0A0MRU0|A0A0A0MRU0_HUMAN MAGUK p55 scaffold protein 2 OS=Homo sapiens OX=9606 GN=MPP2 PE=1 SV=1;>tr|A0A0C4DH75|A0A0C4DH75_HUMAN MAGUK p55 scaffold protein 2 OS=Homo sapiens OX=9606 GN=MPP2 PE=1 SV=1;>tr|B4DRL7|B4DRL7_HUMAN cDNA FLJ50419, highly similar to MAGUK p55 subfamily member 2 OS=Homo sapiens OX=9606 PE=2 SV=1;>tr|B4DZ84|B4DZ84_HUMAN MAGUK p55 scaffold protein 2 OS=Homo sapiens OX=9…	A0A0A0MRU0;A0A0C4DH75;B4DRL7;B4DZ84;D3DX48;D3DX49;Q14168	MPP2;MPP2;;MPP2;MPP2;MPP2;MPP2	MAGUK p55 scaffold protein 2;MAGUK p55 scaffold protein 2;cDNA FLJ50419, highly similar to MAGUK p55 subfamily member 2;MAGUK p55 scaffold protein 2;MAGUK p55 scaffold protein 2;MAGUK p55 scaffold protein 2;MAGUK p55 subfamily member 2	True	Homo sapiens	0.885775	3.66347e-18	54.0752	False	A0A0A0MRU0	MPP2	MAGUK p55 scaffold protein 2	10.3729	10.4745	NA	NA	12.8149	9.74222	NA	NA	9.3804	12.6436	8.44079	NA	8.4543	NA	NA	8.72637	NA	8.85997	10.0055	7.58554	NA	NA	NA	NA	NA	NA	NA	NA	NA	NA	NA	NA	NA	NA	NA	NA	NA
>tr|A0A0A0MRU9|A0A0A0MRU9_HUMAN non-specific serine/threonine protein kinase OS=Homo sapiens OX=9606 GN=MARK2 PE=1 SV=1;>tr|A0A140VJP1|A0A140VJP1_HUMAN non-specific serine/threonine protein kinase OS=Homo sapiens OX=9606 PE=2 SV=1;>tr|A0A7I2YQR3|A0A7I2YQR3_HUMAN non-specific serine/threonine protein kinase OS=Homo sapiens OX=9606 GN=MARK2 PE=1 SV=1;>tr|E7ETY4|E7ETY4_HUMAN non-specific serine/thre…	A0A0A0MRU9;A0A140VJP1;A0A7I2YQR3;E7ETY4;E9PC69;Q7KZI7	MARK2;;MARK2;MARK2;MARK2;MARK2	non-specific serine/threonine protein kinase;non-specific serine/threonine protein kinase;non-specific serine/threonine protein kinase;non-specific serine/threonine protein kinase;non-specific serine/threonine protein kinase;Serine/threonine-protein kinase MARK2	True	Homo sapiens	0.947552	3.1194e-17	53.3545	False	A0A0A0MRU9	MARK2	non-specific serine/threonine protein kinase	11.8207	11.8509	11.2217	12.2413	11.9464	11.6871	12.0666	12.2715	11.2936	12.343	11.2667	10.1331	11.6227	11.0989	11.2395	12.2068	11.2894	10.5831	11.3771	11.5804	NA	NA	NA	NA	NA	NA	NA	NA	NA	NA	NA	NA	NA	NA	NA	NA	NA
>tr|A0A0A0MRW7|A0A0A0MRW7_HUMAN Aprataxin OS=Homo sapiens OX=9606 GN=APTX PE=1 SV=1;>tr|A0A5K1VW64|A0A5K1VW64_HUMAN Aprataxin OS=Homo sapiens OX=9606 GN=APTX PE=1 SV=1;>tr|C9J8U3|C9J8U3_HUMAN Aprataxin OS=Homo sapiens OX=9606 GN=APTX PE=1 SV=2;>tr|F5HRF8|F5HRF8_HUMAN Aprataxin (Fragment) OS=Homo sapiens OX=9606 GN=APTX PE=2 SV=1;>sp|Q7Z2E3|APTX_HUMAN Aprataxin OS=Homo sapiens OX=9606 GN=APTX PE=1…	A0A0A0MRW7;A0A5K1VW64;C9J8U3;F5HRF8;Q7Z2E3	APTX	Aprataxin;Aprataxin;Aprataxin;Aprataxin (Fragment);Aprataxin	True	Homo sapiens	0.467572	1.152e-18	54.4615	False	A0A0A0MRW7	APTX	Aprataxin	12.8589	13.4206	13.6996	13.4525	13.3229	13.7257	13.832	14.0651	13.9197	14.0746	13.3645	13.7309	14.0133	13.8427	14.2031	14.2371	13.9428	13.5641	13.9017	13.7554	NA	NA	NA	NA	NA	NA	NA	NA	NA	NA	NA	NA	NA	NA	NA	NA	NA
>tr|A0A0A0MRX1|A0A0A0MRX1_HUMAN ELAV-like protein OS=Homo sapiens OX=9606 GN=ELAVL2 PE=1 SV=1;>sp|Q12926|ELAV2_HUMAN ELAV-like protein 2 OS=Homo sapiens OX=9606 GN=ELAVL2 PE=1 SV=2	A0A0A0MRX1;Q12926	ELAVL2	ELAV-like protein;ELAV-like protein 2	True	Homo sapiens	0.788987	1.42851e-15	52.0347	False	A0A0A0MRX1	ELAVL2	ELAV-like protein	12.7326	12.2377	13.1877	13.0266	13.0041	13.1633	12.3314	13.1614	13.238	13.2854	13.14	12.8145	13.3283	12.3739	13.2879	12.7604	12.663	12.5144	12.6324	12.375	NA	NA	NA	NA	NA	NA	NA	NA	NA	NA	NA	NA	NA	NA	NA	NA	NA
>tr|A0A0A0MRX8|A0A0A0MRX8_HUMAN Nuclear factor 1 OS=Homo sapiens OX=9606 GN=NFIB PE=1 SV=1;>tr|A0A1B0GWI9|A0A1B0GWI9_HUMAN Nuclear factor 1 (Fragment) OS=Homo sapiens OX=9606 GN=NFIB PE=1 SV=1;>tr|A0A1B0GWJ4|A0A1B0GWJ4_HUMAN Nuclear factor 1 OS=Homo sapiens OX=9606 GN=NFIB PE=1 SV=1;>tr|A0A2R8Y7V8|A0A2R8Y7V8_HUMAN Nuclear factor 1 OS=Homo sapiens OX=9606 GN=NFIB PE=1 SV=1;>tr|B4DS74|B4DS74_HUMAN …	A0A0A0MRX8;A0A1B0GWI9;A0A1B0GWJ4;A0A2R8Y7V8;B4DS74;O00712;Q5VW26;Q5VW27;Q5VW28;Q5VW30;U3KQE8	NFIB;NFIB;NFIB;NFIB;;NFIB;NFIB;NFIB;NFIB;NFIB;NFIB	Nuclear factor 1;Nuclear factor 1 (Fragment);Nuclear factor 1;Nuclear factor 1;Nuclear factor 1;Nuclear factor 1 B-type;Nuclear factor 1;Nuclear factor 1;Nuclear factor 1;Nuclear factor 1;Nuclear factor 1	True	Homo sapiens	2.6734	0.000389026	41.2583	False	A0A0A0MRX8	NFIB	Nuclear factor 1	12.8677	10.9674	10.9793	11.1332	11.5702	11.3215	12.1373	12.7771	12.1926	11.6838	12.1692	10.2556	11.328	10.1865	13.1794	13.0791	11.036	9.8691	11.1903	10.958	NA	NA	NA	NA	NA	NA	NA	NA	NA	NA	NA	NA	NA	NA	NA	NA	NA
>tr|A0A0A0MRY2|A0A0A0MRY2_HUMAN Zinc finger MYND domain-containing protein 11 OS=Homo sapiens OX=9606 GN=ZMYND11 PE=1 SV=1;>tr|A0A0D9SGD6|A0A0D9SGD6_HUMAN Zinc finger MYND-type containing 11 OS=Homo sapiens OX=9606 GN=ZMYND11 PE=1 SV=1;>tr|A0A994J4C0|A0A994J4C0_HUMAN Zinc finger MYND-type containing 11 OS=Homo sapiens OX=9606 GN=ZMYND11 PE=1 SV=1;>tr|A0A994J6Y5|A0A994J6Y5_HUMAN Zinc finger MYND-t…	A0A0A0MRY2;A0A0D9SGD6;A0A994J4C0;A0A994J6Y5;B0QZE2;B7Z2J6;B7Z3W2;E7EV75;Q15326;Q5BJG6;Q5UGI2;Q6PJR5	ZMYND11;ZMYND11;ZMYND11;ZMYND11;ZMYND11;;;ZMYND11;ZMYND11;ZMYND11;ZMYND11;ZMYND11	Zinc finger MYND domain-containing protein 11;Zinc finger MYND-type containing 11;Zinc finger MYND-type containing 11;Zinc finger MYND-type containing 11;Zinc finger MYND-type containing 11;cDNA FLJ50504, highly similar to Mus musculus zinc finger, MYND domain containing 11 (Zmynd11), mRNA;cDNA FLJ54608, highly similar to Zinc finger MYND domain-containing protein 11;Zinc finger MYND-type contain…	True	Homo sapiens	0.593939	2.36914e-08	46.1639	False	A0A0A0MRY2	ZMYND11	Zinc finger MYND domain-containing protein 11	NA	11.4333	10.9101	11.7688	12.0909	11.5583	10.8556	11.0369	11.6984	11.5623	11.209	11.045	11.7938	10.3375	10.6044	12.0029	10.8472	10.0919	11.1986	10.6551	NA	NA	NA	NA	NA	NA	NA	NA	NA	NA	NA	NA	NA	NA	NA	NA	NA
>tr|A0A0A0MS51|A0A0A0MS51_HUMAN Gelsolin OS=Homo sapiens OX=9606 GN=GSN PE=1 SV=1;>tr|A0A0A0MT01|A0A0A0MT01_HUMAN Gelsolin OS=Homo sapiens OX=9606 GN=GSN PE=1 SV=1;>tr|A0A384MEF1|A0A384MEF1_HUMAN Gelsolin OS=Homo sapiens OX=9606 PE=2 SV=1;>tr|A0A8V8TND7|A0A8V8TND7_HUMAN Gelsolin OS=Homo sapiens OX=9606 GN=GSN PE=1 SV=1;>tr|B7Z6N2|B7Z6N2_HUMAN Gelsolin OS=Homo sapiens OX=9606 PE=2 SV=1;>tr|B7Z992|…	A0A0A0MS51;A0A0A0MT01;A0A384MEF1;A0A8V8TND7;B7Z6N2;B7Z992;B7Z9A0;P06396	GSN;GSN;;GSN;;;;GSN	Gelsolin	True	Homo sapiens	0.553008	1.60682e-14	51.18	False	A0A0A0MS51	GSN	Gelsolin	12.8526	13.4729	14.1865	13.7727	13.9301	13.9239	13.9682	14.1577	14.1149	13.8217	14.104	13.9005	14.1666	14.2325	14.1928	14.3323	14.1355	13.7987	14.2931	14.0608	NA	NA	NA	NA	NA	NA	NA	NA	NA	NA	NA	NA	NA	NA	NA	NA	NA
>tr|A0A0A0MSA7|A0A0A0MSA7_HUMAN Eukaryotic translation initiation factor 4 gamma 3 OS=Homo sapiens OX=9606 GN=EIF4G3 PE=1 SV=1;>tr|A0A0U1RQK7|A0A0U1RQK7_HUMAN Eukaryotic translation initiation factor 4 gamma 3 OS=Homo sapiens OX=9606 GN=EIF4G3 PE=1 SV=2;>tr|A0A804HJV5|A0A804HJV5_HUMAN Eukaryotic translation initiation factor 4 gamma 3 OS=Homo sapiens OX=9606 GN=EIF4G3 PE=1 SV=1;>tr|A0A8I5KT99|A0A…	A0A0A0MSA7;A0A0U1RQK7;A0A804HJV5;A0A8I5KT99;A0A8I5KV92;A0A8I5QJH9;A0A8J9G7U8;O43432;Q59GJ0	EIF4G3;EIF4G3;EIF4G3;EIF4G3;EIF4G3;EIF4G3;EIF4G3;EIF4G3;	Eukaryotic translation initiation factor 4 gamma 3;Eukaryotic translation initiation factor 4 gamma 3;Eukaryotic translation initiation factor 4 gamma 3;Eukaryotic translation initiation factor 4 gamma 3;Eukaryotic translation initiation factor 4 gamma 3;Eukaryotic translation initiation factor 4 gamma 3;Eukaryotic translation initiation factor 4 gamma 3;Eukaryotic translation initiation factor 4…	True	Homo sapiens	0.713564	3.94612e-15	51.677	False	A0A0A0MSA7	EIF4G3	Eukaryotic translation initiation factor 4 gamma 3	NA	NA	NA	6.95479	12.656	12.0458	NA	NA	NA	9.91394	8.17225	NA	8.41028	NA	NA	NA	12.9866	11.3327	9.5403	12.5872	NA	NA	NA	NA	NA	NA	NA	NA	11.877	NA	NA	NA	NA	NA	NA	NA	NA
>tr|A0A0A0MSI2|A0A0A0MSI2_HUMAN Polyhomeotic homolog 2 OS=Homo sapiens OX=9606 GN=PHC2 PE=1 SV=1;>tr|A0A994J5J9|A0A994J5J9_HUMAN Polyhomeotic homolog 2 OS=Homo sapiens OX=9606 GN=PHC2 PE=1 SV=1;>tr|B3KPJ4|B3KPJ4_HUMAN cDNA FLJ31867 fis, clone NT2RP7001856, highly similar to Polyhomeotic-like protein 2 OS=Homo sapiens OX=9606 PE=1 SV=1;>tr|B4DG61|B4DG61_HUMAN cDNA FLJ56430, highly similar to Polyh…	A0A0A0MSI2;A0A994J5J9;B3KPJ4;B4DG61;B7ZLY0;Q8IXK0	PHC2;PHC2;;;PHC2;PHC2	Polyhomeotic homolog 2;Polyhomeotic homolog 2;cDNA FLJ31867 fis, clone NT2RP7001856, highly similar to Polyhomeotic-like protein 2;cDNA FLJ56430, highly similar to Polyhomeotic-like protein 2;PHC2 protein;Polyhomeotic-like protein 2	True	Homo sapiens	0.534035	5.66851e-17	53.1514	False	A0A0A0MSI2	PHC2	Polyhomeotic homolog 2	15.8007	16.2171	16.2069	15.7559	15.9533	16.0035	16.0918	16.2521	16.193	16.213	15.7978	15.7983	15.9397	16.0172	16.1591	16.3872	16.0746	15.5959	15.8462	15.8286	NA	NA	NA	NA	NA	NA	NA	NA	NA	NA	NA	NA	NA	NA	NA	NA	NA
>tr|A0A0A0MSI8|A0A0A0MSI8_HUMAN Exocyst complex component 5 OS=Homo sapiens OX=9606 GN=EXOC5 PE=1 SV=1;>sp|O00471|EXOC5_HUMAN Exocyst complex component 5 OS=Homo sapiens OX=9606 GN=EXOC5 PE=1 SV=1	A0A0A0MSI8;O00471	EXOC5	Exocyst complex component 5	True	Homo sapiens	0.675084	1.56898e-14	51.1884	False	A0A0A0MSI8	EXOC5	Exocyst complex component 5	NA	10.2152	10.8703	11.2098	NA	NA	NA	NA	NA	NA	NA	10.7695	NA	NA	NA	NA	11.3825	NA	12.3799	NA	NA	NA	NA	NA	NA	NA	NA	NA	NA	NA	NA	NA	NA	NA	NA	NA	NA
>tr|A0A0A0MST8|A0A0A0MST8_HUMAN Anion exchange protein OS=Homo sapiens OX=9606 GN=SLC4A7 PE=1 SV=1;>tr|B5M450|B5M450_HUMAN Anion exchange protein OS=Homo sapiens OX=9606 GN=SLC4A7 PE=2 SV=1;>tr|E9PFN4|E9PFN4_HUMAN Anion exchange protein OS=Homo sapiens OX=9606 GN=SLC4A7 PE=1 SV=1;>sp|Q9Y6M7|S4A7_HUMAN Sodium bicarbonate cotransporter 3 OS=Homo sapiens OX=9606 GN=SLC4A7 PE=1 SV=2	A0A0A0MST8;B5M450;E9PFN4;Q9Y6M7	SLC4A7	Anion exchange protein;Anion exchange protein;Anion exchange protein;Sodium bicarbonate cotransporter 3	True	Homo sapiens	0.726275	3.75273e-12	49.2586	False	A0A0A0MST8	SLC4A7	Anion exchange protein	NA	NA	11.5674	NA	NA	11.3794	11.509	11.361	10.7651	NA	NA	11.3253	NA	11.0665	NA	11.5622	NA	11.3535	11.7545	NA	NA	NA	NA	NA	NA	NA	NA	NA	NA	NA	NA	NA	NA	NA	NA	NA	NA
>tr|A0A0A0MSZ4|A0A0A0MSZ4_HUMAN NADPH:adrenodoxin oxidoreductase, mitochondrial OS=Homo sapiens OX=9606 GN=FDXR PE=1 SV=1;>tr|A0A0A0MTR6|A0A0A0MTR6_HUMAN NADPH:adrenodoxin oxidoreductase, mitochondrial OS=Homo sapiens OX=9606 GN=FDXR PE=1 SV=1;>tr|A0A0C4DFN8|A0A0C4DFN8_HUMAN NADPH:adrenodoxin oxidoreductase, mitochondrial OS=Homo sapiens OX=9606 GN=FDXR PE=1 SV=1;>sp|P22570|ADRO_HUMAN NADPH:adren…	A0A0A0MSZ4;A0A0A0MTR6;A0A0C4DFN8;P22570;Q6GSK2	FDXR	NADPH:adrenodoxin oxidoreductase, mitochondrial;NADPH:adrenodoxin oxidoreductase, mitochondrial;NADPH:adrenodoxin oxidoreductase, mitochondrial;NADPH:adrenodoxin oxidoreductase, mitochondrial;NADPH:adrenodoxin oxidoreductase, mitochondrial	True	Homo sapiens	0.745377	1.2217e-14	51.2772	False	A0A0A0MSZ4	FDXR	NADPH:adrenodoxin oxidoreductase, mitochondrial	NA	11.5238	NA	9.72316	12.2322	9.57713	NA	NA	9.85705	NA	10.6963	NA	NA	NA	NA	NA	NA	NA	10.255	NA	NA	NA	NA	NA	NA	NA	NA	NA	NA	NA	NA	NA	NA	NA	NA	NA	NA
>tr|A0A0A0MT33|A0A0A0MT33_HUMAN SR-related CTD associated factor 8 OS=Homo sapiens OX=9606 GN=SCAF8 PE=1 SV=1;>tr|B7Z3A4|B7Z3A4_HUMAN cDNA FLJ56906, highly similar to RNA-binding protein 16 OS=Homo sapiens OX=9606 PE=2 SV=1;>tr|B7Z876|B7Z876_HUMAN cDNA FLJ55551, highly similar to RNA-binding protein 16 OS=Homo sapiens OX=9606 PE=2 SV=1;>sp|Q9UPN6|SCAF8_HUMAN SR-related and CTD-associated factor 8…	A0A0A0MT33;B7Z3A4;B7Z876;Q9UPN6	SCAF8;;;SCAF8	SR-related CTD associated factor 8;cDNA FLJ56906, highly similar to RNA-binding protein 16;cDNA FLJ55551, highly similar to RNA-binding protein 16;SR-related and CTD-associated factor 8	True	Homo sapiens	0.724175	1.3314e-22	57.6121	False	A0A0A0MT33	SCAF8	SR-related CTD associated factor 8	12.4565	12.5936	12.9171	12.9412	12.8764	12.8206	12.705	12.8101	12.9974	13.1384	12.5714	12.7131	12.8083	12.5026	13.2619	13.1379	12.9375	12.3923	12.6589	12.6876	NA	NA	NA	NA	NA	NA	NA	NA	NA	NA	NA	NA	NA	NA	NA	NA	NA
>tr|A0A0A0MTB8|A0A0A0MTB8_HUMAN WD repeat domain 36 OS=Homo sapiens OX=9606 GN=WDR36 PE=1 SV=1;>sp|Q8NI36|WDR36_HUMAN WD repeat-containing protein 36 OS=Homo sapiens OX=9606 GN=WDR36 PE=1 SV=1	A0A0A0MTB8;Q8NI36	WDR36	WD repeat domain 36;WD repeat-containing protein 36	True	Homo sapiens	0.685036	4.841e-23	57.9972	False	A0A0A0MTB8	WDR36	WD repeat domain 36	14.0623	14.381	14.3921	14.1922	14.0566	13.8445	14.1244	14.3381	14.4966	14.3644	13.9664	13.9473	14.4401	14.3867	14.4777	14.5019	14.2862	13.8656	14.2418	14.2509	NA	NA	NA	NA	NA	NA	NA	NA	NA	NA	NA	NA	NA	NA	NA	NA	NA
>tr|A0A0A0MTC1|A0A0A0MTC1_HUMAN Ring finger protein 213 OS=Homo sapiens OX=9606 GN=RNF213 PE=1 SV=1;>tr|A0A0A0MTR7|A0A0A0MTR7_HUMAN Ring finger protein 213 OS=Homo sapiens OX=9606 GN=RNF213 PE=1 SV=1;>sp|Q63HN8|RN213_HUMAN E3 ubiquitin-protein ligase RNF213 OS=Homo sapiens OX=9606 GN=RNF213 PE=1 SV=3	A0A0A0MTC1;A0A0A0MTR7;Q63HN8	RNF213	Ring finger protein 213;Ring finger protein 213;E3 ubiquitin-protein ligase RNF213	True	Homo sapiens	1.06936	1.06351e-17	53.7179	False	A0A0A0MTC1	RNF213	Ring finger protein 213	NA	NA	NA	8.78821	9.28171	5.64871	5.62471	5.64867	6.80119	5.17186	7.26708	6.46078	5.89003	5.69817	7.71926	NA	6.29927	8.98897	7.98523	7.13579	NA	NA	NA	NA	NA	NA	NA	NA	NA	NA	NA	NA	NA	NA	NA	NA	NA
>tr|A0A0A0MTE9|A0A0A0MTE9_HUMAN Zinc finger and BTB domain containing 44 (Fragment) OS=Homo sapiens OX=9606 GN=ZBTB44 PE=1 SV=1;>tr|B2RBK2|B2RBK2_HUMAN cDNA, FLJ95555, highly similar to Homo sapiens HSPC063 protein (HSPC063), mRNA OS=Homo sapiens OX=9606 PE=2 SV=1;>tr|H0YCZ0|H0YCZ0_HUMAN Zinc finger and BTB domain containing 44 (Fragment) OS=Homo sapiens OX=9606 GN=ZBTB44 PE=1 SV=1;>tr|H0YEM9|H0Y…	A0A0A0MTE9;B2RBK2;H0YCZ0;H0YEM9;H7BY22;Q8NCP5;Q9NZX4	ZBTB44;;ZBTB44;ZBTB44;ZBTB44;ZBTB44;	Zinc finger and BTB domain containing 44 (Fragment);cDNA, FLJ95555, highly similar to Homo sapiens HSPC063 protein (HSPC063), mRNA;Zinc finger and BTB domain containing 44 (Fragment);Zinc finger and BTB domain containing 44;Zinc finger and BTB domain containing 44;Zinc finger and BTB domain-containing protein 44;HSPC063	True	Homo sapiens	0.319304	0.0449693	31.8801	False	A0A0A0MTE9	ZBTB44	Zinc finger and BTB domain containing 44 (Fragment)	NA	NA	NA	NA	12.9457	12.6785	NA	12.8566	12.9987	NA	NA	NA	13.1577	12.7528	NA	13.1795	12.8419	NA	12.7103	NA	NA	NA	NA	NA	NA	NA	NA	NA	NA	NA	NA	NA	NA	NA	NA	NA	NA
>tr|A0A0A0MTH3|A0A0A0MTH3_HUMAN Integrin-linked protein kinase OS=Homo sapiens OX=9606 GN=ILK PE=1 SV=1;>sp|Q13418|ILK_HUMAN Integrin-linked protein kinase OS=Homo sapiens OX=9606 GN=ILK PE=1 SV=2;>tr|V9HWF0|V9HWF0_HUMAN Integrin-linked protein kinase OS=Homo sapiens OX=9606 GN=HEL-S-28 PE=2 SV=1	A0A0A0MTH3;Q13418;V9HWF0	ILK;ILK;HEL-S-28	Integrin-linked protein kinase	True	Homo sapiens	1.03004	3.35162e-16	52.5404	False	A0A0A0MTH3	ILK	Integrin-linked protein kinase	10.8353	9.11819	NA	9.00824	NA	9.2082	10.0447	9.93154	NA	8.82602	9.73506	NA	9.62345	9.50595	9.19142	8.47801	10.1066	8.62951	8.95422	9.12106	NA	NA	NA	NA	NA	NA	NA	NA	NA	NA	NA	NA	NA	NA	NA	NA	NA
>tr|A0A0A0MTI1|A0A0A0MTI1_HUMAN 24-dehydrocholesterol reductase OS=Homo sapiens OX=9606 GN=DHCR24 PE=1 SV=1;>sp|Q15392|DHC24_HUMAN Delta(24)-sterol reductase OS=Homo sapiens OX=9606 GN=DHCR24 PE=1 SV=2;>tr|Q3LIE7|Q3LIE7_HUMAN Uncharacterized protein Nbla03646 OS=Homo sapiens OX=9606 GN=Nbla03646 PE=1 SV=1	A0A0A0MTI1;Q15392;Q3LIE7	DHCR24;DHCR24;Nbla03646	24-dehydrocholesterol reductase;Delta(24)-sterol reductase;Uncharacterized protein Nbla03646	True	Homo sapiens	0.834576	6.84026e-16	52.2923	False	A0A0A0MTI1	DHCR24	24-dehydrocholesterol reductase	11.9476	11.3228	NA	10.6208	10.1667	9.73481	9.94828	NA	NA	NA	10.7745	NA	NA	NA	NA	9.39283	12.2248	NA	9.8109	9.93704	NA	NA	NA	NA	NA	NA	NA	NA	NA	NA	NA	NA	NA	NA	NA	NA	NA
>tr|A0A0A0MTJ6|A0A0A0MTJ6_HUMAN Catenin alpha 2 OS=Homo sapiens OX=9606 GN=CTNNA2 PE=1 SV=1	A0A0A0MTJ6	CTNNA2	Catenin alpha 2	True	Homo sapiens	1.48541	0.0552922	31.2203	False	A0A0A0MTJ6	CTNNA2	Catenin alpha 2	14.2795	14.0695	14.1579	13.6657	13.5731	14.0208	14.0201	13.8323	13.7221	13.7526	14.0272	13.7482	13.8557	NA	14.0699	13.8364	14.0882	13.8488	14.0873	13.9624	NA	NA	NA	NA	NA	NA	NA	NA	NA	NA	NA	NA	NA	NA	NA	NA	NA
>tr|A0A0A0MTL5|A0A0A0MTL5_HUMAN S-phase kinase associated protein 2 OS=Homo sapiens OX=9606 GN=SKP2 PE=1 SV=2;>sp|Q13309|SKP2_HUMAN S-phase kinase-associated protein 2 OS=Homo sapiens OX=9606 GN=SKP2 PE=1 SV=2	A0A0A0MTL5;Q13309	SKP2	S-phase kinase associated protein 2;S-phase kinase-associated protein 2	True	Homo sapiens	1.16189	2.17198e-19	55.0186	False	A0A0A0MTL5	SKP2	S-phase kinase associated protein 2	NA	NA	11.4219	9.64633	10.1526	11.2975	11.6647	11.1994	11.1973	11.0587	10.5838	10.3648	10.0889	10.6676	NA	10.6324	NA	NA	10.5421	9.72248	NA	NA	NA	NA	NA	NA	NA	NA	NA	NA	NA	NA	NA	NA	NA	NA	NA
>tr|A0A0A0MTN0|A0A0A0MTN0_HUMAN Cullin 2 OS=Homo sapiens OX=9606 GN=CUL2 PE=1 SV=1;>tr|A0A140VKB1|A0A140VKB1_HUMAN Testis secretory sperm-binding protein Li 238E OS=Homo sapiens OX=9606 PE=2 SV=1;>tr|A0A8I5KQQ5|A0A8I5KQQ5_HUMAN Cullin 2 OS=Homo sapiens OX=9606 GN=CUL2 PE=1 SV=1;>tr|A0A8I5KUA9|A0A8I5KUA9_HUMAN Cullin 2 OS=Homo sapiens OX=9606 GN=CUL2 PE=1 SV=1;>tr|A0A8I5KYP8|A0A8I5KYP8_HUMAN Culli…	A0A0A0MTN0;A0A140VKB1;A0A8I5KQQ5;A0A8I5KUA9;A0A8I5KYP8;A0A8I5QJI3;Q13617;Q5T2B5	CUL2;;CUL2;CUL2;CUL2;CUL2;CUL2;CUL2	Cullin 2;Testis secretory sperm-binding protein Li 238E;Cullin 2;Cullin 2;Cullin 2;Cullin 2;Cullin-2;Cullin 2	True	Homo sapiens	1.02665	2.91898e-14	50.9682	False	A0A0A0MTN0	CUL2	Cullin 2	7.63182	9.23209	8.35823	7.75422	8.42605	7.40897	8.31351	8.21523	NA	NA	8.25067	NA	8.3273	NA	NA	8.06063	NA	NA	7.59485	NA	NA	NA	NA	NA	NA	NA	NA	NA	NA	NA	NA	NA	NA	NA	NA	NA	NA
>tr|A0A0A0N0L3|A0A0A0N0L3_HUMAN TAR DNA-binding protein 43 OS=Homo sapiens OX=9606 GN=TDP43 PE=2 SV=1;>sp|Q13148|TADBP_HUMAN TAR DNA-binding protein 43 OS=Homo sapiens OX=9606 GN=TARDBP PE=1 SV=1	A0A0A0N0L3;Q13148	TDP43;TARDBP	TAR DNA-binding protein 43	True	Homo sapiens	0.733661	4.68574e-15	51.6163	False	A0A0A0N0L3	TDP43	TAR DNA-binding protein 43	16.5386	16.5884	16.945	16.5525	16.2611	16.8992	16.9345	17.002	16.678	16.9034	16.6214	16.7389	16.9206	16.8652	16.7421	16.8735	16.8517	16.2965	17.0738	16.8334	NA	NA	NA	NA	NA	NA	NA	NA	NA	NA	NA	NA	NA	14.794	NA	NA	NA
>tr|A0A0A0N0L4|A0A0A0N0L4_HUMAN Klf5C isoform OS=Homo sapiens OX=9606 GN=Klf5 PE=2 SV=1;>tr|A0A0A0N0M4|A0A0A0N0M4_HUMAN Klf5 isoform d OS=Homo sapiens OX=9606 GN=Klf5 PE=2 SV=1;>tr|B4DL96|B4DL96_HUMAN cDNA FLJ60663, highly similar to Krueppel-like factor 5 OS=Homo sapiens OX=9606 PE=2 SV=1;>sp|Q13887|KLF5_HUMAN Krueppel-like factor 5 OS=Homo sapiens OX=9606 GN=KLF5 PE=1 SV=2;>tr|Q5T6X2|Q5T6X2_HUM…	A0A0A0N0L4;A0A0A0N0M4;B4DL96;Q13887;Q5T6X2;Q9HBZ3	Klf5;Klf5;;KLF5;KLF5;	Klf5C isoform;Klf5 isoform d;cDNA FLJ60663, highly similar to Krueppel-like factor 5;Krueppel-like factor 5;Epididymis secretory sperm binding protein;Zinc finger transcription factor BTEB2 (Fragment)	True	Homo sapiens	0.329615	9.50986e-16	52.1772	False	A0A0A0N0L4	Klf5	Klf5C isoform	14.0717	14.5921	14.4149	14.0139	14.2768	13.9257	14.392	14.1304	14.4665	14.5755	14.0531	13.8944	14.2136	14.3181	14.4058	14.2609	14.3223	13.4982	14.0599	13.66	NA	NA	NA	NA	NA	NA	NA	NA	NA	NA	NA	NA	NA	NA	NA	NA	NA
>tr|A0A0A6YYC7|A0A0A6YYC7_HUMAN HCG2042749, isoform CRA_d OS=Homo sapiens OX=9606 GN=ZFP91-CNTF PE=4 SV=1;>sp|Q96JP5|ZFP91_HUMAN E3 ubiquitin-protein ligase ZFP91 OS=Homo sapiens OX=9606 GN=ZFP91 PE=1 SV=1	A0A0A6YYC7;Q96JP5	ZFP91-CNTF;ZFP91	HCG2042749, isoform CRA_d;E3 ubiquitin-protein ligase ZFP91	True	Homo sapiens	0.8505	3.25904e-20	55.6579	False	A0A0A6YYC7	ZFP91-CNTF	HCG2042749, isoform CRA_d	8.63616	9.20277	10.4832	11.1134	10.7758	10.3077	10.6005	10.3334	10.2781	10.6833	10.6021	10.3876	11.0445	10.793	9.15803	10.5671	9.16177	8.61297	10.0417	9.90173	NA	NA	NA	NA	NA	NA	NA	NA	NA	NA	NA	NA	NA	NA	NA	NA	NA
>tr|A0A0A6YYG7|A0A0A6YYG7_HUMAN Condensin-2 complex subunit H2 OS=Homo sapiens OX=9606 GN=NCAPH2 PE=1 SV=1;>sp|Q6IBW4|CNDH2_HUMAN Condensin-2 complex subunit H2 OS=Homo sapiens OX=9606 GN=NCAPH2 PE=1 SV=1	A0A0A6YYG7;Q6IBW4	NCAPH2	Condensin-2 complex subunit H2	True	Homo sapiens	0.896346	1.22242e-19	55.2114	False	A0A0A6YYG7	NCAPH2	Condensin-2 complex subunit H2	NA	NA	10.7765	11.0873	NA	NA	10.8493	11.9942	6.07695	12.6578	9.71138	12.7399	11.3977	NA	10.586	10.5644	11.3112	11.9479	11.7856	9.09456	NA	NA	NA	NA	NA	NA	NA	NA	NA	NA	NA	NA	NA	NA	NA	NA	NA
>tr|A0A0A6YYJ8|A0A0A6YYJ8_HUMAN Putative RNA-binding protein Luc7-like 2 OS=Homo sapiens OX=9606 GN=LUC7L2 PE=3 SV=1	A0A0A6YYJ8	LUC7L2	Putative RNA-binding protein Luc7-like 2	True	Homo sapiens	0.891445	2.16064e-15	51.8893	False	A0A0A6YYJ8	LUC7L2	Putative RNA-binding protein Luc7-like 2	10.3678	11.1176	11.3804	11.4472	11.7877	11.1494	11.6744	11.2562	11.6548	11.6521	11.3636	10.789	11.0655	10.7773	11.4448	11.6221	11.088	11.634	11.0112	11.1145	NA	NA	NA	NA	NA	NA	NA	NA	NA	NA	NA	NA	NA	12.5057	NA	NA	NA
>tr|A0A0A6YYL4|A0A0A6YYL4_HUMAN Coronin OS=Homo sapiens OX=9606 GN=PAM16 PE=1 SV=1	A0A0A6YYL4	PAM16	Coronin	True	Homo sapiens	0.81092	9.39591e-17	52.9787	False	A0A0A6YYL4	PAM16	Coronin	10.3177	12.8613	NA	10.4763	9.60431	NA	10.2653	NA	NA	13.1871	10.9565	NA	11.4095	13.0748	NA	NA	10.4871	12.4856	10.4925	10.5022	NA	NA	NA	NA	NA	NA	NA	NA	NA	NA	NA	NA	NA	NA	NA	NA	NA
>tr|A0A0B4J1V9|A0A0B4J1V9_HUMAN Helicase, lymphoid specific OS=Homo sapiens OX=9606 GN=HELLS PE=1 SV=1	A0A0B4J1V9	HELLS	Helicase, lymphoid specific	True	Homo sapiens	0.561708	1.35486e-19	55.1768	False	A0A0B4J1V9	HELLS	Helicase, lymphoid specific	15.3729	15.4821	15.7092	15.4502	15.3923	15.438	15.6764	15.681	15.7785	15.6198	15.2491	15.3387	15.4903	15.2089	15.256	15.559	15.4843	14.9552	15.3969	15.2176	NA	NA	NA	NA	NA	NA	NA	NA	NA	NA	12.6676	NA	NA	NA	NA	NA	NA
>tr|A0A0B4J1W0|A0A0B4J1W0_HUMAN Mediator of RNA polymerase II transcription subunit 24 OS=Homo sapiens OX=9606 GN=MED24 PE=1 SV=1;>tr|B4E1A5|B4E1A5_HUMAN Mediator of RNA polymerase II transcription subunit 24 OS=Homo sapiens OX=9606 PE=2 SV=1;>tr|F5GY88|F5GY88_HUMAN Mediator of RNA polymerase II transcription subunit 24 OS=Homo sapiens OX=9606 GN=MED24 PE=1 SV=2;>sp|O75448|MED24_HUMAN Mediator of…	A0A0B4J1W0;B4E1A5;F5GY88;O75448	MED24;;MED24;MED24	Mediator of RNA polymerase II transcription subunit 24	True	Homo sapiens	0.835774	2.41054e-15	51.8508	False	A0A0B4J1W0	MED24	Mediator of RNA polymerase II transcription subunit 24	NA	10.472	NA	10.5552	11.3165	10.707	11.5926	NA	10.1586	NA	11.2573	NA	11.3195	NA	11.2584	13.4242	11.6968	NA	12.2841	11.6375	NA	NA	NA	NA	NA	NA	NA	NA	NA	NA	NA	NA	NA	NA	NA	NA	NA
>tr|A0A0B4J215|A0A0B4J215_HUMAN Ninein OS=Homo sapiens OX=9606 GN=NIN PE=1 SV=2;>tr|A0A6F7YPF6|A0A6F7YPF6_HUMAN Ninein variant OS=Homo sapiens OX=9606 GN=NIN PE=2 SV=1;>tr|A0A9L9PXF3|A0A9L9PXF3_HUMAN Ninein OS=Homo sapiens OX=9606 GN=NIN PE=1 SV=1;>tr|C9J066|C9J066_HUMAN Ninein OS=Homo sapiens OX=9606 GN=NIN PE=1 SV=1;>tr|E9PN67|E9PN67_HUMAN Ninein OS=Homo sapiens OX=9606 GN=NIN PE=1 SV=1;>tr|Q5X…	A0A0B4J215;A0A6F7YPF6;A0A9L9PXF3;C9J066;E9PN67;Q5XUU0;Q8N4C6	NIN;NIN;NIN;NIN;NIN;;NIN	Ninein;Ninein variant;Ninein;Ninein;Ninein;Ninein isoform 6;Ninein	True	Homo sapiens	0.461109	4.92528e-05	42.6245	False	A0A0B4J215	NIN	Ninein	13.5098	13.2686	14.1244	13.8473	NA	13.6284	14.2895	13.943	14.3559	14.5423	13.8487	14.1234	NA	14.2298	13.8924	NA	13.7369	13.2287	NA	14.0378	NA	NA	NA	NA	NA	NA	NA	NA	NA	NA	NA	NA	NA	NA	NA	NA	NA
>tr|A0A0B4J2C3|A0A0B4J2C3_HUMAN Tumor protein, translationally-controlled 1 OS=Homo sapiens OX=9606 GN=TPT1 PE=1 SV=1;>tr|A0A0P1J1R0|A0A0P1J1R0_HUMAN Translationally-controlled tumor protein OS=Homo sapiens OX=9606 GN=seTCTP PE=3 SV=1;>sp|P13693|TCTP_HUMAN Translationally-controlled tumor protein OS=Homo sapiens OX=9606 GN=TPT1 PE=1 SV=1;>tr|Q5W0H4|Q5W0H4_HUMAN Tumor protein, translationally-cont…	A0A0B4J2C3;A0A0P1J1R0;P13693;Q5W0H4	TPT1;seTCTP;TPT1;TPT1	Tumor protein, translationally-controlled 1;Translationally-controlled tumor protein;Translationally-controlled tumor protein;Tumor protein, translationally-controlled 1	True	Homo sapiens	1.1272	9.71139e-13	49.73	False	A0A0B4J2C3	TPT1	Tumor protein, translationally-controlled 1	9.68163	10.2049	11.0681	10.7471	11.2191	10.6709	11.3057	11.5963	11.2753	11.1739	9.93702	9.71703	10.0983	10.3864	10.5398	10.8025	10.9607	11.1196	10.3587	10.7511	NA	NA	NA	NA	NA	NA	NA	NA	NA	NA	NA	NA	NA	10.6651	NA	NA	NA
>sp|A0A0B4J2D5|GAL3B_HUMAN Putative glutamine amidotransferase-like class 1 domain-containing protein 3B, mitochondrial OS=Homo sapiens OX=9606 GN=GATD3B PE=5 SV=1;>tr|A0A140VKB0|A0A140VKB0_HUMAN Testis secretory sperm-binding protein Li 237E OS=Homo sapiens OX=9606 PE=2 SV=1;>sp|P0DPI2|GAL3A_HUMAN Glutamine amidotransferase-like class 1 domain-containing protein 3, mitochondrial OS=Homo sapiens …	A0A0B4J2D5;A0A140VKB0;P0DPI2	GATD3B;;GATD3	Putative glutamine amidotransferase-like class 1 domain-containing protein 3B, mitochondrial;Testis secretory sperm-binding protein Li 237E;Glutamine amidotransferase-like class 1 domain-containing protein 3, mitochondrial	True	Homo sapiens	0.783782	1.48283e-14	51.2085	False	A0A0B4J2D5	GATD3B	Putative glutamine amidotransferase-like class 1 domain-containing protein 3B, mitochondrial	7.52157	14.3568	NA	9.16614	9.11729	NA	NA	NA	8.73582	NA	9.46464	NA	9.37874	NA	NA	NA	8.0367	4.97301	8.7115	6.81285	NA	NA	NA	NA	NA	NA	NA	NA	NA	NA	NA	NA	NA	NA	NA	NA	NA
>tr|A0A0B4J2F3|A0A0B4J2F3_HUMAN Forkhead box P1 OS=Homo sapiens OX=9606 GN=FOXP1 PE=1 SV=2;>tr|A0A3B3IRS5|A0A3B3IRS5_HUMAN Forkhead box P1 OS=Homo sapiens OX=9606 GN=FOXP1 PE=1 SV=1;>tr|A0A3B3IRW5|A0A3B3IRW5_HUMAN Forkhead box P1 OS=Homo sapiens OX=9606 GN=FOXP1 PE=1 SV=1;>tr|A0A3B3IS87|A0A3B3IS87_HUMAN Forkhead box P1 (Fragment) OS=Homo sapiens OX=9606 GN=FOXP1 PE=1 SV=1;>tr|A0A3B3IST0|A0A3B3IST…	A0A0B4J2F3;A0A3B3IRS5;A0A3B3IRW5;A0A3B3IS87;A0A3B3IST0;A0A3B3IST6;A0A3B3IT66;B4DMV4;H0Y882;Q548T7;Q8IXF4;Q8TEA2;Q9H334	FOXP1;FOXP1;FOXP1;FOXP1;FOXP1;FOXP1;FOXP1;;FOXP1;FOXP1;hFKHLB;;FOXP1	Forkhead box P1;Forkhead box P1;Forkhead box P1;Forkhead box P1 (Fragment);Forkhead box P1;Forkhead box protein P1 (Fragment);Forkhead box P1;cDNA FLJ58267, highly similar to Forkhead box protein P1;Forkhead box P1;12CC4;Fork head-related protein like B;cDNA FLJ23741 fis, clone HEP15377;Forkhead box protein P1	True	Homo sapiens	0.754276	6.92936e-06	43.6852	False	A0A0B4J2F3	FOXP1	Forkhead box P1	11.9603	10.2481	11.4452	11.8252	12.2183	12.4601	12.4704	12.1245	12.0634	12.0648	12.3647	11.7467	12.9111	12.2397	11.8378	11.4565	12.1211	11.6602	12.7047	12.097	NA	NA	NA	NA	NA	NA	NA	NA	NA	NA	NA	NA	NA	NA	NA	NA	NA
>tr|A0A0B4J2F8|A0A0B4J2F8_HUMAN RNA polymerase II subunit J3 OS=Homo sapiens OX=9606 GN=POLR2J3 PE=3 SV=1;>tr|A6NFM0|A6NFM0_HUMAN RNA polymerase II subunit J2 OS=Homo sapiens OX=9606 GN=POLR2J2 PE=3 SV=1;>tr|E2QRJ6|E2QRJ6_HUMAN RNA polymerase II subunit J3 OS=Homo sapiens OX=9606 GN=POLR2J3 PE=3 SV=1;>sp|P52435|RPB11_HUMAN DNA-directed RNA polymerase II subunit RPB11-a OS=Homo sapiens OX=9606 GN=…	A0A0B4J2F8;A6NFM0;E2QRJ6;P52435;Q8TDE6;Q9GZM3;Q9H1A6;Q9H1A7	POLR2J3;POLR2J2;POLR2J3;POLR2J;;POLR2J2;POLR2J1;POLR2J3	RNA polymerase II subunit J3;RNA polymerase II subunit J2;RNA polymerase II subunit J3;DNA-directed RNA polymerase II subunit RPB11-a;DNA-directed RNA polymerase II subunit 11;DNA-directed RNA polymerase II subunit RPB11-b1;RPB11a protein;DNA-directed RNA polymerase II subunit RPB11-b2	True	Homo sapiens	0.469329	1.95317e-09	47.0869	False	A0A0B4J2F8	POLR2J3	RNA polymerase II subunit J3	14.2536	14.598	14.7501	14.5498	14.757	14.6908	14.6569	14.8729	14.5781	14.7858	14.7861	14.7984	14.8722	15.0841	15.0143	15.0007	14.5209	14.3248	14.7395	14.7896	NA	NA	NA	NA	NA	NA	NA	NA	NA	NA	NA	NA	NA	NA	NA	NA	NA
>tr|A0A0B4J2G4|A0A0B4J2G4_HUMAN Leucine-rich repeat-containing protein 41 OS=Homo sapiens OX=9606 GN=LRRC41 PE=1 SV=1;>sp|Q15345|LRC41_HUMAN Leucine-rich repeat-containing protein 41 OS=Homo sapiens OX=9606 GN=LRRC41 PE=1 SV=3	A0A0B4J2G4;Q15345	LRRC41	Leucine-rich repeat-containing protein 41	True	Homo sapiens	0.810916	1.52233e-17	53.5971	False	A0A0B4J2G4	LRRC41	Leucine-rich repeat-containing protein 41	9.79179	NA	11.0185	11.3723	11.3439	11.0836	11.0911	11.199	10.8796	10.0302	11.0375	NA	11.2685	NA	9.87611	11.1642	10.3124	11.1575	11.4878	11.1659	NA	NA	NA	NA	NA	NA	NA	NA	NA	NA	NA	NA	NA	NA	NA	NA	NA
>tr|A0A0B6XK48|A0A0B6XK48_HUMAN Plexin B1 (Fragment) OS=Homo sapiens OX=9606 GN=PLXNB1 PE=2 SV=1	A0A0B6XK48	PLXNB1	Plexin B1 (Fragment)	True	Homo sapiens	0.409765	0.0350875	32.6492	False	A0A0B6XK48	PLXNB1	Plexin B1 (Fragment)	NA	10.1314	11.1705	NA	NA	NA	NA	10.579	11.4802	10.3914	9.40619	NA	NA	NA	10.9033	NA	NA	NA	10.093	NA	NA	NA	NA	NA	NA	NA	NA	NA	NA	NA	NA	NA	NA	NA	NA	NA	NA
>tr|A0A0C4DFL8|A0A0C4DFL8_HUMAN [histone H3]-trimethyl-L-lysine(9) demethylase OS=Homo sapiens OX=9606 GN=KDM4B PE=1 SV=1;>tr|B7ZM63|B7ZM63_HUMAN [histone H3]-trimethyl-L-lysine(9) demethylase OS=Homo sapiens OX=9606 GN=JMJD2B PE=2 SV=1;>tr|F5GX28|F5GX28_HUMAN [histone H3]-trimethyl-L-lysine(9) demethylase OS=Homo sapiens OX=9606 GN=KDM4B PE=1 SV=2;>sp|O94953|KDM4B_HUMAN Lysine-specific demethyla…	A0A0C4DFL8;B7ZM63;F5GX28;O94953	KDM4B;JMJD2B;KDM4B;KDM4B	[histone H3]-trimethyl-L-lysine(9) demethylase;[histone H3]-trimethyl-L-lysine(9) demethylase;[histone H3]-trimethyl-L-lysine(9) demethylase;Lysine-specific demethylase 4B	True	Homo sapiens	0.620536	2.31318e-14	51.0507	False	A0A0C4DFL8	KDM4B	[histone H3]-trimethyl-L-lysine(9) demethylase	10.6709	11.5026	12.0435	11.5643	11.7501	12.2628	11.3874	12.3871	10.4378	12.1692	10.9829	11.9964	11.6539	12.3357	12.1504	11.9122	11.6581	11.801	11.0261	9.95105	NA	NA	NA	NA	NA	NA	NA	NA	NA	NA	NA	NA	NA	NA	NA	NA	NA
>tr|A0A0C4DFT3|A0A0C4DFT3_HUMAN Discs large MAGUK scaffold protein 1 OS=Homo sapiens OX=9606 GN=DLG1 PE=1 SV=1;>tr|A0A590UJ08|A0A590UJ08_HUMAN Discs large MAGUK scaffold protein 1 OS=Homo sapiens OX=9606 GN=DLG1 PE=1 SV=1;>tr|A0A590UJ18|A0A590UJ18_HUMAN Discs large MAGUK scaffold protein 1 OS=Homo sapiens OX=9606 GN=DLG1 PE=1 SV=1;>tr|A0A590UJ68|A0A590UJ68_HUMAN Discs large MAGUK scaffold protein…	A0A0C4DFT3;A0A590UJ08;A0A590UJ18;A0A590UJ68;A0A590UJC5;A0A590UJD9;A0A590UJR5;A0A590UJS9;A0A590UKA8;Q12959	DLG1	Discs large MAGUK scaffold protein 1;Discs large MAGUK scaffold protein 1;Discs large MAGUK scaffold protein 1;Discs large MAGUK scaffold protein 1;Discs large MAGUK scaffold protein 1;Discs large MAGUK scaffold protein 1;Discs large MAGUK scaffold protein 1;Discs large MAGUK scaffold protein 1;Discs large MAGUK scaffold protein 1;Disks large homolog 1	True	Homo sapiens	0.950461	1.17508e-15	52.1031	False	A0A0C4DFT3	DLG1	Discs large MAGUK scaffold protein 1	12.2482	11.8104	11.7683	11.8165	12.049	12.0128	12.429	12.5262	11.7953	12.4573	12.1242	12.8528	11.8089	11.3607	11.1524	12.1698	12.2118	11.2583	12.2036	11.9333	NA	NA	NA	NA	NA	NA	NA	NA	NA	NA	NA	NA	NA	NA	NA	NA	NA
>tr|A0A0C4DFV3|A0A0C4DFV3_HUMAN Adhesion G protein-coupled receptor F4 OS=Homo sapiens OX=9606 GN=ADGRF4 PE=1 SV=1	A0A0C4DFV3	ADGRF4	Adhesion G protein-coupled receptor F4	True	Homo sapiens	0.308964	0.0195705	34.4531	False	A0A0C4DFV3	ADGRF4	Adhesion G protein-coupled receptor F4	NA	15.5808	NA	NA	15.1497	15.3689	NA	NA	15.303	15.235	15.1704	NA	NA	NA	15.6123	15.4955	NA	NA	NA	15.1153	NA	NA	NA	NA	NA	NA	NA	NA	NA	NA	NA	NA	NA	NA	NA	NA	NA
>tr|A0A0C4DFV9|A0A0C4DFV9_HUMAN SET nuclear proto-oncogene OS=Homo sapiens OX=9606 GN=SET PE=1 SV=2;>tr|B2RCX0|B2RCX0_HUMAN cDNA, FLJ96345, Homo sapiens SET translocation (myeloid leukemia-associated) (SET),mRNA OS=Homo sapiens OX=9606 PE=2 SV=1	A0A0C4DFV9;B2RCX0	SET;	SET nuclear proto-oncogene;cDNA, FLJ96345, Homo sapiens SET translocation (myeloid leukemia-associated) (SET),mRNA	True	Homo sapiens	0.817202	3.63569e-13	50.0753	False	A0A0C4DFV9	SET	SET nuclear proto-oncogene	NA	NA	NA	8.88307	8.94622	9.42541	NA	9.40966	8.11111	8.07758	9.89256	NA	7.82192	NA	NA	9.39699	8.18184	NA	8.37335	8.2965	NA	NA	NA	NA	NA	NA	NA	NA	NA	NA	NA	NA	NA	NA	NA	NA	NA
>tr|A0A0C4DFX9|A0A0C4DFX9_HUMAN Negative elongation factor complex member A OS=Homo sapiens OX=9606 GN=NELFA PE=1 SV=1;>tr|B3KM78|B3KM78_HUMAN cDNA FLJ10442 fis, clone NT2RP1000738, highly similar to Negative elongation factor A OS=Homo sapiens OX=9606 PE=2 SV=1;>tr|Q53GS8|Q53GS8_HUMAN Wolf-Hirschhorn syndrome candidate 2 protein variant (Fragment) OS=Homo sapiens OX=9606 PE=2 SV=1;>sp|Q9H3P2|NEL…	A0A0C4DFX9;B3KM78;Q53GS8;Q9H3P2	NELFA;;;NELFA	Negative elongation factor complex member A;cDNA FLJ10442 fis, clone NT2RP1000738, highly similar to Negative elongation factor A;Wolf-Hirschhorn syndrome candidate 2 protein variant (Fragment);Negative elongation factor A	True	Homo sapiens	0.897877	7.40087e-20	55.3803	False	A0A0C4DFX9	NELFA	Negative elongation factor complex member A	12.5393	12.079	12.5763	11.6087	12.8187	11.4966	11.4961	12.1688	12.3452	12.1478	11.8761	11.9117	11.8332	12.3678	12.0868	12.403	12.2369	12.0449	12.3336	12.5101	NA	NA	NA	NA	NA	NA	NA	NA	NA	NA	NA	NA	NA	NA	NA	NA	NA
>tr|A0A0C4DG17|A0A0C4DG17_HUMAN Small ribosomal subunit protein uS2 OS=Homo sapiens OX=9606 GN=RPSA PE=1 SV=1;>tr|A0A8V8TLA4|A0A8V8TLA4_HUMAN Small ribosomal subunit protein uS2 OS=Homo sapiens OX=9606 GN=RPSA PE=1 SV=1;>tr|A0A8V8TMX1|A0A8V8TMX1_HUMAN 40S ribosomal protein SA OS=Homo sapiens OX=9606 GN=RPSA PE=1 SV=1;>tr|C9J9K3|C9J9K3_HUMAN 40S ribosomal protein SA (Fragment) OS=Homo sapiens OX=9…	A0A0C4DG17;A0A8V8TLA4;A0A8V8TMX1;C9J9K3;P08865	RPSA	Small ribosomal subunit protein uS2;Small ribosomal subunit protein uS2;40S ribosomal protein SA;40S ribosomal protein SA (Fragment);Small ribosomal subunit protein uS2	True	Homo sapiens	1.28028	2.24153e-14	51.0619	False	A0A0C4DG17	RPSA	Small ribosomal subunit protein uS2	16.6023	16.3394	16.9463	16.7593	16.7753	16.9358	16.8616	17.015	17.0231	16.8702	16.5621	16.4553	16.8304	16.3259	16.7425	16.8698	16.7355	16.6332	16.8976	16.7149	NA	NA	NA	NA	14.5581	NA	NA	NA	NA	NA	NA	11.1108	NA	11.6018	NA	NA	NA
>tr|A0A0C4DG21|A0A0C4DG21_HUMAN Abl interactor 2 OS=Homo sapiens OX=9606 GN=ABI2 PE=1 SV=1;>tr|A0A7D9NKC8|A0A7D9NKC8_HUMAN Abl interactor 2 OS=Homo sapiens OX=9606 GN=ABI2 PE=1 SV=1;>tr|E7EP65|E7EP65_HUMAN Abl interactor 2 (Fragment) OS=Homo sapiens OX=9606 GN=ABI2 PE=1 SV=1;>tr|E7EW77|E7EW77_HUMAN Abl interactor 2 OS=Homo sapiens OX=9606 GN=ABI2 PE=1 SV=1;>tr|F8WAL6|F8WAL6_HUMAN Abl interactor 2…	A0A0C4DG21;A0A7D9NKC8;E7EP65;E7EW77;F8WAL6;Q9NYB9	ABI2	Abl interactor 2;Abl interactor 2;Abl interactor 2 (Fragment);Abl interactor 2;Abl interactor 2;Abl interactor 2	True	Homo sapiens	0.841153	6.00981e-15	51.5284	False	A0A0C4DG21	ABI2	Abl interactor 2	NA	10.3474	NA	9.79238	10.8469	NA	10.66	9.37622	9.19339	10.6583	10.1671	NA	10.661	NA	NA	NA	NA	9.21025	9.19236	8.92594	NA	NA	NA	NA	NA	NA	NA	NA	NA	NA	NA	NA	NA	NA	NA	NA	NA
>tr|A0A0C4DG62|A0A0C4DG62_HUMAN ADP-ribosylation factor-like protein 6-interacting protein 4 OS=Homo sapiens OX=9606 GN=ARL6IP4 PE=1 SV=1;>tr|A0A8C8KBE9|A0A8C8KBE9_HUMAN ADP-ribosylation factor-like protein 6-interacting protein 4 OS=Homo sapiens OX=9606 GN=ARL6IP4 PE=1 SV=1;>tr|B2RE15|B2RE15_HUMAN ADP-ribosylation factor-like protein 6-interacting protein 4 OS=Homo sapiens OX=9606 PE=2 SV=1;>tr|…	A0A0C4DG62;A0A8C8KBE9;B2RE15;F5GYV5;F8WCT1;H7BZV4;Q66PJ3;Q8TEM4	ARL6IP4;ARL6IP4;;ARL6IP4;ARL6IP4;ARL6IP4;ARL6IP4;FLJ00169	ADP-ribosylation factor-like protein 6-interacting protein 4;ADP-ribosylation factor-like protein 6-interacting protein 4;ADP-ribosylation factor-like protein 6-interacting protein 4;ADP-ribosylation factor-like protein 6-interacting protein 4 (Fragment);ADP-ribosylation factor-like protein 6-interacting protein 4;ADP-ribosylation factor-like protein 6-interacting protein 4;ADP-ribosylation facto…	True	Homo sapiens	0.723856	4.16601e-15	51.6579	False	A0A0C4DG62	ARL6IP4	ADP-ribosylation factor-like protein 6-interacting protein 4	NA	NA	NA	11.8841	12.0453	NA	NA	NA	11.161	NA	11.9804	NA	11.3974	NA	10.7118	NA	11.0275	11.2911	12.1463	11.2252	NA	NA	NA	NA	NA	NA	NA	NA	NA	NA	NA	NA	NA	NA	NA	NA	NA
>tr|A0A0C4DG76|A0A0C4DG76_HUMAN Hephaestin OS=Homo sapiens OX=9606 GN=HEPH PE=1 SV=1;>tr|A0A804HIE6|A0A804HIE6_HUMAN Hephaestin OS=Homo sapiens OX=9606 GN=HEPH PE=1 SV=1;>tr|A0A804HKF4|A0A804HKF4_HUMAN Hephaestin OS=Homo sapiens OX=9606 GN=HEPH PE=1 SV=1;>tr|E7ES21|E7ES21_HUMAN Hephaestin OS=Homo sapiens OX=9606 GN=HEPH PE=1 SV=2;>tr|Q1HE23|Q1HE23_HUMAN Hephaestin OS=Homo sapiens OX=9606 GN=HEPH …	A0A0C4DG76;A0A804HIE6;A0A804HKF4;E7ES21;Q1HE23;Q5JZ07;Q5JZ08;Q9BQS7	HEPH	Hephaestin	True	Homo sapiens	0.638971	0.000550852	40.9851	False	A0A0C4DG76	HEPH	Hephaestin	13.2995	NA	NA	NA	11.9597	13.0466	12.4189	NA	NA	NA	12.5145	NA	NA	NA	13.152	NA	13.9553	12.5866	NA	12.0474	NA	NA	NA	NA	NA	NA	NA	NA	NA	NA	NA	NA	NA	NA	NA	NA	NA
>tr|A0A0C4DG88|A0A0C4DG88_HUMAN POU domain protein (Fragment) OS=Homo sapiens OX=9606 GN=POU2F1 PE=1 SV=1;>tr|A0A0P0GE07|A0A0P0GE07_HUMAN POU domain protein OS=Homo sapiens OX=9606 GN=POU2F1 PE=2 SV=1;>tr|A0A8A2IE78|A0A8A2IE78_HUMAN POU domain protein OS=Homo sapiens OX=9606 GN=POU2F1 PE=3 SV=1;>tr|B3KRE9|B3KRE9_HUMAN POU domain protein OS=Homo sapiens OX=9606 PE=2 SV=1;>sp|P14859|PO2F1_HUMAN POU…	A0A0C4DG88;A0A0P0GE07;A0A8A2IE78;B3KRE9;P14859	POU2F1;POU2F1;POU2F1;;POU2F1	POU domain protein (Fragment);POU domain protein;POU domain protein;POU domain protein;POU domain, class 2, transcription factor 1	True	Homo sapiens	0.428352	2.48396e-17	53.4317	False	A0A0C4DG88	POU2F1	POU domain protein (Fragment)	14.7648	14.4748	15.2432	14.8064	14.8331	15.0277	15.1179	15.0469	15.0304	15.1983	14.7835	14.8497	15.109	14.8404	14.8631	15.2537	15.1726	14.4204	14.6896	14.5531	NA	NA	NA	NA	NA	NA	NA	NA	NA	NA	NA	NA	NA	NA	NA	NA	NA
>tr|A0A0C4DGA6|A0A0C4DGA6_HUMAN Helicase like transcription factor OS=Homo sapiens OX=9606 GN=HLTF PE=1 SV=1;>tr|A8K5B6|A8K5B6_HUMAN cDNA FLJ76830, highly similar to Homo sapiens SWI/SNF related, matrix associated, actin dependent regulator of chromatin, subfamily a, member 3 (SMARCA3), transcript variant 1, mRNA OS=Homo sapiens OX=9606 PE=2 SV=1;>sp|Q14527|HLTF_HUMAN Helicase-like transcription …	A0A0C4DGA6;A8K5B6;Q14527;Q59GQ7	HLTF;;HLTF;	Helicase like transcription factor;cDNA FLJ76830, highly similar to Homo sapiens SWI/SNF related, matrix associated, actin dependent regulator of chromatin, subfamily a, member 3 (SMARCA3), transcript variant 1, mRNA;Helicase-like transcription factor;SWI/SNF-related matrix-associated actin-dependent regulator of chromatin a3 variant (Fragment)	True	Homo sapiens	0.565454	1.95688e-19	55.0535	False	A0A0C4DGA6	HLTF	Helicase like transcription factor	13.937	14.3487	15.5306	15.1087	14.9177	15.6447	15.8376	15.8653	15.5517	16.1243	15.247	15.9007	15.8065	15.9829	15.8148	15.9265	15.8091	15.3227	15.6977	15.6258	NA	NA	NA	NA	NA	NA	NA	NA	NA	NA	NA	NA	NA	NA	NA	NA	NA
>tr|A0A0C4DGB0|A0A0C4DGB0_HUMAN Short coiled-coil protein OS=Homo sapiens OX=9606 GN=SCOC PE=1 SV=1;>sp|Q9UIL1|SCOC_HUMAN Short coiled-coil protein OS=Homo sapiens OX=9606 GN=SCOC PE=1 SV=2	A0A0C4DGB0;Q9UIL1	SCOC	Short coiled-coil protein	True	Homo sapiens	0.632569	3.53194e-15	51.7161	False	A0A0C4DGB0	SCOC	Short coiled-coil protein	12.5169	11.6679	12.4726	11.8734	12.3149	13.1184	12.4903	12.407	12.7989	12.4021	12.444	NA	12.3495	NA	11.2227	12.1521	12.4247	12.5865	11.9015	12.7679	NA	NA	NA	NA	NA	NA	NA	NA	NA	NA	NA	NA	NA	NA	NA	NA	NA
>tr|A0A0C4DGG1|A0A0C4DGG1_HUMAN Protein kinase C and casein kinase substrate in neurons 3 (Fragment) OS=Homo sapiens OX=9606 GN=PACSIN3 PE=1 SV=1;>tr|B4DUI2|B4DUI2_HUMAN cDNA FLJ61415, highly similar to Protein kinase C and casein kinase substratein neurons protein 3 OS=Homo sapiens OX=9606 PE=2 SV=1;>sp|Q9UKS6|PACN3_HUMAN Protein kinase C and casein kinase substrate in neurons protein 3 OS=Homo …	A0A0C4DGG1;B4DUI2;Q9UKS6	PACSIN3;;PACSIN3	Protein kinase C and casein kinase substrate in neurons 3 (Fragment);cDNA FLJ61415, highly similar to Protein kinase C and casein kinase substratein neurons protein 3;Protein kinase C and casein kinase substrate in neurons protein 3	True	Homo sapiens	0.833838	1.992e-18	54.2788	False	A0A0C4DGG1	PACSIN3	Protein kinase C and casein kinase substrate in neurons 3 (Fragment)	13.025	12.8189	13.0014	12.8011	13.0737	12.4149	12.4743	12.673	13.0177	12.5879	12.9504	12.3871	12.7821	12.1739	12.7093	13.0617	12.6752	12.0775	12.7315	12.3794	NA	NA	NA	NA	NA	NA	NA	NA	NA	NA	NA	NA	NA	9.11742	NA	NA	NA
>tr|A0A0C4DGH3|A0A0C4DGH3_HUMAN Numb-like protein OS=Homo sapiens OX=9606 GN=NUMBL PE=1 SV=1;>tr|A8K033|A8K033_HUMAN Numb homolog (Drosophila)-like OS=Homo sapiens OX=9606 GN=NUMBL PE=2 SV=1;>tr|B7Z5W0|B7Z5W0_HUMAN cDNA FLJ53174, highly similar to Numb-like protein OS=Homo sapiens OX=9606 PE=1 SV=1;>sp|Q9Y6R0|NUMBL_HUMAN Numb-like protein OS=Homo sapiens OX=9606 GN=NUMBL PE=1 SV=1	A0A0C4DGH3;A8K033;B7Z5W0;Q9Y6R0	NUMBL;NUMBL;;NUMBL	Numb-like protein;Numb homolog (Drosophila)-like;cDNA FLJ53174, highly similar to Numb-like protein;Numb-like protein	True	Homo sapiens	0.677936	1.33478e-16	52.8582	False	A0A0C4DGH3	NUMBL	Numb-like protein	NA	NA	10.3299	11.6227	NA	NA	NA	10.1288	10.034	NA	9.86598	NA	11.7096	NA	NA	NA	NA	10.7693	11.588	9.76661	NA	NA	NA	NA	NA	NA	NA	NA	NA	NA	NA	NA	NA	NA	NA	NA	NA
>tr|A0A0C4DGN6|A0A0C4DGN6_HUMAN GIT ArfGAP 1 OS=Homo sapiens OX=9606 GN=GIT1 PE=1 SV=1;>tr|Q59FC3|Q59FC3_HUMAN G protein-coupled receptor kinase interactor 1 variant (Fragment) OS=Homo sapiens OX=9606 PE=2 SV=1;>sp|Q9Y2X7|GIT1_HUMAN ARF GTPase-activating protein GIT1 OS=Homo sapiens OX=9606 GN=GIT1 PE=1 SV=2	A0A0C4DGN6;Q59FC3;Q9Y2X7	GIT1;;GIT1	GIT ArfGAP 1;G protein-coupled receptor kinase interactor 1 variant (Fragment);ARF GTPase-activating protein GIT1	True	Homo sapiens	0.940775	2.16159e-24	59.2527	False	A0A0C4DGN6	GIT1	GIT ArfGAP 1	NA	10.8461	11.1416	11.4609	11.2866	9.69927	10.9417	11.1718	12.1237	11.6175	11.1453	NA	12.0157	11.3036	11.2855	12.0786	11.6527	NA	11.8696	11.3917	NA	NA	NA	NA	NA	NA	NA	NA	NA	NA	NA	NA	NA	NA	NA	NA	NA
>tr|A0A0C4DGQ5|A0A0C4DGQ5_HUMAN Calpain small subunit 1 OS=Homo sapiens OX=9606 GN=CAPNS1 PE=1 SV=1;>sp|P04632|CPNS1_HUMAN Calpain small subunit 1 OS=Homo sapiens OX=9606 GN=CAPNS1 PE=1 SV=1	A0A0C4DGQ5;P04632	CAPNS1	Calpain small subunit 1	True	Homo sapiens	1.06488	9.72163e-17	52.967	False	A0A0C4DGQ5	CAPNS1	Calpain small subunit 1	8.18466	7.95326	NA	8.63275	9.44678	7.70714	8.80955	8.73674	8.74814	8.07777	8.74925	NA	8.22248	10.5519	NA	7.86676	7.6286	9.46435	9.2079	9.39085	NA	NA	NA	NA	6.76129	NA	NA	NA	NA	NA	NA	NA	NA	7.56883	NA	NA	NA
>tr|A0A0C4DGS1|A0A0C4DGS1_HUMAN Dolichyl-diphosphooligosaccharide--protein glycosyltransferase 48 kDa subunit OS=Homo sapiens OX=9606 GN=DDOST PE=1 SV=1;>sp|P39656|OST48_HUMAN Dolichyl-diphosphooligosaccharide--protein glycosyltransferase 48 kDa subunit OS=Homo sapiens OX=9606 GN=DDOST PE=1 SV=4	A0A0C4DGS1;P39656	DDOST	Dolichyl-diphosphooligosaccharide--protein glycosyltransferase 48 kDa subunit	True	Homo sapiens	1.09497	4.38077e-17	53.2392	False	A0A0C4DGS1	DDOST	Dolichyl-diphosphooligosaccharide--protein glycosyltransferase 48 kDa subunit	14.1228	13.9822	14.2284	14.1409	13.914	14.0106	14.2667	13.8918	13.8355	14.0051	14.069	14.0803	14.1274	13.8684	14.2918	14.3253	14.1316	13.8495	14.3191	14.2291	NA	NA	NA	NA	NA	NA	NA	NA	NA	NA	NA	NA	NA	NA	NA	NA	NA
>tr|A0A0D9SEI3|A0A0D9SEI3_HUMAN Cyclin dependent kinase 11B OS=Homo sapiens OX=9606 GN=CDK11B PE=1 SV=1;>tr|A0A0D9SEN2|A0A0D9SEN2_HUMAN Cyclin dependent kinase 11B OS=Homo sapiens OX=9606 GN=CDK11B PE=1 SV=1;>tr|A0A0D9SER5|A0A0D9SER5_HUMAN Cyclin dependent kinase 11B OS=Homo sapiens OX=9606 GN=CDK11B PE=1 SV=1;>tr|B4E3D9|B4E3D9_HUMAN cDNA FLJ59152, highly similar to PITSLRE serine/threonine-prote…	A0A0D9SEI3;A0A0D9SEN2;A0A0D9SER5;B4E3D9;P21127	CDK11B;CDK11B;CDK11B;;CDK11B	Cyclin dependent kinase 11B;Cyclin dependent kinase 11B;Cyclin dependent kinase 11B;cDNA FLJ59152, highly similar to PITSLRE serine/threonine-protein kinaseCDC2L1;Cyclin-dependent kinase 11B	True	Homo sapiens	0.906076	2.42299e-21	56.5569	False	A0A0D9SEI3	CDK11B	Cyclin dependent kinase 11B	13.0201	13.7025	13.2165	13.206	12.986	13.247	13.7353	13.1769	13.2746	13.2557	13.3679	12.2942	13.3665	12.9892	12.2611	13.2248	13.3197	12.7748	13.1447	13.0542	NA	NA	NA	NA	NA	NA	NA	NA	NA	NA	NA	NA	NA	NA	NA	NA	NA
>tr|A0A0D9SEJ5|A0A0D9SEJ5_HUMAN Constitutive coactivator of peroxisome proliferator-activated receptor gamma OS=Homo sapiens OX=9606 GN=FAM120B PE=1 SV=1;>tr|B4DG54|B4DG54_HUMAN cDNA FLJ56635 OS=Homo sapiens OX=9606 PE=2 SV=1;>tr|F5GY05|F5GY05_HUMAN Constitutive coactivator of peroxisome proliferator-activated receptor gamma OS=Homo sapiens OX=9606 GN=FAM120B PE=1 SV=1;>sp|Q96EK7|F120B_HUMAN Cons…	A0A0D9SEJ5;B4DG54;F5GY05;Q96EK7	FAM120B;;FAM120B;FAM120B	Constitutive coactivator of peroxisome proliferator-activated receptor gamma;cDNA FLJ56635;Constitutive coactivator of peroxisome proliferator-activated receptor gamma;Constitutive coactivator of peroxisome proliferator-activated receptor gamma	True	Homo sapiens	0.714841	8.71884e-18	53.7846	False	A0A0D9SEJ5	FAM120B	Constitutive coactivator of peroxisome proliferator-activated receptor gamma	NA	NA	NA	8.26375	NA	NA	NA	NA	NA	NA	NA	NA	NA	NA	NA	NA	NA	NA	NA	NA	15.9332	15.2094	15.2032	17.2369	14.7419	16.1743	15.8309	15.95	15.1961	15.7673	16.5691	15.8854	14.7379	12.5075	15.5089	14.4015	15.6044
>tr|A0A0D9SEY1|A0A0D9SEY1_HUMAN Mitogen-activated protein kinase kinase kinase kinase 4 OS=Homo sapiens OX=9606 GN=MAP4K4 PE=1 SV=1;>tr|B7Z3V5|B7Z3V5_HUMAN cDNA FLJ60617, highly similar to Mitogen-activated protein kinase kinase kinase kinase 4 OS=Homo sapiens OX=9606 PE=2 SV=1;>tr|E7EN19|E7EN19_HUMAN Mitogen-activated protein kinase kinase kinase kinase 4 OS=Homo sapiens OX=9606 GN=MAP4K4 PE=1 S…	A0A0D9SEY1;B7Z3V5;E7EN19;E7ENQ1;G5E948;O95819;V9HWH3	MAP4K4;;MAP4K4;MAP4K4;MAP4K4;MAP4K4;HEL-S-31	Mitogen-activated protein kinase kinase kinase kinase 4;cDNA FLJ60617, highly similar to Mitogen-activated protein kinase kinase kinase kinase 4;Mitogen-activated protein kinase kinase kinase kinase 4;Mitogen-activated protein kinase kinase kinase kinase 4;Mitogen-activated protein kinase kinase kinase kinase 4;Mitogen-activated protein kinase kinase kinase kinase 4;Epididymis secretory protein L…	True	Homo sapiens	1.09872	2.80128e-21	56.5057	False	A0A0D9SEY1	MAP4K4	Mitogen-activated protein kinase kinase kinase kinase 4	12.148	11.8264	13.0846	13.2878	12.8656	13.4784	12.8647	13.0921	13.0196	12.8993	13.5236	11.9403	13.2141	12.2123	12.0874	12.8476	12.6318	13.2312	13.0524	13.2749	NA	NA	NA	NA	NA	NA	NA	NA	NA	NA	NA	NA	NA	NA	NA	NA	NA
>tr|A0A0D9SF53|A0A0D9SF53_HUMAN RNA helicase OS=Homo sapiens OX=9606 GN=DDX3X PE=1 SV=1;>tr|A0A0D9SFB3|A0A0D9SFB3_HUMAN RNA helicase OS=Homo sapiens OX=9606 GN=DDX3X PE=1 SV=1;>tr|A0A0D9SG12|A0A0D9SG12_HUMAN RNA helicase OS=Homo sapiens OX=9606 GN=DDX3X PE=1 SV=1;>tr|A0A2R8Y4A4|A0A2R8Y4A4_HUMAN RNA helicase OS=Homo sapiens OX=9606 GN=DDX3X PE=1 SV=1;>tr|A0A2R8YF78|A0A2R8YF78_HUMAN RNA helicase OS…	A0A0D9SF53;A0A0D9SFB3;A0A0D9SG12;A0A2R8Y4A4;A0A2R8YF78;A0A2R8YFS5;B5BTY4;O00571	DDX3X	RNA helicase;RNA helicase;RNA helicase;RNA helicase;RNA helicase;RNA helicase;RNA helicase;ATP-dependent RNA helicase DDX3X	True	Homo sapiens	1.15155	4.75291e-24	58.9231	False	A0A0D9SF53	DDX3X	RNA helicase	17.4389	17.4502	17.7976	16.8853	16.7945	16.9711	17.3732	17.4569	17.4464	17.1031	17.045	17.4013	17.3083	17.4442	17.3558	17.4469	17.3099	17.1983	17.494	17.4527	14.5306	12.7182	14.5256	13.4564	12.74	13.3651	12.9379	NA	12.962	13.797	14.5643	12.7673	11.7252	11.9285	15.1076	13.38	14.3472
>tr|A0A0D9SF63|A0A0D9SF63_HUMAN TBL1X/Y related 1 OS=Homo sapiens OX=9606 GN=TBL1XR1 PE=1 SV=1;>sp|Q9BZK7|TBL1R_HUMAN F-box-like/WD repeat-containing protein TBL1XR1 OS=Homo sapiens OX=9606 GN=TBL1XR1 PE=1 SV=1	A0A0D9SF63;Q9BZK7	TBL1XR1	TBL1X/Y related 1;F-box-like/WD repeat-containing protein TBL1XR1	True	Homo sapiens	0.823691	7.4207e-16	52.2639	False	A0A0D9SF63	TBL1XR1	TBL1X/Y related 1	11.7256	11.6569	12.0302	11.791	11.828	11.8724	11.8348	12.185	11.909	12.1127	11.802	11.7054	11.8601	11.8915	11.9384	12.1521	11.7355	11.4723	12.0916	11.7353	NA	NA	NA	NA	NA	NA	NA	NA	NA	NA	NA	NA	NA	NA	NA	NA	NA
>tr|A0A0D9SFM0|A0A0D9SFM0_HUMAN SNF2 histone linker PHD RING helicase OS=Homo sapiens OX=9606 GN=SHPRH PE=1 SV=1;>sp|Q149N8|SHPRH_HUMAN E3 ubiquitin-protein ligase SHPRH OS=Homo sapiens OX=9606 GN=SHPRH PE=1 SV=2	A0A0D9SFM0;Q149N8	SHPRH	SNF2 histone linker PHD RING helicase;E3 ubiquitin-protein ligase SHPRH	True	Homo sapiens	1.06191	2.07249e-22	57.4467	False	A0A0D9SFM0	SHPRH	SNF2 histone linker PHD RING helicase	12.2202	11.8272	11.8954	11.7237	11.4057	11.742	11.553	11.5156	11.4077	11.2387	11.3207	11.7114	11.7808	11.1797	9.91541	11.197	11.647	11.0371	11.6867	11.5723	NA	NA	NA	NA	NA	NA	NA	NA	NA	NA	NA	NA	NA	NA	NA	NA	NA
>tr|A0A0D9SG71|A0A0D9SG71_HUMAN Ubiquitin conjugating enzyme E2 A OS=Homo sapiens OX=9606 GN=UBE2A PE=1 SV=1;>tr|A0A0R4J2E5|A0A0R4J2E5_HUMAN Ubiquitin conjugating enzyme E2 A OS=Homo sapiens OX=9606 GN=UBE2A PE=1 SV=1;>tr|A0A8Q3SIL6|A0A8Q3SIL6_HUMAN Ubiquitin conjugating enzyme E2 A OS=Homo sapiens OX=9606 GN=UBE2A PE=1 SV=1;>tr|B4DWT6|B4DWT6_HUMAN cDNA FLJ51703, highly similar to Ubiquitin-conju…	A0A0D9SG71;A0A0R4J2E5;A0A8Q3SIL6;B4DWT6;P49459;Q53G67	UBE2A;UBE2A;UBE2A;;UBE2A;	Ubiquitin conjugating enzyme E2 A;Ubiquitin conjugating enzyme E2 A;Ubiquitin conjugating enzyme E2 A;cDNA FLJ51703, highly similar to Ubiquitin-conjugating enzyme E2 A;Ubiquitin-conjugating enzyme E2 A;Ubiquitin-conjugating enzyme E2A isoform 1 variant (Fragment)	True	Homo sapiens	0.936309	1.02995e-10	48.1159	False	A0A0D9SG71	UBE2A	Ubiquitin conjugating enzyme E2 A	14.3956	14.4474	13.7581	14.2827	14.1597	14.6419	14.4526	14.5136	14.4901	14.828	14.1788	13.5736	14.6446	12.7736	13.832	14.6318	14.3947	13.8878	14.2553	14.1964	NA	NA	NA	NA	NA	NA	NA	NA	NA	NA	NA	NA	NA	NA	NA	NA	NA
>tr|A0A0D9SGH8|A0A0D9SGH8_HUMAN Transcription factor 7 like 2 OS=Homo sapiens OX=9606 GN=TCF7L2 PE=1 SV=1;>tr|A0A2Z5HTM8|A0A2Z5HTM8_HUMAN Transcription factor 7 like 2 isoform E1 OS=Homo sapiens OX=9606 GN=TCF7L2 PE=2 SV=1;>tr|A0A2Z5HTN9|A0A2Z5HTN9_HUMAN Transcription factor 7 like 2 isoform E4 OS=Homo sapiens OX=9606 GN=TCF7L2 PE=2 SV=1;>tr|A0A994J711|A0A994J711_HUMAN Transcription factor 7 like…	A0A0D9SGH8;A0A2Z5HTM8;A0A2Z5HTN9;A0A994J711;B4DWD5;B5BU30;C6ZRJ5;C6ZRJ6;C6ZRJ7;C6ZRK1;C6ZRK4;C6ZRK5;E2GH13;E2GH15;E2GH16;E2GH18;E2GH23;E2GH26;Q5VVR7;Q6FHW4;Q9NQB0	TCF7L2;TCF7L2;TCF7L2;TCF7L2;;TCF7L2;;;TCF7L2;;;TCF7L2;TCF7L2;TCF7L2;TCF7L2;TCF7L2;TCF7L2;TCF7L2;TCF7L2;TCF7L2;TCF7L2	Transcription factor 7 like 2;Transcription factor 7 like 2 isoform E1;Transcription factor 7 like 2 isoform E4;Transcription factor 7 like 2;cDNA FLJ54563, highly similar to Transcription factor 7-like 2;Transcription factor 7-like 2;TCF7L2 isoform pFC8A_TCF7L2_D5_ex3-11,12,13a,14;TCF7L2 isoform pFC8A_TCF7L2_D5_ex3,4a-11,12,13a,14;TCF7L2 isoform pFC8A_TCF7L2_A3,ex1-12,13,13a;TCF7L2 isoform pFC8A…	True	Homo sapiens	0.705038	0.00155324	40.0421	False	A0A0D9SGH8	TCF7L2	Transcription factor 7 like 2	10.5647	9.78367	10.6867	12.0537	11.7052	12.2528	12.2108	12.0366	10.8785	10.4149	12.5312	NA	12.8683	NA	NA	12.2114	NA	NA	11.9546	12.06	NA	NA	NA	NA	NA	NA	NA	NA	NA	NA	NA	NA	NA	NA	NA	NA	NA
>tr|A0A0F7KYT8|A0A0F7KYT8_HUMAN RNA-binding protein FXR1 OS=Homo sapiens OX=9606 GN=FXR1 PE=2 SV=1	A0A0F7KYT8	FXR1	RNA-binding protein FXR1	True	Homo sapiens	0.881724	2.42998e-18	54.2124	False	A0A0F7KYT8	FXR1	RNA-binding protein FXR1	14.3353	14.6197	14.857	14.614	14.7969	14.7207	14.9191	14.9453	14.9268	15.0547	14.484	14.791	14.9747	14.9935	14.6726	14.9937	14.6054	14.2993	14.6046	14.4795	NA	NA	NA	NA	NA	NA	NA	NA	NA	NA	NA	NA	NA	NA	NA	NA	NA
>tr|A0A0F7NGI8|A0A0F7NGI8_HUMAN Leucine rich repeat (In FLII) interacting protein 1, isoform CRA_c OS=Homo sapiens OX=9606 GN=LRRFIP1 PE=2 SV=1	A0A0F7NGI8	LRRFIP1	Leucine rich repeat (In FLII) interacting protein 1, isoform CRA_c	True	Homo sapiens	1.04157	7.89104e-18	53.8181	False	A0A0F7NGI8	LRRFIP1	Leucine rich repeat (In FLII) interacting protein 1, isoform CRA_c	9.37491	9.24263	9.5566	10.5731	8.95818	10.7376	10.6763	10.0236	10.6803	10.3981	10.3722	10.5096	11.0375	10.2359	9.65474	10.4078	9.79187	11.1574	10.4013	10.2195	NA	NA	NA	NA	NA	NA	NA	NA	NA	NA	NA	NA	NA	NA	NA	NA	NA
>tr|A0A0G2JIS2|A0A0G2JIS2_HUMAN Histone-lysine N-methyltransferase EHMT2 OS=Homo sapiens OX=9606 GN=EHMT2 PE=1 SV=1	A0A0G2JIS2	EHMT2	Histone-lysine N-methyltransferase EHMT2	True	Homo sapiens	0.562442	8.40132e-15	51.4098	False	A0A0G2JIS2	EHMT2	Histone-lysine N-methyltransferase EHMT2	15.8876	16.2581	16.3567	16.0113	16.1213	16.0583	15.9759	16.3483	16.379	16.2663	16.0238	15.827	16.2846	15.9753	16.1217	16.2977	16.1794	15.7697	16.1288	15.9593	NA	NA	NA	NA	NA	NA	NA	NA	NA	NA	NA	NA	NA	NA	NA	NA	NA
>tr|A0A0G2JIW1|A0A0G2JIW1_HUMAN Heat shock 70 kDa protein 1B OS=Homo sapiens OX=9606 GN=HSPA1B PE=1 SV=1;>tr|A0A1U9X7W4|A0A1U9X7W4_HUMAN HSPA1A OS=Homo sapiens OX=9606 PE=3 SV=1;>tr|A8K5I0|A8K5I0_HUMAN Epididymis secretory protein Li 103 OS=Homo sapiens OX=9606 GN=HEL-S-103 PE=2 SV=1;>sp|P0DMV8|HS71A_HUMAN Heat shock 70 kDa protein 1A OS=Homo sapiens OX=9606 GN=HSPA1A PE=1 SV=1;>sp|P0DMV9|HS71B_H…	A0A0G2JIW1;A0A1U9X7W4;A8K5I0;P0DMV8;P0DMV9	HSPA1B;;HEL-S-103;HSPA1A;HSPA1B	Heat shock 70 kDa protein 1B;HSPA1A;Epididymis secretory protein Li 103;Heat shock 70 kDa protein 1A;Heat shock 70 kDa protein 1B	True	Homo sapiens	1.27278	4.88217e-18	53.9791	False	A0A0G2JIW1	HSPA1B	Heat shock 70 kDa protein 1B	17.2415	17.3168	17.5408	17.103	17.2297	17.3165	17.3798	17.3827	17.4127	17.2583	17.1729	17.1898	17.1656	17.1219	17.3557	17.3419	17.1901	16.9968	17.222	17.191	15.1	14.1892	14.5794	15.8104	13.4842	14.42	13.84	13.5489	13.4593	13.4768	13.8302	13.0497	12.7863	12.0785	12.7816	14.2944	13.3731
>tr|A0A0G2JK44|A0A0G2JK44_HUMAN Bromodomain-containing protein 2 OS=Homo sapiens OX=9606 GN=BRD2 PE=1 SV=1;>tr|A0A140T9E9|A0A140T9E9_HUMAN Bromodomain-containing protein 2 (Fragment) OS=Homo sapiens OX=9606 GN=BRD2 PE=1 SV=1;>tr|H0Y6K2|H0Y6K2_HUMAN Bromodomain containing 2 (Fragment) OS=Homo sapiens OX=9606 GN=BRD2 PE=1 SV=1;>sp|P25440|BRD2_HUMAN Bromodomain-containing protein 2 OS=Homo sapiens O…	A0A0G2JK44;A0A140T9E9;H0Y6K2;P25440	BRD2	Bromodomain-containing protein 2;Bromodomain-containing protein 2 (Fragment);Bromodomain containing 2 (Fragment);Bromodomain-containing protein 2	True	Homo sapiens	0.34225	2.85458e-21	56.4991	False	A0A0G2JK44	BRD2	Bromodomain-containing protein 2	16.6181	16.7258	16.5589	16.2274	16.2417	16.6321	16.5753	16.5897	16.6007	16.7528	16.4514	16.5008	16.7296	16.5636	16.4598	16.7918	16.8026	16.2936	16.5057	16.4647	NA	NA	NA	NA	NA	NA	NA	NA	NA	NA	NA	NA	NA	NA	NA	NA	NA
>tr|A0A0G2JKR7|A0A0G2JKR7_HUMAN Retinoic acid receptor RXR-beta OS=Homo sapiens OX=9606 GN=RXRB PE=1 SV=1;>tr|A0A0S2Z570|A0A0S2Z570_HUMAN RXRB (Fragment) OS=Homo sapiens OX=9606 GN=RXRB PE=2 SV=1;>tr|B7Z7J5|B7Z7J5_HUMAN cDNA FLJ61673, highly similar to Retinoic acid receptor RXR-beta OS=Homo sapiens OX=9606 PE=2 SV=1;>tr|J3JS71|J3JS71_HUMAN Retinoid X receptor, beta (Fragment) OS=Homo sapiens OX=…	A0A0G2JKR7;A0A0S2Z570;B7Z7J5;J3JS71;P28702;Q06310;Q5STP9	RXRB;RXRB;;RXRB;RXRB;;RXRB	Retinoic acid receptor RXR-beta;RXRB (Fragment);cDNA FLJ61673, highly similar to Retinoic acid receptor RXR-beta;Retinoid X receptor, beta (Fragment);Retinoic acid receptor RXR-beta;MHC class I promoter binding protein (Fragment);Retinoid X nuclear receptor beta	True	Homo sapiens	0.847101	1.1457e-11	48.8722	False	A0A0G2JKR7	RXRB	Retinoic acid receptor RXR-beta	NA	NA	NA	10.669	10.1066	9.98164	NA	NA	10.719	10.7845	10.379	NA	9.97863	9.49349	10.5758	10.6678	10.3095	10.591	10.4455	10.5258	NA	NA	NA	NA	NA	NA	NA	NA	NA	NA	NA	NA	NA	NA	NA	NA	NA
>tr|A0A0G2JM16|A0A0G2JM16_HUMAN Mucin-4 OS=Homo sapiens OX=9606 GN=MUC4 PE=1 SV=1;>tr|A0A0G2JMX1|A0A0G2JMX1_HUMAN Mucin-4 (Fragment) OS=Homo sapiens OX=9606 GN=MUC4 PE=1 SV=1;>tr|A0A0G2JN54|A0A0G2JN54_HUMAN Mucin-4 OS=Homo sapiens OX=9606 GN=MUC4 PE=1 SV=1;>tr|A0A0G2JNJ5|A0A0G2JNJ5_HUMAN Mucin-4 (Fragment) OS=Homo sapiens OX=9606 GN=MUC4 PE=1 SV=1;>tr|A0A0G2JNL3|A0A0G2JNL3_HUMAN Mucin-4 OS=Homo s…	A0A0G2JM16;A0A0G2JMX1;A0A0G2JN54;A0A0G2JNJ5;A0A0G2JNL3;A0A0G2JNM3;A0A0G2JPA4;A0A0G2JQC1;A0A0G2JQC6;A0A0G2JQJ2;A0A0G2JQK9;A0A0G2JQT8;A0A0G2JR97;A0A0G2JRA1;A0A0G2JRT1;A0A0G2JRU8;A0A0G2JS65;A0A0G2JSB1;A0A0G2JSC3;A0T3F4;E7ENC5;E7EWN1;E9PDY6;Q99102	MUC4;MUC4;MUC4;MUC4;MUC4;MUC4;MUC4;MUC4;MUC4;MUC4;MUC4;MUC4;MUC4;MUC4;MUC4;MUC4;MUC4;MUC4;MUC4;;MUC4;MUC4;MUC4;MUC4	Mucin-4;Mucin-4 (Fragment);Mucin-4;Mucin-4 (Fragment);Mucin-4;Mucin-4 (Fragment);Mucin-4;Mucin-4 (Fragment);Mucin-4 (Fragment);Mucin-4 (Fragment);Mucin-4;Mucin-4 (Fragment);Mucin-4;Mucin-4 (Fragment);Mucin-4 (Fragment);Mucin-4;Mucin-4;Mucin-4 (Fragment);Mucin-4;Mucin 4 (Fragment);Mucin-4;Mucin-4;Mucin-4;Mucin-4	True	Homo sapiens	0.601895	0.0531356	31.3489	False	A0A0G2JM16	MUC4	Mucin-4	14.5698	14.7535	14.7304	14.0397	NA	NA	NA	NA	NA	NA	14.2823	NA	14.244	14.4871	NA	NA	NA	NA	NA	NA	NA	NA	NA	NA	NA	NA	NA	NA	NA	NA	NA	NA	NA	NA	NA	NA	NA
>tr|A0A0G2JN35|A0A0G2JN35_HUMAN Leukocyte immunoglobulin-like receptor subfamily B member 2 OS=Homo sapiens OX=9606 GN=LILRB2 PE=1 SV=1;>tr|A0A0G2JNE7|A0A0G2JNE7_HUMAN Leukocyte immunoglobulin-like receptor subfamily B member 2 OS=Homo sapiens OX=9606 GN=LILRB2 PE=1 SV=1;>tr|A0A0G2JNH0|A0A0G2JNH0_HUMAN Leukocyte immunoglobulin-like receptor subfamily B member 2 OS=Homo sapiens OX=9606 GN=LILRB2 P…	A0A0G2JN35;A0A0G2JNE7;A0A0G2JNH0;A0A0G2JNQ7;A0A0G2JNT8;A0A0G2JPH5;A0A140JSW6	LILRB2	Leukocyte immunoglobulin-like receptor subfamily B member 2;Leukocyte immunoglobulin-like receptor subfamily B member 2;Leukocyte immunoglobulin-like receptor subfamily B member 2;Leukocyte immunoglobulin-like receptor subfamily B member 2;Leukocyte immunoglobulin-like receptor subfamily B member 2;Leukocyte immunoglobulin-like receptor subfamily B member 2;Leukocyte immunoglobulin-like receptor …	True	Homo sapiens	0.321026	0.0319121	32.938	False	A0A0G2JN35	LILRB2	Leukocyte immunoglobulin-like receptor subfamily B member 2	NA	10.1447	10.9798	9.76119	10.3614	10.8206	NA	11.2079	NA	10.9441	10.1514	NA	10.9779	NA	10.5557	11.1211	NA	10.5375	10.0018	NA	NA	NA	NA	NA	NA	NA	NA	NA	NA	NA	NA	NA	NA	NA	NA	NA	NA
>tr|A0A0G2JNB1|A0A0G2JNB1_HUMAN KAT8 regulatory NSL complex subunit 1 OS=Homo sapiens OX=9606 GN=KANSL1 PE=1 SV=1;>tr|A0A0G2JNT7|A0A0G2JNT7_HUMAN KAT8 regulatory NSL complex subunit 1 OS=Homo sapiens OX=9606 GN=KANSL1 PE=1 SV=1;>tr|A0A0J9YVS1|A0A0J9YVS1_HUMAN KAT8 regulatory NSL complex subunit 1 OS=Homo sapiens OX=9606 GN=KANSL1 PE=1 SV=1;>tr|A0A1W2PRB5|A0A1W2PRB5_HUMAN KAT8 regulatory NSL compl…	A0A0G2JNB1;A0A0G2JNT7;A0A0J9YVS1;A0A1W2PRB5;A0A3B3IT55;A0A9S7M8F4;Q7Z3B3	KANSL1	KAT8 regulatory NSL complex subunit 1	True	Homo sapiens	0.725662	5.7773e-15	51.5423	False	A0A0G2JNB1	KANSL1	KAT8 regulatory NSL complex subunit 1	12.676	12.9161	12.6869	12.5758	12.4723	12.4068	12.773	12.6181	12.7527	12.6457	12.1201	11.7263	12.7578	12.6359	12.1575	12.6188	12.7049	11.7232	12.5342	12.3715	NA	NA	NA	NA	NA	NA	NA	NA	NA	NA	NA	NA	NA	NA	NA	NA	NA
>tr|A0A0G2JNZ2|A0A0G2JNZ2_HUMAN Protein scribble homolog OS=Homo sapiens OX=9606 GN=SCRIB PE=1 SV=1;>tr|A0A0G2JPP5|A0A0G2JPP5_HUMAN Protein scribble homolog OS=Homo sapiens OX=9606 GN=SCRIB PE=1 SV=1;>tr|A0A669KB89|A0A669KB89_HUMAN Scribble planar cell polarity protein OS=Homo sapiens OX=9606 GN=SCRIB PE=1 SV=1;>sp|Q14160|SCRIB_HUMAN Protein scribble homolog OS=Homo sapiens OX=9606 GN=SCRIB PE=1 …	A0A0G2JNZ2;A0A0G2JPP5;A0A669KB89;Q14160	SCRIB	Protein scribble homolog;Protein scribble homolog;Scribble planar cell polarity protein;Protein scribble homolog	True	Homo sapiens	0.936304	1.39484e-17	53.6266	False	A0A0G2JNZ2	SCRIB	Protein scribble homolog	14.2993	14.1512	13.994	13.6436	13.6105	13.5871	13.355	13.6373	13.6419	13.5814	13.8125	14.4225	13.7854	13.5289	13.1037	13.8452	13.3784	13.3776	14.0733	13.8503	NA	NA	NA	NA	NA	NA	NA	NA	NA	NA	NA	NA	NA	NA	NA	NA	NA
>tr|A0A0G2JP55|A0A0G2JP55_HUMAN TCF3 fusion partner OS=Homo sapiens OX=9606 GN=TFPT PE=1 SV=1;>tr|A8MTQ3|A8MTQ3_HUMAN TCF3 fusion partner OS=Homo sapiens OX=9606 GN=TFPT PE=1 SV=1;>sp|P0C1Z6|TFPT_HUMAN TCF3 fusion partner OS=Homo sapiens OX=9606 GN=TFPT PE=1 SV=1	A0A0G2JP55;A8MTQ3;P0C1Z6	TFPT	TCF3 fusion partner	True	Homo sapiens	0.419031	0.00625739	38.1217	False	A0A0G2JP55	TFPT	TCF3 fusion partner	12.3438	12.1883	11.8262	NA	NA	NA	11.8982	12.7406	11.8916	11.6999	NA	NA	10.5483	NA	11.1613	NA	NA	10.88	11.2141	10.7875	NA	NA	NA	NA	NA	NA	NA	NA	NA	NA	NA	NA	NA	NA	NA	NA	NA
>tr|A0A0G2JQ62|A0A0G2JQ62_HUMAN Lysophosphatidylcholine acyltransferase 1 (Fragment) OS=Homo sapiens OX=9606 GN=LPCAT1 PE=1 SV=1;>sp|Q8NF37|PCAT1_HUMAN Lysophosphatidylcholine acyltransferase 1 OS=Homo sapiens OX=9606 GN=LPCAT1 PE=1 SV=2	A0A0G2JQ62;Q8NF37	LPCAT1	Lysophosphatidylcholine acyltransferase 1 (Fragment);Lysophosphatidylcholine acyltransferase 1	True	Homo sapiens	1.05851	7.23094e-19	54.6168	False	A0A0G2JQ62	LPCAT1	Lysophosphatidylcholine acyltransferase 1 (Fragment)	10.4424	10.3713	10.1846	11.1268	10.6643	11.196	9.78804	11.0171	10.8463	11.082	10.5589	NA	9.92382	12.7194	10.8935	9.87967	11.0637	10.9684	10.6074	10.0397	NA	NA	NA	NA	NA	NA	NA	NA	NA	NA	NA	NA	NA	NA	NA	NA	NA
>tr|A0A0G2JRA5|A0A0G2JRA5_HUMAN RNA-binding protein fox-1 homolog 2 (Fragment) OS=Homo sapiens OX=9606 GN=RBFOX2 PE=1 SV=1;>tr|A0A8Q3SI58|A0A8Q3SI58_HUMAN RNA binding protein fox-1 homolog 2 OS=Homo sapiens OX=9606 GN=RBFOX2 PE=1 SV=1;>tr|A0A8Q3WKT3|A0A8Q3WKT3_HUMAN RNA binding protein fox-1 homolog 2 OS=Homo sapiens OX=9606 GN=RBFOX2 PE=1 SV=1;>tr|B0QYV1|B0QYV1_HUMAN RNA binding protein fox-1 ho…	A0A0G2JRA5;A0A8Q3SI58;A0A8Q3WKT3;B0QYV1;O43251	RBFOX2	RNA-binding protein fox-1 homolog 2 (Fragment);RNA binding protein fox-1 homolog 2;RNA binding protein fox-1 homolog 2;RNA binding protein fox-1 homolog 2;RNA binding protein fox-1 homolog 2	True	Homo sapiens	0.421252	7.77338e-17	53.0436	False	A0A0G2JRA5	RBFOX2	RNA-binding protein fox-1 homolog 2 (Fragment)	14.0357	14.1986	14.2522	14.1105	14.274	14.1555	14.5735	14.4283	14.5056	14.1753	14.2358	14.0573	14.4907	14.3043	14.5384	14.4029	14.2606	13.682	14.4083	14.318	NA	NA	NA	NA	NA	NA	NA	NA	NA	NA	NA	NA	NA	NA	NA	NA	NA
>tr|A0A0J9YVP6|A0A0J9YVP6_HUMAN Poly(U)-binding-splicing factor PUF60 (Fragment) OS=Homo sapiens OX=9606 GN=PUF60 PE=1 SV=1;>tr|E9PQ56|E9PQ56_HUMAN Poly(U)-binding-splicing factor PUF60 OS=Homo sapiens OX=9606 GN=PUF60 PE=1 SV=9	A0A0J9YVP6;E9PQ56	PUF60	Poly(U)-binding-splicing factor PUF60 (Fragment);Poly(U)-binding-splicing factor PUF60	True	Homo sapiens	0.774242	2.02414e-10	47.8825	False	A0A0J9YVP6	PUF60	Poly(U)-binding-splicing factor PUF60 (Fragment)	10.8758	11.4925	12.3608	12.484	12.529	12.1312	13.1979	12.6475	12.4092	12.3107	12.6305	11.7909	12.1607	12.7572	11.3462	12.6933	11.9712	11.5935	12.1569	12.2791	NA	NA	NA	NA	NA	NA	NA	NA	NA	NA	NA	NA	NA	NA	NA	NA	NA
>tr|A0A0J9YXJ0|A0A0J9YXJ0_HUMAN CUGBP Elav-like family member 2 OS=Homo sapiens OX=9606 GN=CELF2 PE=1 SV=1;>tr|E9PC62|E9PC62_HUMAN CUGBP Elav-like family member 2 OS=Homo sapiens OX=9606 GN=CELF2 PE=1 SV=1	A0A0J9YXJ0;E9PC62	CELF2	CUGBP Elav-like family member 2	True	Homo sapiens	0.528515	1.06988e-14	51.3242	False	A0A0J9YXJ0	CELF2	CUGBP Elav-like family member 2	13.613	13.9214	13.8649	13.4261	13.4546	14.0066	14.183	13.7561	13.6904	13.6188	13.8736	13.8266	13.7966	13.8237	14.052	13.998	13.6393	13.4503	13.112	13.1656	NA	NA	NA	NA	NA	NA	NA	NA	NA	NA	NA	NA	NA	NA	NA	NA	NA
>tr|A0A0J9YYC8|A0A0J9YYC8_HUMAN Serine protease 2 OS=Homo sapiens OX=9606 GN=PRSS2 PE=1 SV=1;>tr|A6XMV8|A6XMV8_HUMAN Protease serine 2 preproprotein OS=Homo sapiens OX=9606 PE=2 SV=1;>tr|A6XMV9|A6XMV9_HUMAN Protease serine 2 preproprotein OS=Homo sapiens OX=9606 GN=PRSS2 PE=1 SV=1;>sp|P07478|TRY2_HUMAN Trypsin-2 OS=Homo sapiens OX=9606 GN=PRSS2 PE=1 SV=1;>tr|Q3SY19|Q3SY19_HUMAN PRSS1 protein OS=H…	A0A0J9YYC8;A6XMV8;A6XMV9;P07478;Q3SY19;Q3SY20;Q5NV56;Q7Z5F3	PRSS2;;PRSS2;PRSS2;PRSS1;PRSS2;TRY8;	Serine protease 2;Protease serine 2 preproprotein;Protease serine 2 preproprotein;Trypsin-2;PRSS1 protein;Protease, serine, 2 (Trypsin 2);Anionic trypsinogen;Protease serine 2 isoform B	True	Homo sapiens	1.10065	0.0165874	35.0234	False	A0A0J9YYC8	PRSS2	Serine protease 2	15.426	20.8337	20.9339	NA	12.4382	14.6999	20.381	21.1107	20.5065	14.1758	20.2251	15.2998	NA	14.2919	14.3045	NA	15.8829	15.0808	20.5904	NA	17.7991	17.4213	18.022	17.6991	14.0146	NA	NA	20.3432	19.6879	14.2175	NA	13.6515	16.9761	NA	NA	16.0544	17.0329
>tr|A0A0J9YYE0|A0A0J9YYE0_HUMAN TATA-binding protein-associated factor 2N OS=Homo sapiens OX=9606 GN=TAF15 PE=1 SV=1;>tr|B4E312|B4E312_HUMAN cDNA FLJ53422, highly similar to TATA-binding protein-associated factor 2N OS=Homo sapiens OX=9606 PE=2 SV=1;>sp|Q92804|RBP56_HUMAN TATA-binding protein-associated factor 2N OS=Homo sapiens OX=9606 GN=TAF15 PE=1 SV=1	A0A0J9YYE0;B4E312;Q92804	TAF15;;TAF15	TATA-binding protein-associated factor 2N;cDNA FLJ53422, highly similar to TATA-binding protein-associated factor 2N;TATA-binding protein-associated factor 2N	True	Homo sapiens	0.402215	6.19094e-15	51.5179	False	A0A0J9YYE0	TAF15	TATA-binding protein-associated factor 2N	14.0559	15.051	14.0252	13.626	14.2496	13.8177	14.0867	14.292	14.222	14.2425	13.73	13.5548	14.2084	13.9665	14.3139	14.3614	13.8439	13.9062	13.9977	13.8743	NA	NA	NA	NA	NA	NA	NA	NA	NA	NA	NA	NA	NA	NA	NA	NA	NA
>tr|A0A0K0K1H7|A0A0K0K1H7_HUMAN Aconitate hydratase, mitochondrial OS=Homo sapiens OX=9606 GN=HEL-S-284 PE=2 SV=1;>tr|A2A274|A2A274_HUMAN Aconitase 2 OS=Homo sapiens OX=9606 GN=ACO2 PE=1 SV=1;>sp|Q99798|ACON_HUMAN Aconitate hydratase, mitochondrial OS=Homo sapiens OX=9606 GN=ACO2 PE=1 SV=2	A0A0K0K1H7;A2A274;Q99798	HEL-S-284;ACO2;ACO2	Aconitate hydratase, mitochondrial;Aconitase 2;Aconitate hydratase, mitochondrial	True	Homo sapiens	1.04793	6.04044e-24	58.8244	False	A0A0K0K1H7	HEL-S-284	Aconitate hydratase, mitochondrial	12.5994	11.9534	11.9079	12.1081	11.768	11.9434	12.07	11.8491	11.4768	11.5734	12.2015	11.9894	11.6678	11.4161	12.6492	11.3191	11.611	11.9307	12.0381	11.8895	NA	NA	NA	NA	NA	NA	NA	NA	NA	NA	NA	NA	NA	NA	NA	NA	NA
>tr|A0A0K0K1I0|A0A0K0K1I0_HUMAN Epididymis secretory protein Li 265 OS=Homo sapiens OX=9606 GN=HEL-S-265 PE=2 SV=1	A0A0K0K1I0	HEL-S-265	Epididymis secretory protein Li 265	True	Homo sapiens	0.71965	4.27744e-18	54.0234	False	A0A0K0K1I0	HEL-S-265	Epididymis secretory protein Li 265	9.72803	8.7846	NA	9.42976	9.87519	NA	9.91127	NA	9.0022	NA	9.08398	NA	NA	NA	NA	10.7678	NA	NA	9.7659	NA	NA	NA	NA	NA	NA	NA	NA	NA	NA	NA	NA	NA	NA	NA	NA	NA	NA
>tr|A0A0K0K1K4|A0A0K0K1K4_HUMAN Proteasome subunit alpha type OS=Homo sapiens OX=9606 GN=HEL-S-276 PE=2 SV=1;>sp|O14818|PSA7_HUMAN Proteasome subunit alpha type-7 OS=Homo sapiens OX=9606 GN=PSMA7 PE=1 SV=1	A0A0K0K1K4;O14818	HEL-S-276;PSMA7	Proteasome subunit alpha type;Proteasome subunit alpha type-7	True	Homo sapiens	1.16424	7.45007e-16	52.2625	False	A0A0K0K1K4	HEL-S-276	Proteasome subunit alpha type	11.0804	10.9526	11.106	10.6919	10.6982	10.7651	11.034	11.0691	10.585	10.7009	10.8256	10.752	10.4572	10.6379	10.7583	10.7906	10.3766	11.1997	10.9541	11.1838	NA	NA	NA	NA	11.0749	NA	NA	NA	NA	NA	NA	NA	NA	10.5789	NA	NA	NA
>tr|A0A0K0K1K7|A0A0K0K1K7_HUMAN 6-phosphogluconolactonase OS=Homo sapiens OX=9606 GN=HEL-S-304 PE=2 SV=1;>sp|O95336|6PGL_HUMAN 6-phosphogluconolactonase OS=Homo sapiens OX=9606 GN=PGLS PE=1 SV=2	A0A0K0K1K7;O95336	HEL-S-304;PGLS	6-phosphogluconolactonase	True	Homo sapiens	1.07007	5.87553e-14	50.72	False	A0A0K0K1K7	HEL-S-304	6-phosphogluconolactonase	8.43515	8.08901	NA	9.02865	9.56519	8.72022	8.51092	6.93339	7.50262	NA	8.6349	NA	9.92174	NA	NA	8.39043	6.74459	8.26661	7.99661	8.32627	NA	NA	NA	NA	8.72178	NA	11.4201	NA	NA	NA	NA	NA	NA	10.1173	NA	NA	NA
>tr|A0A0K2BMD8|A0A0K2BMD8_HUMAN Mutant hemoglobin alpha 2 globin chain OS=Homo sapiens OX=9606 GN=HBA2 PE=3 SV=1;>tr|A0A1K0GXZ1|A0A1K0GXZ1_HUMAN Globin C1 OS=Homo sapiens OX=9606 GN=GLNC1 PE=3 SV=1;>tr|A0A1S5UZ39|A0A1S5UZ39_HUMAN Hemoglobin subunit alpha OS=Homo sapiens OX=9606 GN=HBA2 PE=2 SV=1;>tr|A0A2R8Y7C0|A0A2R8Y7C0_HUMAN Hemoglobin subunit alpha 2 (Fragment) OS=Homo sapiens OX=9606 GN=HBA2 …	A0A0K2BMD8;A0A1K0GXZ1;A0A1S5UZ39;A0A2R8Y7C0;A0A385HVY8;A0A385HVZ2;A0A385HW02;A0A385HW21;A0A385HW63;D1MGQ2;E9M4D4;P69905;U6A216	HBA2;GLNC1;HBA2;HBA2;HBA2;HBA2;HBA2;HBA2;HBA2;HBA2;HBA1;HBA1;HBA1	Mutant hemoglobin alpha 2 globin chain;Globin C1;Hemoglobin subunit alpha;Hemoglobin subunit alpha 2 (Fragment);Mutant hemoglobin subunit alpha 2;Mutant hemoglobin subunit alpha 2;Mutant hemoglobin subunit alpha 2;Mutant hemoglobin subunit alpha 2;Mutant hemoglobin subunit alpha 2;Alpha-1-globin;Hemoglobin alpha-1 globin chain (Fragment);Hemoglobin subunit alpha;Mutant hemoglobin alpha 1 globin c…	True	Homo sapiens	1.07022	4.70548e-14	50.7987	False	A0A0K2BMD8	HBA2	Mutant hemoglobin alpha 2 globin chain	NA	10.8775	10.8368	11.4058	11.4449	11.5764	11.7266	11.8101	10.7102	11.1233	11.106	11.083	11.4986	11.6567	11.3816	10.9409	11.2422	11.3336	10.9328	11.1539	NA	11.4336	NA	NA	NA	NA	NA	NA	NA	NA	NA	NA	NA	NA	NA	NA	NA
>tr|A0A0M3HER1|A0A0M3HER1_HUMAN LIM zinc finger domain containing 1 (Fragment) OS=Homo sapiens OX=9606 GN=LIMS1 PE=1 SV=1;>tr|A0A8Q3WKI3|A0A8Q3WKI3_HUMAN LIM and senescent cell antigen-like-containing domain protein OS=Homo sapiens OX=9606 GN=LIMS1 PE=1 SV=1;>tr|A0A8Q3WKJ2|A0A8Q3WKJ2_HUMAN LIM and senescent cell antigen-like-containing domain protein OS=Homo sapiens OX=9606 GN=LIMS1 PE=1 SV=1;>tr…	A0A0M3HER1;A0A8Q3WKI3;A0A8Q3WKJ2;A0A8Q3WLN4;B3KNZ3;P48059	LIMS1;LIMS1;LIMS1;LIMS1;;LIMS1	LIM zinc finger domain containing 1 (Fragment);LIM and senescent cell antigen-like-containing domain protein;LIM and senescent cell antigen-like-containing domain protein;LIM zinc finger domain containing 1;LIM and senescent cell antigen-like-containing domain protein;LIM and senescent cell antigen-like-containing domain protein 1	True	Homo sapiens	0.659383	6.76721e-15	51.4864	False	A0A0M3HER1	LIMS1	LIM zinc finger domain containing 1 (Fragment)	NA	NA	NA	10.0245	NA	NA	9.50932	NA	8.92633	9.74336	NA	NA	NA	NA	NA	NA	NA	NA	NA	NA	NA	NA	NA	NA	NA	NA	NA	NA	NA	NA	NA	NA	NA	NA	NA	NA	NA
>tr|A0A0S2A4E4|A0A0S2A4E4_HUMAN Glycogen debranching enzyme OS=Homo sapiens OX=9606 GN=AGL PE=3 SV=1;>sp|P35573|GDE_HUMAN Glycogen debranching enzyme OS=Homo sapiens OX=9606 GN=AGL PE=1 SV=3	A0A0S2A4E4;P35573	AGL	Glycogen debranching enzyme	True	Homo sapiens	1.00514	5.94617e-21	56.2424	False	A0A0S2A4E4	AGL	Glycogen debranching enzyme	10.0168	10.1529	13.4228	10.1558	9.95359	10.2714	10.4393	10.4234	11.3305	10.343	10.7777	NA	10.3599	NA	NA	10.2409	10.527	12.1727	10.9988	10.9915	NA	NA	NA	NA	NA	NA	NA	NA	NA	NA	NA	NA	NA	NA	NA	NA	NA
>tr|A0A0S2PZM4|A0A0S2PZM4_HUMAN Bifunctional arginine demethylase and lysyl-hydroxylase JMJD6 OS=Homo sapiens OX=9606 GN=JMJD6 PE=4 SV=1;>tr|B2WTI3|B2WTI3_HUMAN Jumonji domain containing 6, arginine demethylase and lysine hydroxylase OS=Homo sapiens OX=9606 GN=JMJD6 PE=1 SV=1;>tr|B2WTI4|B2WTI4_HUMAN Jumonji domain containing 6, arginine demethylase and lysine hydroxylase OS=Homo sapiens OX=9606 G…	A0A0S2PZM4;B2WTI3;B2WTI4;K7EJU9;Q6NYC1	JMJD6	Bifunctional arginine demethylase and lysyl-hydroxylase JMJD6;Jumonji domain containing 6, arginine demethylase and lysine hydroxylase;Jumonji domain containing 6, arginine demethylase and lysine hydroxylase;Jumonji domain containing 6, arginine demethylase and lysine hydroxylase;Bifunctional arginine demethylase and lysyl-hydroxylase JMJD6	True	Homo sapiens	0.968861	7.78642e-20	55.3631	False	A0A0S2PZM4	JMJD6	Bifunctional arginine demethylase and lysyl-hydroxylase JMJD6	11.2106	11.288	10.9289	11.397	11.5234	11.3024	11.1333	10.248	9.91001	10.5283	10.6694	NA	10.7666	NA	NA	10.4407	11.3124	11.2286	11.3784	11.0957	NA	NA	NA	NA	NA	NA	NA	NA	NA	NA	NA	NA	NA	NA	NA	NA	NA
>tr|A0A0S2Q0B1|A0A0S2Q0B1_HUMAN AT-rich interactive domain-containing protein 1A OS=Homo sapiens OX=9606 GN=ARID1A PE=4 SV=1;>sp|O14497|ARI1A_HUMAN AT-rich interactive domain-containing protein 1A OS=Homo sapiens OX=9606 GN=ARID1A PE=1 SV=3	A0A0S2Q0B1;O14497	ARID1A	AT-rich interactive domain-containing protein 1A	True	Homo sapiens	0.54773	2.64788e-22	57.3559	False	A0A0S2Q0B1	ARID1A	AT-rich interactive domain-containing protein 1A	14.9626	15.1042	15.1113	14.7212	14.8131	14.8913	15.0624	15.0948	14.9977	15.0875	14.6877	14.5422	14.9478	14.7479	14.7482	15.0715	14.7504	14.3956	14.757	14.6616	NA	NA	NA	NA	NA	NA	NA	NA	NA	NA	NA	NA	NA	NA	NA	NA	NA
>tr|A0A0S2Z2Z6|A0A0S2Z2Z6_HUMAN Annexin (Fragment) OS=Homo sapiens OX=9606 GN=ANXA6 PE=2 SV=1;>sp|P08133|ANXA6_HUMAN Annexin A6 OS=Homo sapiens OX=9606 GN=ANXA6 PE=1 SV=3	A0A0S2Z2Z6;P08133	ANXA6	Annexin (Fragment);Annexin A6	True	Homo sapiens	1.07669	1.62723e-19	55.1154	False	A0A0S2Z2Z6	ANXA6	Annexin (Fragment)	12.3813	11.7512	12.4134	12.398	12.2817	12.8166	12.3139	12.3024	11.9883	12.0786	12.5544	11.5592	12.2049	11.8309	12.064	12.0066	12.1269	12.0375	12.3883	12.4977	NA	NA	NA	NA	NA	NA	NA	NA	NA	NA	NA	NA	NA	NA	NA	NA	NA
>tr|A0A0S2Z366|A0A0S2Z366_HUMAN Medium-chain specific acyl-CoA dehydrogenase, mitochondrial (Fragment) OS=Homo sapiens OX=9606 GN=ACADM PE=2 SV=1;>tr|B4DWX6|B4DWX6_HUMAN Medium-chain specific acyl-CoA dehydrogenase, mitochondrial OS=Homo sapiens OX=9606 PE=2 SV=1;>tr|B7Z9I1|B7Z9I1_HUMAN Medium-chain specific acyl-CoA dehydrogenase, mitochondrial OS=Homo sapiens OX=9606 PE=1 SV=1;>sp|P11310|ACADM_…	A0A0S2Z366;B4DWX6;B7Z9I1;P11310;Q5HYG7;Q5T4U5	ACADM;;;ACADM;DKFZp686M24262;ACADM	Medium-chain specific acyl-CoA dehydrogenase, mitochondrial (Fragment);Medium-chain specific acyl-CoA dehydrogenase, mitochondrial;Medium-chain specific acyl-CoA dehydrogenase, mitochondrial;Medium-chain specific acyl-CoA dehydrogenase, mitochondrial;Medium-chain specific acyl-CoA dehydrogenase, mitochondrial;Medium-chain specific acyl-CoA dehydrogenase, mitochondrial	True	Homo sapiens	1.05271	2.58844e-23	58.2408	False	A0A0S2Z366	ACADM	Medium-chain specific acyl-CoA dehydrogenase, mitochondrial (Fragment)	10.9162	11.3413	9.70678	10.9801	10.5374	10.8539	11.0513	9.728	10.245	10.726	11.2206	9.47294	10.8129	NA	10.8793	11.1111	10.5726	10.2742	10.536	11.0359	NA	NA	NA	NA	NA	NA	NA	NA	NA	NA	NA	NA	NA	NA	NA	NA	NA
>tr|A0A0S2Z383|A0A0S2Z383_HUMAN NK2 transcription factor related locus 5 isoform 1 (Fragment) OS=Homo sapiens OX=9606 GN=NKX2-5 PE=2 SV=1;>sp|P52952|NKX25_HUMAN Homeobox protein Nkx-2.5 OS=Homo sapiens OX=9606 GN=NKX2-5 PE=1 SV=1	A0A0S2Z383;P52952	NKX2-5	NK2 transcription factor related locus 5 isoform 1 (Fragment);Homeobox protein Nkx-2.5	True	Homo sapiens	0.46469	3.64862e-11	48.4732	False	A0A0S2Z383	NKX2-5	NK2 transcription factor related locus 5 isoform 1 (Fragment)	15.2296	15.3056	15.2084	14.9137	14.96	15.0438	15.0302	15.2309	15.202	15.2572	14.8924	15.3232	15.294	15.1008	15.1139	15.3225	15.2854	14.5052	14.8701	14.8492	NA	NA	NA	NA	NA	NA	NA	NA	NA	NA	NA	NA	NA	NA	NA	NA	NA
>tr|A0A0S2Z3G9|A0A0S2Z3G9_HUMAN Actinin alpha 4 isoform 1 (Fragment) OS=Homo sapiens OX=9606 GN=ACTN4 PE=2 SV=1;>sp|O43707|ACTN4_HUMAN Alpha-actinin-4 OS=Homo sapiens OX=9606 GN=ACTN4 PE=1 SV=2	A0A0S2Z3G9;O43707	ACTN4	Actinin alpha 4 isoform 1 (Fragment);Alpha-actinin-4	True	Homo sapiens	0.81896	9.86187e-19	54.5133	False	A0A0S2Z3G9	ACTN4	Actinin alpha 4 isoform 1 (Fragment)	14.733	15.0743	15.8214	15.2957	15.1632	15.7545	15.4554	16.1904	15.869	16.1427	15.9816	15.5796	15.6738	16.22	15.8459	16.0547	16.1011	15.9911	16.0291	16.1634	NA	NA	NA	NA	9.44229	NA	NA	NA	NA	NA	NA	NA	9.22032	8.35137	NA	NA	NA
>tr|A0A0S2Z3H3|A0A0S2Z3H3_HUMAN ADP/ATP translocase (Fragment) OS=Homo sapiens OX=9606 GN=SLC25A4 PE=2 SV=1;>sp|P12235|ADT1_HUMAN ADP/ATP translocase 1 OS=Homo sapiens OX=9606 GN=SLC25A4 PE=1 SV=4	A0A0S2Z3H3;P12235	SLC25A4	ADP/ATP translocase (Fragment);ADP/ATP translocase 1	True	Homo sapiens	1.51203	1.31446e-14	51.2512	False	A0A0S2Z3H3	SLC25A4	ADP/ATP translocase (Fragment)	14.9197	15.0564	14.9994	14.7196	14.4614	14.8511	14.9993	14.8536	14.6711	14.9102	14.5371	14.6539	14.8181	14.9049	15.0105	14.898	14.8225	14.7448	14.9872	14.978	10.5497	11.7622	12.499	12.754	10.7401	11.6025	11.0194	12.0938	10.4013	10.0274	12.6347	10.702	NA	10.2369	NA	NA	11.777
>tr|A0A0S2Z3I4|A0A0S2Z3I4_HUMAN Regulator of chromosome condensation 1 isoform 3 (Fragment) OS=Homo sapiens OX=9606 GN=RCC1 PE=2 SV=1;>tr|A0A0S2Z404|A0A0S2Z404_HUMAN Regulator of chromosome condensation 1 isoform 2 (Fragment) OS=Homo sapiens OX=9606 GN=RCC1 PE=2 SV=1;>sp|P18754|RCC1_HUMAN Regulator of chromosome condensation OS=Homo sapiens OX=9606 GN=RCC1 PE=1 SV=1;>tr|Q5T081|Q5T081_HUMAN CHC1 p…	A0A0S2Z3I4;A0A0S2Z404;P18754;Q5T081	RCC1	Regulator of chromosome condensation 1 isoform 3 (Fragment);Regulator of chromosome condensation 1 isoform 2 (Fragment);Regulator of chromosome condensation;CHC1 protein (Fragment)	True	Homo sapiens	0.781462	9.31593e-18	53.7624	False	A0A0S2Z3I4	RCC1	Regulator of chromosome condensation 1 isoform 3 (Fragment)	18.6353	18.7381	19.1702	18.8004	18.8129	18.8279	18.9635	19.1343	19.079	18.9098	18.6104	18.7827	18.9454	18.7658	18.9749	19.0866	19.021	18.4615	18.8865	18.7363	NA	14.8287	NA	NA	12.5639	NA	NA	NA	NA	NA	15.2526	NA	NA	11.8152	13.3231	NA	NA
>tr|A0A0S2Z3K8|A0A0S2Z3K8_HUMAN E2F transcription factor 6 isoform 1 (Fragment) OS=Homo sapiens OX=9606 GN=E2F6 PE=2 SV=1;>tr|B7Z1I8|B7Z1I8_HUMAN cDNA FLJ56713, highly similar to Transcription factor E2F6 OS=Homo sapiens OX=9606 PE=2 SV=1;>sp|O75461|E2F6_HUMAN Transcription factor E2F6 OS=Homo sapiens OX=9606 GN=E2F6 PE=1 SV=1;>tr|Q53F82|Q53F82_HUMAN E2F transcription factor 6 isoform 1 variant (…	A0A0S2Z3K8;B7Z1I8;O75461;Q53F82	E2F6;;E2F6;	E2F transcription factor 6 isoform 1 (Fragment);cDNA FLJ56713, highly similar to Transcription factor E2F6;Transcription factor E2F6;E2F transcription factor 6 isoform 1 variant (Fragment)	True	Homo sapiens	0.404813	4.84446e-14	50.7884	False	A0A0S2Z3K8	E2F6	E2F transcription factor 6 isoform 1 (Fragment)	13.1658	13.1359	13.6788	12.8595	12.5878	13.1059	12.3674	12.9625	12.7487	12.3534	12.571	12.2116	12.5127	12.0708	12.5881	13.0785	13.1956	12.3912	13.0432	12.5438	NA	NA	NA	NA	NA	NA	NA	NA	NA	NA	NA	NA	NA	NA	NA	NA	NA
>tr|A0A0S2Z3L0|A0A0S2Z3L0_HUMAN Electron transfer flavoprotein subunit alpha, mitochondrial (Fragment) OS=Homo sapiens OX=9606 GN=ETFA PE=2 SV=1;>tr|A0A8I5KVL5|A0A8I5KVL5_HUMAN Electron transfer flavoprotein subunit alpha OS=Homo sapiens OX=9606 GN=ETFA PE=1 SV=1;>tr|A0A8I5KYH4|A0A8I5KYH4_HUMAN Electron transfer flavoprotein subunit alpha OS=Homo sapiens OX=9606 GN=ETFA PE=1 SV=1;>tr|H0YLU7|H0YLU…	A0A0S2Z3L0;A0A8I5KVL5;A0A8I5KYH4;H0YLU7;P13804	ETFA	Electron transfer flavoprotein subunit alpha, mitochondrial (Fragment);Electron transfer flavoprotein subunit alpha;Electron transfer flavoprotein subunit alpha;Electron transfer flavoprotein subunit alpha;Electron transfer flavoprotein subunit alpha, mitochondrial	True	Homo sapiens	1.16409	1.69929e-14	51.1601	False	A0A0S2Z3L0	ETFA	Electron transfer flavoprotein subunit alpha, mitochondrial (Fragment)	13.0542	12.6329	13.5376	13.1144	12.8476	13.7463	12.865	12.5108	12.099	12.2647	13.3112	12.9606	12.6043	11.6305	12.4836	12.5302	12.3405	13.9588	12.7623	13.2958	NA	NA	NA	NA	NA	NA	NA	NA	NA	NA	NA	NA	NA	NA	NA	NA	NA
>tr|A0A0S2Z3L2|A0A0S2Z3L2_HUMAN P-type Ca(2+) transporter (Fragment) OS=Homo sapiens OX=9606 GN=ATP2A2 PE=2 SV=1;>sp|P16615|AT2A2_HUMAN Sarcoplasmic/endoplasmic reticulum calcium ATPase 2 OS=Homo sapiens OX=9606 GN=ATP2A2 PE=1 SV=1	A0A0S2Z3L2;P16615	ATP2A2	P-type Ca(2+) transporter (Fragment);Sarcoplasmic/endoplasmic reticulum calcium ATPase 2	True	Homo sapiens	1.25623	1.10795e-16	52.9222	False	A0A0S2Z3L2	ATP2A2	P-type Ca(2+) transporter (Fragment)	9.62235	9.28497	10.5632	11.1308	11.2778	9.58706	9.93515	9.05734	10.9046	9.55465	9.58811	NA	9.78984	9.66911	10.3963	9.5108	10.1829	12.7463	10.153	10.3343	NA	NA	NA	NA	9.93904	NA	NA	NA	NA	NA	NA	NA	NA	11.2882	NA	NA	NA
>tr|A0A0S2Z3Q2|A0A0S2Z3Q2_HUMAN Eyes absent homolog (Fragment) OS=Homo sapiens OX=9606 GN=EYA4 PE=2 SV=1;>tr|A0A0S2Z3V9|A0A0S2Z3V9_HUMAN Eyes absent homolog (Fragment) OS=Homo sapiens OX=9606 GN=EYA4 PE=2 SV=1;>tr|A0A2R8Y6K4|A0A2R8Y6K4_HUMAN Eyes absent homolog OS=Homo sapiens OX=9606 GN=EYA1 PE=1 SV=1;>tr|A0A2R8YET7|A0A2R8YET7_HUMAN Eyes absent homolog OS=Homo sapiens OX=9606 GN=EYA1 PE=1 SV=1;>…	A0A0S2Z3Q2;A0A0S2Z3V9;A0A2R8Y6K4;A0A2R8YET7;A0A2R8YGM9;A0A804HHY3;A0A8C8KDW0;A6NCB9;B3KXR1;B4DIV6;B4DRQ6;E7EQM5;E7ESD5;E9PLN6;F2Z2Y1;F8WB53;O95677;Q0P517;Q96CJ7;Q99502	EYA4;EYA4;EYA1;EYA1;EYA1;EYA4;EYA4;EYA1;;;;EYA1;EYA4;EYA4;EYA4;EYA1;EYA4;EYA1;EYA4;EYA1	Eyes absent homolog (Fragment);Eyes absent homolog (Fragment);Eyes absent homolog;Eyes absent homolog;Eyes absent homolog;Eyes absent homolog (Fragment);Eyes absent homolog;Eyes absent homolog;Eyes absent homolog;Eyes absent homolog;Eyes absent homolog;Eyes absent homolog;Eyes absent homolog;Eyes absent homolog;Eyes absent homolog;Eyes absent homolog;Eyes absent homolog 4;Eyes absent homolog;Eyes…	True	Homo sapiens	0.469744	2.70144e-14	50.9957	False	A0A0S2Z3Q2	EYA4	Eyes absent homolog (Fragment)	11.9615	11.7076	12.0632	11.7313	11.4389	11.5614	12.5253	11.7085	11.2304	12.1723	12.177	NA	11.9984	10.2154	10.4553	12.5326	11.0937	11.9195	12.0021	11.5535	NA	NA	NA	NA	NA	NA	NA	NA	NA	NA	NA	NA	NA	NA	NA	NA	NA
>tr|A0A0S2Z3Q4|A0A0S2Z3Q4_HUMAN V-crk sarcoma virus CT10 oncogene-like protein isoform 1 (Fragment) OS=Homo sapiens OX=9606 GN=CRK PE=2 SV=1;>tr|L7RT18|L7RT18_HUMAN V-crk sarcoma virus CT10 oncogene homolog (Avian) OS=Homo sapiens OX=9606 GN=CRK PE=3 SV=1;>sp|P46108|CRK_HUMAN Adapter molecule crk OS=Homo sapiens OX=9606 GN=CRK PE=1 SV=2	A0A0S2Z3Q4;L7RT18;P46108	CRK	V-crk sarcoma virus CT10 oncogene-like protein isoform 1 (Fragment);V-crk sarcoma virus CT10 oncogene homolog (Avian);Adapter molecule crk	True	Homo sapiens	0.879099	8.32868e-23	57.7894	False	A0A0S2Z3Q4	CRK	V-crk sarcoma virus CT10 oncogene-like protein isoform 1 (Fragment)	8.67348	14.0573	9.76686	10.1858	8.75283	10.3193	9.09762	9.08968	9.03938	9.12507	10.198	NA	8.621	NA	NA	NA	NA	NA	9.75911	9.05834	NA	NA	NA	NA	NA	NA	NA	NA	NA	NA	NA	NA	NA	NA	NA	NA	NA
>tr|A0A0S2Z3W7|A0A0S2Z3W7_HUMAN Epididymis secretory sperm binding protein (Fragment) OS=Homo sapiens OX=9606 GN=ITPA PE=2 SV=1;>sp|Q9BY32|ITPA_HUMAN Inosine triphosphate pyrophosphatase OS=Homo sapiens OX=9606 GN=ITPA PE=1 SV=2	A0A0S2Z3W7;Q9BY32	ITPA	Epididymis secretory sperm binding protein (Fragment);Inosine triphosphate pyrophosphatase	True	Homo sapiens	1.16536	2.82767e-20	55.7062	False	A0A0S2Z3W7	ITPA	Epididymis secretory sperm binding protein (Fragment)	NA	NA	10.3647	10.2668	10.7383	10.335	11.4283	10.0952	10.5683	9.99739	NA	9.61318	9.97763	8.21933	9.44605	9.88308	NA	8.85366	10.9662	11.0883	NA	NA	NA	NA	NA	NA	NA	NA	NA	NA	NA	NA	NA	12.9406	NA	NA	NA
>tr|A0A0S2Z3X8|A0A0S2Z3X8_HUMAN Rab GDP dissociation inhibitor (Fragment) OS=Homo sapiens OX=9606 GN=GDI1 PE=2 SV=1;>sp|P31150|GDIA_HUMAN Rab GDP dissociation inhibitor alpha OS=Homo sapiens OX=9606 GN=GDI1 PE=1 SV=2	A0A0S2Z3X8;P31150	GDI1	Rab GDP dissociation inhibitor (Fragment);Rab GDP dissociation inhibitor alpha	True	Homo sapiens	1.28201	2.20293e-18	54.2452	False	A0A0S2Z3X8	GDI1	Rab GDP dissociation inhibitor (Fragment)	12.6965	12.3585	12.7409	12.3409	12.5653	12.4093	12.5992	12.5598	12.6954	12.8949	12.5641	12.3386	12.3689	12.4856	12.735	12.34	12.6186	12.5617	12.1264	12.6027	NA	NA	11.3917	NA	9.73095	NA	NA	NA	NA	NA	NA	NA	NA	10.8625	NA	NA	NA
>tr|A0A0S2Z410|A0A0S2Z410_HUMAN Epididymis secretory sperm binding protein (Fragment) OS=Homo sapiens OX=9606 GN=HSD17B10 PE=2 SV=1;>sp|Q99714|HCD2_HUMAN 3-hydroxyacyl-CoA dehydrogenase type-2 OS=Homo sapiens OX=9606 GN=HSD17B10 PE=1 SV=3	A0A0S2Z410;Q99714	HSD17B10	Epididymis secretory sperm binding protein (Fragment);3-hydroxyacyl-CoA dehydrogenase type-2	True	Homo sapiens	1.38496	6.30187e-21	56.2222	False	A0A0S2Z410	HSD17B10	Epididymis secretory sperm binding protein (Fragment)	13.2342	12.7643	13.2676	13.6126	13.6126	13.3934	13.4538	12.9491	13.0744	12.9076	13.0404	12.0771	12.7507	13.0086	13.3522	12.9751	13.0955	13.6082	13.0808	13.2829	11.2305	11.0943	10.9562	NA	11.8906	NA	NA	NA	10.806	NA	NA	NA	9.46943	12.6741	NA	NA	NA
>tr|A0A0S2Z428|A0A0S2Z428_HUMAN HCG2039812, isoform CRA_b (Fragment) OS=Homo sapiens OX=9606 GN=KRT6A PE=2 SV=1;>tr|A8K2I0|A8K2I0_HUMAN cDNA FLJ78504, highly similar to Homo sapiens keratin 6A (KRT6A), mRNA OS=Homo sapiens OX=9606 PE=2 SV=1;>tr|B4DRR0|B4DRR0_HUMAN cDNA FLJ53910, highly similar to Keratin, type II cytoskeletal 6A OS=Homo sapiens OX=9606 PE=2 SV=1;>sp|P02538|K2C6A_HUMAN Keratin, ty…	A0A0S2Z428;A8K2I0;B4DRR0;P02538	KRT6A;;;KRT6A	HCG2039812, isoform CRA_b (Fragment);cDNA FLJ78504, highly similar to Homo sapiens keratin 6A (KRT6A), mRNA;cDNA FLJ53910, highly similar to Keratin, type II cytoskeletal 6A;Keratin, type II cytoskeletal 6A	True	Homo sapiens	1.55492	5.09584e-15	51.5867	False	A0A0S2Z428	KRT6A	HCG2039812, isoform CRA_b (Fragment)	14.8718	15.427	14.3169	14.8468	14.4639	15.7595	14.9703	13.1306	14.127	15.2723	15.9552	15.2277	14.1208	16.3513	15.3181	14.3328	14.5768	15.032	14.0009	15.5833	13.7725	14.1355	15.9893	13.3774	15.0705	15.2707	13.2595	14.033	12.7217	12.0521	16.1063	14.0622	14.0556	11.6109	15.062	14.3759	12.8299
>tr|A0A0S2Z448|A0A0S2Z448_HUMAN Myeloid/lymphoid or mixed-lineage leukemia translocated to 3 isoform 1 (Fragment) OS=Homo sapiens OX=9606 GN=MLLT3 PE=2 SV=1;>tr|B1APT5|B1APT5_HUMAN MLLT3 super elongation complex subunit OS=Homo sapiens OX=9606 GN=MLLT3 PE=1 SV=1;>tr|B7Z4N5|B7Z4N5_HUMAN cDNA FLJ58676, highly similar to Protein AF-9 OS=Homo sapiens OX=9606 PE=2 SV=1;>sp|P42568|AF9_HUMAN Protein AF-…	A0A0S2Z448;B1APT5;B7Z4N5;P42568;Q6LEQ8	MLLT3;MLLT3;;MLLT3;LTG9/MLLT3	Myeloid/lymphoid or mixed-lineage leukemia translocated to 3 isoform 1 (Fragment);MLLT3 super elongation complex subunit;cDNA FLJ58676, highly similar to Protein AF-9;Protein AF-9;LTG9/MLLT3 protein (Fragment)	True	Homo sapiens	0.820267	4.34359e-07	44.9776	False	A0A0S2Z448	MLLT3	Myeloid/lymphoid or mixed-lineage leukemia translocated to 3 isoform 1 (Fragment)	9.73621	10.6846	11.7027	11.2595	9.37991	11.1186	9.30694	9.37619	11.0345	NA	11.4892	NA	9.96162	NA	NA	11.5568	9.58462	9.39163	10.9062	10.3004	NA	NA	NA	NA	NA	NA	NA	NA	NA	NA	NA	NA	NA	NA	NA	NA	NA
>tr|A0A0S2Z456|A0A0S2Z456_HUMAN Papillary renal cell carcinoma isoform 1 (Fragment) OS=Homo sapiens OX=9606 GN=PRCC PE=2 SV=1;>tr|A0A0S2Z470|A0A0S2Z470_HUMAN Papillary renal cell carcinoma isoform 3 (Fragment) OS=Homo sapiens OX=9606 GN=PRCC PE=1 SV=1;>sp|Q92733|PRCC_HUMAN Proline-rich protein PRCC OS=Homo sapiens OX=9606 GN=PRCC PE=1 SV=1;>tr|Q96FT4|Q96FT4_HUMAN Papillary renal cell carcinoma (T…	A0A0S2Z456;A0A0S2Z470;Q92733;Q96FT4	PRCC	Papillary renal cell carcinoma isoform 1 (Fragment);Papillary renal cell carcinoma isoform 3 (Fragment);Proline-rich protein PRCC;Papillary renal cell carcinoma (Translocation-associated)	True	Homo sapiens	0.807211	1.80741e-17	53.5392	False	A0A0S2Z456	PRCC	Papillary renal cell carcinoma isoform 1 (Fragment)	12.3292	12.524	13.1685	13.0437	13.2588	12.9417	12.489	12.9734	13.1223	13.0704	13.2197	NA	12.9806	11.5753	12.0395	13.2329	12.2943	12.4033	13.0861	12.8094	NA	NA	NA	NA	NA	NA	NA	NA	NA	NA	NA	NA	NA	NA	NA	NA	NA
>tr|A0A0S2Z487|A0A0S2Z487_HUMAN Junction plakoglobin isoform 1 (Fragment) OS=Homo sapiens OX=9606 GN=JUP PE=2 SV=1;>sp|P14923|PLAK_HUMAN Junction plakoglobin OS=Homo sapiens OX=9606 GN=JUP PE=1 SV=3	A0A0S2Z487;P14923	JUP	Junction plakoglobin isoform 1 (Fragment);Junction plakoglobin	True	Homo sapiens	1.63269	1.54739e-15	52.0066	False	A0A0S2Z487	JUP	Junction plakoglobin isoform 1 (Fragment)	12.9466	12.4063	12.0309	12.1147	12.1467	12.1807	12.0464	11.9177	12.1404	12.2028	12.408	11.6568	12.0418	11.9995	12.2385	11.4623	11.1684	11.8508	12.2386	12.0023	NA	NA	NA	NA	10.2161	NA	NA	NA	NA	NA	NA	10.8909	NA	NA	NA	15.5932	NA
>tr|A0A0S2Z489|A0A0S2Z489_HUMAN Proteasome (Prosome, macropain) 26S subunit, non-ATPase, 12, isoform CRA_a (Fragment) OS=Homo sapiens OX=9606 GN=PSMD12 PE=2 SV=1;>sp|O00232|PSD12_HUMAN 26S proteasome non-ATPase regulatory subunit 12 OS=Homo sapiens OX=9606 GN=PSMD12 PE=1 SV=3	A0A0S2Z489;O00232	PSMD12	Proteasome (Prosome, macropain) 26S subunit, non-ATPase, 12, isoform CRA_a (Fragment);26S proteasome non-ATPase regulatory subunit 12	True	Homo sapiens	1.28023	3.98197e-20	55.5899	False	A0A0S2Z489	PSMD12	Proteasome (Prosome, macropain) 26S subunit, non-ATPase, 12, isoform CRA_a (Fragment)	10.4015	10.9735	11.2302	11.5141	10.9304	11.0618	10.9638	11.0614	10.929	10.8933	11.0305	9.79397	10.8786	9.99013	10.6892	9.98498	10.3563	11.6247	11.3164	10.9821	NA	NA	8.28954	NA	9.95796	NA	NA	NA	NA	9.03497	NA	NA	8.94572	9.8822	NA	NA	NA
>tr|A0A0S2Z491|A0A0S2Z491_HUMAN Nucleophosmin (Fragment) OS=Homo sapiens OX=9606 GN=NPM1 PE=2 SV=1;>tr|A0A0S2Z4G7|A0A0S2Z4G7_HUMAN Nucleophosmin (Fragment) OS=Homo sapiens OX=9606 GN=NPM1 PE=2 SV=1;>tr|A0A7I2V5S2|A0A7I2V5S2_HUMAN Nucleophosmin OS=Homo sapiens OX=9606 GN=NPM1 PE=1 SV=1;>tr|A0A7I2YQC0|A0A7I2YQC0_HUMAN Nucleophosmin OS=Homo sapiens OX=9606 GN=NPM1 PE=1 SV=1;>sp|P06748|NPM_HUMAN Nucl…	A0A0S2Z491;A0A0S2Z4G7;A0A7I2V5S2;A0A7I2YQC0;P06748	NPM1	Nucleophosmin (Fragment);Nucleophosmin (Fragment);Nucleophosmin;Nucleophosmin;Nucleophosmin	True	Homo sapiens	1.18356	3.42013e-15	51.7275	False	A0A0S2Z491	NPM1	Nucleophosmin (Fragment)	18.9629	18.9419	18.9007	18.6608	18.7577	18.8377	18.7034	19.1995	19.0457	19.0455	18.4002	18.6548	18.9703	18.9359	18.9965	19.1356	18.9064	18.6291	18.8589	18.7762	12.578	12.2621	11.9465	13.907	13.1354	11.8259	10.2921	10.829	10.6436	11.6782	12.5353	11.6474	11.7541	12.3707	15.0283	13.3145	12.2153
>tr|A0A0S2Z497|A0A0S2Z497_HUMAN Peroxisomal biogenesis factor 19 (Fragment) OS=Homo sapiens OX=9606 GN=PEX19 PE=2 SV=1;>sp|P40855|PEX19_HUMAN Peroxisomal biogenesis factor 19 OS=Homo sapiens OX=9606 GN=PEX19 PE=1 SV=1	A0A0S2Z497;P40855	PEX19	Peroxisomal biogenesis factor 19 (Fragment);Peroxisomal biogenesis factor 19	True	Homo sapiens	0.981066	1.49418e-17	53.6034	False	A0A0S2Z497	PEX19	Peroxisomal biogenesis factor 19 (Fragment)	NA	NA	7.44104	9.04904	9.60751	NA	8.1517	7.91738	8.61062	6.95955	8.13364	NA	8.68539	NA	9.20001	NA	6.87144	9.1606	8.27831	9.13238	NA	NA	NA	NA	9.17825	NA	NA	NA	NA	NA	NA	NA	NA	10.6471	NA	NA	NA
>tr|A0A0S2Z499|A0A0S2Z499_HUMAN RNA binding motif single stranded interacting protein 1 isoform 1 (Fragment) OS=Homo sapiens OX=9606 GN=RBMS1 PE=2 SV=1;>tr|A0A0S2Z4B3|A0A0S2Z4B3_HUMAN RNA binding motif single stranded interacting protein 1 isoform 2 (Fragment) OS=Homo sapiens OX=9606 GN=RBMS1 PE=2 SV=1;>tr|B4DN88|B4DN88_HUMAN cDNA FLJ61322, highly similar to RNA-binding motif,single-stranded-inte…	A0A0S2Z499;A0A0S2Z4B3;B4DN88;E7ETU5;P29558	RBMS1;RBMS1;;RBMS1;RBMS1	RNA binding motif single stranded interacting protein 1 isoform 1 (Fragment);RNA binding motif single stranded interacting protein 1 isoform 2 (Fragment);cDNA FLJ61322, highly similar to RNA-binding motif,single-stranded-interacting protein 1;RNA binding motif single stranded interacting protein 1;RNA-binding motif, single-stranded-interacting protein 1	True	Homo sapiens	0.337063	7.43552e-11	48.2281	False	A0A0S2Z499	RBMS1	RNA binding motif single stranded interacting protein 1 isoform 1 (Fragment)	14.9994	15.177	15.2117	14.8405	14.9831	14.8938	14.9426	14.9869	15.0792	15.0647	14.7408	14.1682	14.8745	14.6686	14.5526	14.9849	14.819	14.4486	14.5491	14.4559	NA	NA	NA	NA	NA	NA	NA	NA	NA	NA	NA	NA	NA	NA	NA	NA	NA
>tr|A0A0S2Z4A5|A0A0S2Z4A5_HUMAN DNA replication licensing factor MCM7 (Fragment) OS=Homo sapiens OX=9606 GN=MCM7 PE=2 SV=1;>sp|P33993|MCM7_HUMAN DNA replication licensing factor MCM7 OS=Homo sapiens OX=9606 GN=MCM7 PE=1 SV=4	A0A0S2Z4A5;P33993	MCM7	DNA replication licensing factor MCM7 (Fragment);DNA replication licensing factor MCM7	True	Homo sapiens	1.59235	7.8368e-22	56.9597	False	A0A0S2Z4A5	MCM7	DNA replication licensing factor MCM7 (Fragment)	13.6021	13.5922	14.4502	14.2251	14.2865	14.1077	14.0931	14.2076	14.0263	14.296	14.0994	14.1962	14.22	14.0421	14.3395	14.4589	14.3765	14.3572	14.6271	14.3897	13.1688	13.04	12.9217	13.9118	12.6688	13.3739	12.9086	NA	12.7606	12.5266	NA	11.0495	12.4675	12.5147	13.3917	13.1054	13.3237
>tr|A0A0S2Z4B5|A0A0S2Z4B5_HUMAN Serine/threonine-protein phosphatase (Fragment) OS=Homo sapiens OX=9606 GN=PPP3CA PE=2 SV=1;>tr|A0A0S2Z4C6|A0A0S2Z4C6_HUMAN Serine/threonine-protein phosphatase (Fragment) OS=Homo sapiens OX=9606 GN=PPP3CA PE=2 SV=1;>sp|Q08209|PP2BA_HUMAN Protein phosphatase 3 catalytic subunit alpha OS=Homo sapiens OX=9606 GN=PPP3CA PE=1 SV=1	A0A0S2Z4B5;A0A0S2Z4C6;Q08209	PPP3CA	Serine/threonine-protein phosphatase (Fragment);Serine/threonine-protein phosphatase (Fragment);Protein phosphatase 3 catalytic subunit alpha	True	Homo sapiens	1.0612	1.066e-17	53.7171	False	A0A0S2Z4B5	PPP3CA	Serine/threonine-protein phosphatase (Fragment)	15.2617	13.1227	15.0481	12.1946	14.8303	14.8163	13.934	15.1418	14.7962	13.666	13.5145	15.176	13.9885	14.8079	13.0573	13.421	15.1583	12.9647	13.6609	13.7043	NA	NA	NA	NA	NA	NA	NA	NA	NA	NA	NA	NA	NA	NA	NA	NA	NA
>tr|A0A0S2Z4C3|A0A0S2Z4C3_HUMAN Fumarate hydratase, mitochondrial (Fragment) OS=Homo sapiens OX=9606 GN=FH PE=2 SV=1;>sp|P07954|FUMH_HUMAN Fumarate hydratase, mitochondrial OS=Homo sapiens OX=9606 GN=FH PE=1 SV=3	A0A0S2Z4C3;P07954	FH	Fumarate hydratase, mitochondrial (Fragment);Fumarate hydratase, mitochondrial	True	Homo sapiens	1.04103	3.21381e-17	53.3444	False	A0A0S2Z4C3	FH	Fumarate hydratase, mitochondrial (Fragment)	8.69824	8.33546	8.24608	9.05252	9.50951	9.23123	8.46322	10.0807	8.31947	7.87695	7.90781	7.63561	8.80241	NA	8.1501	9.82785	8.38936	10.494	7.80775	7.85281	NA	NA	NA	NA	NA	NA	NA	NA	NA	NA	NA	NA	NA	NA	NA	NA	NA
>tr|A0A0S2Z4G4|A0A0S2Z4G4_HUMAN Tropomyosin 3 isoform 1 (Fragment) OS=Homo sapiens OX=9606 GN=TPM3 PE=2 SV=1;>tr|B2RDE1|B2RDE1_HUMAN cDNA, FLJ96568, highly similar to Homo sapiens tropomyosin 3 (TPM3), mRNA OS=Homo sapiens OX=9606 PE=2 SV=1;>tr|Q5HYB6|Q5HYB6_HUMAN Epididymis luminal protein 189 OS=Homo sapiens OX=9606 GN=DKFZp686J1372 PE=1 SV=1	A0A0S2Z4G4;B2RDE1;Q5HYB6	TPM3;;DKFZp686J1372	Tropomyosin 3 isoform 1 (Fragment);cDNA, FLJ96568, highly similar to Homo sapiens tropomyosin 3 (TPM3), mRNA;Epididymis luminal protein 189	True	Homo sapiens	1.00137	5.66246e-08	45.8234	False	A0A0S2Z4G4	TPM3	Tropomyosin 3 isoform 1 (Fragment)	15.532	15.8221	15.5722	15.235	15.4802	15.3902	15.8109	15.8308	15.8332	15.7639	15.3844	15.534	15.2464	15.7844	15.783	16.038	15.9487	15.2863	15.6075	15.7707	NA	NA	NA	NA	NA	NA	NA	NA	NA	NA	NA	NA	NA	NA	NA	NA	NA
>tr|A0A0S2Z4J1|A0A0S2Z4J1_HUMAN Epididymis secretory sperm binding protein (Fragment) OS=Homo sapiens OX=9606 GN=HSD17B4 PE=2 SV=1;>tr|A0A2R8YD50|A0A2R8YD50_HUMAN Hydroxysteroid 17-beta dehydrogenase 4 OS=Homo sapiens OX=9606 GN=HSD17B4 PE=1 SV=1;>tr|A0A804HK65|A0A804HK65_HUMAN Hydroxysteroid 17-beta dehydrogenase 4 OS=Homo sapiens OX=9606 GN=HSD17B4 PE=1 SV=1;>tr|B2R659|B2R659_HUMAN cDNA, FLJ928…	A0A0S2Z4J1;A0A2R8YD50;A0A804HK65;B2R659;E7EPL9;P51659	HSD17B4;HSD17B4;HSD17B4;;HSD17B4;HSD17B4	Epididymis secretory sperm binding protein (Fragment);Hydroxysteroid 17-beta dehydrogenase 4;Hydroxysteroid 17-beta dehydrogenase 4;cDNA, FLJ92803, highly similar to Homo sapiens hydroxysteroid (17-beta) dehydrogenase 4 (HSD17B4), mRNA;Hydroxysteroid 17-beta dehydrogenase 4;Peroxisomal multifunctional enzyme type 2	True	Homo sapiens	1.05199	1.38368e-19	55.1698	False	A0A0S2Z4J1	HSD17B4	Epididymis secretory sperm binding protein (Fragment)	11.011	11.6153	11.4751	11.5471	11.3429	11.7845	11.8056	11.4977	11.4946	11.4956	11.6586	10.9818	11.2305	11.3374	11.2072	11.5254	11.2421	11.1459	11.4533	11.8686	NA	NA	NA	NA	NA	NA	NA	NA	15.2664	NA	NA	NA	NA	NA	NA	NA	NA
>tr|A0A0S2Z4K2|A0A0S2Z4K2_HUMAN CCHC-type zinc finger nucleic acid binding protein isoform 3 (Fragment) OS=Homo sapiens OX=9606 GN=CNBP PE=2 SV=1;>tr|A0A0S2Z4Q3|A0A0S2Z4Q3_HUMAN CCHC-type zinc finger nucleic acid binding protein isoform 1 (Fragment) OS=Homo sapiens OX=9606 GN=CNBP PE=2 SV=1;>sp|P62633|CNBP_HUMAN CCHC-type zinc finger nucleic acid binding protein OS=Homo sapiens OX=9606 GN=CNBP PE…	A0A0S2Z4K2;A0A0S2Z4Q3;P62633	CNBP	CCHC-type zinc finger nucleic acid binding protein isoform 3 (Fragment);CCHC-type zinc finger nucleic acid binding protein isoform 1 (Fragment);CCHC-type zinc finger nucleic acid binding protein	True	Homo sapiens	0.681425	1.85884e-18	54.3019	False	A0A0S2Z4K2	CNBP	CCHC-type zinc finger nucleic acid binding protein isoform 3 (Fragment)	12.894	12.7891	13.2788	12.5083	13.2164	12.8159	12.5826	13.2099	13.3041	13.1698	12.4806	12.2887	12.8063	12.0825	12.6106	13.1442	12.3439	11.7864	11.7242	11.9943	NA	NA	NA	NA	NA	NA	NA	NA	NA	NA	NA	NA	NA	NA	NA	NA	NA
>tr|A0A0S2Z4M6|A0A0S2Z4M6_HUMAN NCK adaptor protein 2 isoform 1 (Fragment) OS=Homo sapiens OX=9606 GN=NCK2 PE=2 SV=1;>sp|O43639|NCK2_HUMAN Cytoplasmic protein NCK2 OS=Homo sapiens OX=9606 GN=NCK2 PE=1 SV=2	A0A0S2Z4M6;O43639	NCK2	NCK adaptor protein 2 isoform 1 (Fragment);Cytoplasmic protein NCK2	True	Homo sapiens	0.520469	5.46426e-18	53.9414	False	A0A0S2Z4M6	NCK2	NCK adaptor protein 2 isoform 1 (Fragment)	NA	NA	NA	NA	NA	9.29838	8.92603	NA	8.7286	NA	NA	NA	NA	NA	NA	NA	NA	NA	NA	NA	NA	NA	NA	NA	NA	NA	NA	NA	NA	NA	NA	NA	NA	NA	NA	NA	NA
>tr|A0A0S2Z4R1|A0A0S2Z4R1_HUMAN Tyrosine--tRNA ligase (Fragment) OS=Homo sapiens OX=9606 GN=YARS PE=2 SV=1;>sp|P54577|SYYC_HUMAN Tyrosine--tRNA ligase, cytoplasmic OS=Homo sapiens OX=9606 GN=YARS1 PE=1 SV=4	A0A0S2Z4R1;P54577	YARS;YARS1	Tyrosine--tRNA ligase (Fragment);Tyrosine--tRNA ligase, cytoplasmic	True	Homo sapiens	1.16864	2.12967e-16	52.6973	False	A0A0S2Z4R1	YARS	Tyrosine--tRNA ligase (Fragment)	15.0095	15.0742	15.0661	14.599	14.5792	14.9416	15.0301	14.8609	14.6187	14.6222	15.0375	14.4127	14.8474	14.5224	14.6449	14.6629	14.5878	14.279	14.9243	14.7998	NA	NA	NA	NA	NA	NA	NA	NA	NA	NA	NA	11.9429	NA	NA	NA	NA	NA
>tr|A0A0S2Z4T1|A0A0S2Z4T1_HUMAN DNA replication licensing factor MCM3 (Fragment) OS=Homo sapiens OX=9606 GN=MCM3 PE=2 SV=1;>tr|B2R7C5|B2R7C5_HUMAN DNA replication licensing factor MCM3 OS=Homo sapiens OX=9606 PE=2 SV=1;>sp|P25205|MCM3_HUMAN DNA replication licensing factor MCM3 OS=Homo sapiens OX=9606 GN=MCM3 PE=1 SV=3	A0A0S2Z4T1;B2R7C5;P25205	MCM3;;MCM3	DNA replication licensing factor MCM3 (Fragment);DNA replication licensing factor MCM3;DNA replication licensing factor MCM3	True	Homo sapiens	1.48987	8.65103e-19	54.557	False	A0A0S2Z4T1	MCM3	DNA replication licensing factor MCM3 (Fragment)	15.4255	15.5034	15.9002	15.473	15.6	15.5344	15.7095	15.7432	15.6404	15.6162	15.583	15.7214	15.7342	15.7005	15.862	15.8132	15.8729	15.6442	15.8566	15.8134	10.1612	10.7526	10.8425	21.0006	9.75165	13.1238	12.0744	NA	11.4272	10.6279	NA	NA	10.0223	10.6408	NA	NA	12.4317
>tr|A0A0S2Z4U5|A0A0S2Z4U5_HUMAN Upstream transcription factor 1 isoform 1 (Fragment) OS=Homo sapiens OX=9606 GN=USF1 PE=2 SV=1;>tr|B1AQP1|B1AQP1_HUMAN Upstream transcription factor 1 OS=Homo sapiens OX=9606 GN=USF1 PE=1 SV=1;>sp|P22415|USF1_HUMAN Upstream stimulatory factor 1 OS=Homo sapiens OX=9606 GN=USF1 PE=1 SV=1	A0A0S2Z4U5;B1AQP1;P22415	USF1	Upstream transcription factor 1 isoform 1 (Fragment);Upstream transcription factor 1;Upstream stimulatory factor 1	True	Homo sapiens	0.538154	5.5602e-17	53.158	False	A0A0S2Z4U5	USF1	Upstream transcription factor 1 isoform 1 (Fragment)	14.4386	14.4263	14.7113	14.2369	14.3968	14.4648	14.6743	14.7009	14.7118	14.7101	14.12	14.267	14.6432	14.5203	14.5225	14.7332	14.5193	13.7132	14.109	14.0308	NA	NA	NA	NA	NA	NA	NA	NA	NA	NA	NA	NA	NA	NA	NA	NA	NA
>tr|A0A0S2Z4V5|A0A0S2Z4V5_HUMAN Polyglutamine binding protein 1 isoform 1 (Fragment) OS=Homo sapiens OX=9606 GN=PQBP1 PE=2 SV=1;>tr|A0A0S2Z556|A0A0S2Z556_HUMAN Polyglutamine binding protein 1 isoform 2 (Fragment) OS=Homo sapiens OX=9606 GN=PQBP1 PE=2 SV=1;>sp|O60828|PQBP1_HUMAN Polyglutamine-binding protein 1 OS=Homo sapiens OX=9606 GN=PQBP1 PE=1 SV=1	A0A0S2Z4V5;A0A0S2Z556;O60828	PQBP1	Polyglutamine binding protein 1 isoform 1 (Fragment);Polyglutamine binding protein 1 isoform 2 (Fragment);Polyglutamine-binding protein 1	True	Homo sapiens	0.529192	5.64887e-13	49.9202	False	A0A0S2Z4V5	PQBP1	Polyglutamine binding protein 1 isoform 1 (Fragment)	14.755	14.805	14.6172	14.4945	14.5397	14.2819	14.6037	14.5715	14.6109	14.7514	14.3508	14.282	14.3945	14.6749	14.6801	14.5293	14.4895	14.2212	14.4214	14.3634	NA	NA	NA	NA	NA	NA	NA	NA	NA	NA	NA	NA	NA	NA	NA	NA	NA
>tr|A0A0S2Z4W1|A0A0S2Z4W1_HUMAN Serine/arginine repetitive matrix 1 isoform 1 (Fragment) OS=Homo sapiens OX=9606 GN=SRRM1 PE=2 SV=1;>tr|A0A0S2Z4Z6|A0A0S2Z4Z6_HUMAN Serine and arginine repetitive matrix 1 (Fragment) OS=Homo sapiens OX=9606 GN=SRRM1 PE=1 SV=1;>tr|A0A994J4Y3|A0A994J4Y3_HUMAN Serine and arginine repetitive matrix 1 OS=Homo sapiens OX=9606 GN=SRRM1 PE=1 SV=1;>tr|A0A994J7H1|A0A994J7H1_…	A0A0S2Z4W1;A0A0S2Z4Z6;A0A994J4Y3;A0A994J7H1;A0A994J7V4;A9Z1X7;B7Z7U0;Q8IYB3	SRRM1;SRRM1;SRRM1;SRRM1;SRRM1;SRRM1;;SRRM1	Serine/arginine repetitive matrix 1 isoform 1 (Fragment);Serine and arginine repetitive matrix 1 (Fragment);Serine and arginine repetitive matrix 1;Serine and arginine repetitive matrix 1;Serine and arginine repetitive matrix 1;Serine and arginine repetitive matrix 1;cDNA FLJ61739, highly similar to Serine/arginine repetitive matrix protein 1;Serine/arginine repetitive matrix protein 1	True	Homo sapiens	0.922463	8.2786e-21	56.1276	False	A0A0S2Z4W1	SRRM1	Serine/arginine repetitive matrix 1 isoform 1 (Fragment)	11.6533	12.5433	12.4843	12.467	12.7163	12.5567	12.6393	12.3544	12.4066	12.3799	12.8375	10.9395	12.1566	12.1914	12.3153	12.0033	11.7836	12.3147	12.4753	12.6647	NA	NA	NA	NA	NA	NA	NA	NA	NA	NA	NA	NA	NA	NA	NA	NA	NA
>tr|A0A0S2Z4Y4|A0A0S2Z4Y4_HUMAN Clathrin interactor 1 isoform 1 (Fragment) OS=Homo sapiens OX=9606 GN=CLINT1 PE=2 SV=1;>tr|A0A0S2Z5H3|A0A0S2Z5H3_HUMAN Clathrin interactor 1 isoform 2 (Fragment) OS=Homo sapiens OX=9606 GN=CLINT1 PE=2 SV=1;>sp|Q14677|EPN4_HUMAN Clathrin interactor 1 OS=Homo sapiens OX=9606 GN=CLINT1 PE=1 SV=1	A0A0S2Z4Y4;A0A0S2Z5H3;Q14677	CLINT1	Clathrin interactor 1 isoform 1 (Fragment);Clathrin interactor 1 isoform 2 (Fragment);Clathrin interactor 1	True	Homo sapiens	0.990269	1.36327e-15	52.0511	False	A0A0S2Z4Y4	CLINT1	Clathrin interactor 1 isoform 1 (Fragment)	11.6242	11.2057	11.7166	11.5238	10.9226	11.4419	11.6447	10.7053	11.6547	11.8754	11.5518	11.2309	11.762	11.1047	11.2181	11.4266	10.5896	10.5377	11.4688	11.225	NA	NA	NA	NA	NA	NA	NA	NA	NA	NA	NA	NA	NA	NA	NA	NA	NA
>tr|A0A0S2Z4Y5|A0A0S2Z4Y5_HUMAN Dolichol-phosphate mannosyltransferase subunit 1 (Fragment) OS=Homo sapiens OX=9606 GN=DPM1 PE=2 SV=1;>tr|H0Y368|H0Y368_HUMAN Dolichol-phosphate mannosyltransferase subunit 1 OS=Homo sapiens OX=9606 GN=DPM1 PE=1 SV=2;>sp|O60762|DPM1_HUMAN Dolichol-phosphate mannosyltransferase subunit 1 OS=Homo sapiens OX=9606 GN=DPM1 PE=1 SV=1;>tr|Q5QPK2|Q5QPK2_HUMAN Dolichol-phos…	A0A0S2Z4Y5;H0Y368;O60762;Q5QPK2	DPM1	Dolichol-phosphate mannosyltransferase subunit 1 (Fragment);Dolichol-phosphate mannosyltransferase subunit 1;Dolichol-phosphate mannosyltransferase subunit 1;Dolichol-phosphate mannosyltransferase subunit 1	True	Homo sapiens	1.11153	1.28341e-19	55.195	False	A0A0S2Z4Y5	DPM1	Dolichol-phosphate mannosyltransferase subunit 1 (Fragment)	12.7718	10.1374	10.9929	11.4518	NA	11.0233	NA	NA	10.6981	NA	11.0688	NA	NA	NA	10.3824	12.4716	NA	NA	12.5021	10.9566	NA	NA	NA	NA	NA	NA	NA	NA	NA	NA	NA	NA	NA	NA	NA	NA	NA
>tr|A0A0S2Z4Z0|A0A0S2Z4Z0_HUMAN RNA binding motif protein 14 isoform 1 (Fragment) OS=Homo sapiens OX=9606 GN=RBM14 PE=2 SV=1;>sp|Q96PK6|RBM14_HUMAN RNA-binding protein 14 OS=Homo sapiens OX=9606 GN=RBM14 PE=1 SV=2	A0A0S2Z4Z0;Q96PK6	RBM14	RNA binding motif protein 14 isoform 1 (Fragment);RNA-binding protein 14	True	Homo sapiens	0.554541	1.98712e-19	55.0484	False	A0A0S2Z4Z0	RBM14	RNA binding motif protein 14 isoform 1 (Fragment)	19.0502	19.3544	19.1791	18.8706	18.9895	18.7795	19.1897	19.1762	19.154	19.257	18.5466	19.091	19.0876	19.3204	19.1373	19.2183	19.0008	18.4893	18.8088	18.7684	NA	NA	NA	NA	NA	NA	NA	NA	NA	NA	NA	NA	NA	NA	NA	NA	NA
>tr|A0A0S2Z4Z9|A0A0S2Z4Z9_HUMAN Non-POU domain containing octamer-binding isoform 1 (Fragment) OS=Homo sapiens OX=9606 GN=NONO PE=2 SV=1;>tr|A0A7I2V4J2|A0A7I2V4J2_HUMAN Non-POU domain containing octamer binding OS=Homo sapiens OX=9606 GN=NONO PE=1 SV=1;>tr|A0A7I2V535|A0A7I2V535_HUMAN Non-POU domain containing octamer binding OS=Homo sapiens OX=9606 GN=NONO PE=1 SV=1;>tr|A0A7I2V5Y7|A0A7I2V5Y7_HUMA…	A0A0S2Z4Z9;A0A7I2V4J2;A0A7I2V535;A0A7I2V5Y7;A8K525;Q15233	NONO;NONO;NONO;NONO;;NONO	Non-POU domain containing octamer-binding isoform 1 (Fragment);Non-POU domain containing octamer binding;Non-POU domain containing octamer binding;Non-POU domain containing octamer binding;cDNA FLJ76817, highly similar to Homo sapiens non-POU domain containing, octamer-binding (NONO), mRNA;Non-POU domain-containing octamer-binding protein	True	Homo sapiens	0.704142	2.38747e-19	54.9869	False	A0A0S2Z4Z9	NONO	Non-POU domain containing octamer-binding isoform 1 (Fragment)	18.6921	19.1382	19.6263	19.4343	19.4329	19.5923	19.839	19.6707	19.8802	19.8268	19.309	19.7572	19.2766	19.5992	19.5056	19.8389	19.623	18.6829	18.8911	19.1536	NA	13.2826	NA	NA	NA	NA	NA	NA	NA	NA	12.9859	NA	17.3098	18.2684	NA	NA	NA
>tr|A0A0S2Z504|A0A0S2Z504_HUMAN Serine/arginine-rich splicing factor 10 isoform 1 (Fragment) OS=Homo sapiens OX=9606 GN=SRSF10 PE=2 SV=1;>sp|O75494|SRS10_HUMAN Serine/arginine-rich splicing factor 10 OS=Homo sapiens OX=9606 GN=SRSF10 PE=1 SV=1;>tr|Q53GD7|Q53GD7_HUMAN FUS interacting protein (Serine-arginine rich) 1 isoform 2 variant (Fragment) OS=Homo sapiens OX=9606 PE=2 SV=1;>tr|Q5JRI1|Q5JRI1_H…	A0A0S2Z504;O75494;Q53GD7;Q5JRI1	SRSF10;SRSF10;;SRSF10	Serine/arginine-rich splicing factor 10 isoform 1 (Fragment);Serine/arginine-rich splicing factor 10;FUS interacting protein (Serine-arginine rich) 1 isoform 2 variant (Fragment);Serine and arginine rich splicing factor 10	True	Homo sapiens	0.726095	1.06991e-15	52.136	False	A0A0S2Z504	SRSF10	Serine/arginine-rich splicing factor 10 isoform 1 (Fragment)	17.3309	17.3917	17.6117	17.1326	17.3593	17.444	17.4831	17.6353	17.5345	17.3837	17.269	17.1501	17.28	17.2097	17.478	17.374	17.2729	17.2863	17.6494	17.4691	11.9994	13.2823	12.7157	NA	12.1081	NA	NA	12.9931	NA	12.2242	12.8759	12.66	11.1283	NA	13.2019	NA	12.0861
>tr|A0A0S2Z537|A0A0S2Z537_HUMAN E3 ubiquitin protein ligase (Fragment) OS=Homo sapiens OX=9606 GN=RNF40 PE=2 SV=1;>tr|A8K6K1|A8K6K1_HUMAN E3 ubiquitin protein ligase OS=Homo sapiens OX=9606 PE=2 SV=1;>tr|H3BP71|H3BP71_HUMAN E3 ubiquitin protein ligase OS=Homo sapiens OX=9606 GN=RNF40 PE=1 SV=2;>sp|O75150|BRE1B_HUMAN E3 ubiquitin-protein ligase BRE1B OS=Homo sapiens OX=9606 GN=RNF40 PE=1 SV=5	A0A0S2Z537;A8K6K1;H3BP71;O75150	RNF40;;RNF40;RNF40	E3 ubiquitin protein ligase (Fragment);E3 ubiquitin protein ligase;E3 ubiquitin protein ligase;E3 ubiquitin-protein ligase BRE1B	True	Homo sapiens	1.03428	3.67754e-18	54.0739	False	A0A0S2Z537	RNF40	E3 ubiquitin protein ligase (Fragment)	11.0358	10.9505	10.5906	11.4264	11.7002	11.3819	11.0749	11.1189	11.3094	11.0453	11.3692	10.9025	11.2327	11.0312	10.6549	11.2588	10.5393	10.9078	11.3925	11.4023	NA	NA	NA	NA	NA	NA	NA	NA	NA	NA	NA	NA	NA	NA	NA	NA	NA
>tr|A0A0S2Z563|A0A0S2Z563_HUMAN Mitochondrial ribosomal protein S28 isoform 1 (Fragment) OS=Homo sapiens OX=9606 GN=MRPS28 PE=2 SV=1;>tr|A0A0S2Z5D2|A0A0S2Z5D2_HUMAN Mitochondrial ribosomal protein S28 isoform 4 (Fragment) OS=Homo sapiens OX=9606 GN=MRPS28 PE=2 SV=1;>tr|A0A0S2Z5H0|A0A0S2Z5H0_HUMAN Mitochondrial ribosomal protein S28 isoform 2 (Fragment) OS=Homo sapiens OX=9606 GN=MRPS28 PE=2 SV=1;…	A0A0S2Z563;A0A0S2Z5D2;A0A0S2Z5H0;Q53G62;Q9Y2Q9	MRPS28;MRPS28;MRPS28;;MRPS28	Mitochondrial ribosomal protein S28 isoform 1 (Fragment);Mitochondrial ribosomal protein S28 isoform 4 (Fragment);Mitochondrial ribosomal protein S28 isoform 2 (Fragment);Mitochondrial ribosomal protein S28 variant (Fragment);Small ribosomal subunit protein bS1m	True	Homo sapiens	1.05334	2.16919e-11	48.6522	False	A0A0S2Z563	MRPS28	Mitochondrial ribosomal protein S28 isoform 1 (Fragment)	9.83561	10.1063	10.0454	10.3773	10.6282	9.90496	10.1631	9.4969	8.3724	10.2694	9.6635	NA	9.58204	9.71909	NA	10.4476	10.3306	9.95288	9.85511	8.03266	NA	NA	NA	NA	9.56223	NA	NA	NA	NA	NA	NA	NA	NA	11.7497	NA	NA	NA
>tr|A0A0S2Z569|A0A0S2Z569_HUMAN DAZ associated protein 1 isoform 1 (Fragment) OS=Homo sapiens OX=9606 GN=DAZAP1 PE=2 SV=1;>tr|K7EK33|K7EK33_HUMAN DAZ associated protein 1 OS=Homo sapiens OX=9606 GN=DAZAP1 PE=1 SV=2;>tr|K7EQ55|K7EQ55_HUMAN DAZ associated protein 1 OS=Homo sapiens OX=9606 GN=DAZAP1 PE=1 SV=2;>sp|Q96EP5|DAZP1_HUMAN DAZ-associated protein 1 OS=Homo sapiens OX=9606 GN=DAZAP1 PE=1 SV=1	A0A0S2Z569;K7EK33;K7EQ55;Q96EP5	DAZAP1	DAZ associated protein 1 isoform 1 (Fragment);DAZ associated protein 1;DAZ associated protein 1;DAZ-associated protein 1	True	Homo sapiens	0.497282	7.80269e-20	55.3624	False	A0A0S2Z569	DAZAP1	DAZ associated protein 1 isoform 1 (Fragment)	14.7747	14.5121	14.9088	14.8935	14.8425	14.8631	14.9029	15.1085	14.9961	14.8691	14.628	14.8082	15.0619	14.5771	14.7096	15.0423	14.8978	14.3537	15.0087	14.616	13.5402	8.86475	13.6545	NA	12.9401	NA	NA	NA	11.3291	NA	14.6777	13.5569	NA	7.30637	14.345	NA	NA
>tr|A0A0S2Z590|A0A0S2Z590_HUMAN U6 snRNA-associated Sm-like protein LSm1 (Fragment) OS=Homo sapiens OX=9606 GN=LSM1 PE=2 SV=1;>sp|O15116|LSM1_HUMAN U6 snRNA-associated Sm-like protein LSm1 OS=Homo sapiens OX=9606 GN=LSM1 PE=1 SV=1	A0A0S2Z590;O15116	LSM1	U6 snRNA-associated Sm-like protein LSm1 (Fragment);U6 snRNA-associated Sm-like protein LSm1	True	Homo sapiens	1.20967	5.79472e-13	49.9112	False	A0A0S2Z590	LSM1	U6 snRNA-associated Sm-like protein LSm1 (Fragment)	12.1751	11.8403	12.2598	11.9516	11.9587	12.076	11.8519	11.8161	12.1937	11.9972	11.6582	12.0398	11.69	11.8272	12.0112	12.0948	12.264	11.4366	11.8561	12.0323	NA	NA	NA	NA	NA	NA	NA	NA	NA	NA	NA	NA	NA	NA	NA	NA	NA
>tr|A0A0S2Z5A5|A0A0S2Z5A5_HUMAN Septin 9 isoform 1 (Fragment) OS=Homo sapiens OX=9606 GN=SEPT9 PE=2 SV=1;>sp|Q9UHD8|SEPT9_HUMAN Septin-9 OS=Homo sapiens OX=9606 GN=SEPTIN9 PE=1 SV=2	A0A0S2Z5A5;Q9UHD8	SEPT9;SEPTIN9	Septin 9 isoform 1 (Fragment);Septin-9	True	Homo sapiens	0.742248	4.00751e-20	55.5877	False	A0A0S2Z5A5	SEPT9	Septin 9 isoform 1 (Fragment)	9.38494	9.4933	10.7071	10.585	10.6654	9.26027	NA	NA	NA	NA	10.7894	NA	NA	NA	NA	NA	NA	NA	11.6863	10.7361	NA	NA	NA	NA	NA	NA	NA	NA	NA	NA	NA	NA	NA	NA	NA	NA	NA
>tr|A0A0S2Z5B2|A0A0S2Z5B2_HUMAN Chromobox homolog 4 (Pc class homolog, Drosophila), isoform CRA_a (Fragment) OS=Homo sapiens OX=9606 GN=CBX4 PE=2 SV=1;>sp|O00257|CBX4_HUMAN E3 SUMO-protein ligase CBX4 OS=Homo sapiens OX=9606 GN=CBX4 PE=1 SV=3	A0A0S2Z5B2;O00257	CBX4	Chromobox homolog 4 (Pc class homolog, Drosophila), isoform CRA_a (Fragment);E3 SUMO-protein ligase CBX4	True	Homo sapiens	0.712107	1.51065e-16	52.8156	False	A0A0S2Z5B2	CBX4	Chromobox homolog 4 (Pc class homolog, Drosophila), isoform CRA_a (Fragment)	12.8124	13.0108	12.6551	12.6042	12.6744	12.8126	12.428	12.7865	12.5127	12.6871	12.5288	12.2749	12.6334	12.3027	12.5806	12.6383	12.4446	12.3494	12.5499	12.3924	NA	NA	NA	NA	NA	NA	NA	NA	NA	NA	NA	NA	NA	NA	NA	NA	NA
>tr|A0A0S2Z5C3|A0A0S2Z5C3_HUMAN PAK1 interacting protein 1 isoform 1 (Fragment) OS=Homo sapiens OX=9606 GN=PAK1IP1 PE=2 SV=1;>sp|Q9NWT1|PK1IP_HUMAN p21-activated protein kinase-interacting protein 1 OS=Homo sapiens OX=9606 GN=PAK1IP1 PE=1 SV=2	A0A0S2Z5C3;Q9NWT1	PAK1IP1	PAK1 interacting protein 1 isoform 1 (Fragment);p21-activated protein kinase-interacting protein 1	True	Homo sapiens	0.615067	4.40648e-15	51.6381	False	A0A0S2Z5C3	PAK1IP1	PAK1 interacting protein 1 isoform 1 (Fragment)	13.2258	13.7986	13.5573	13.7018	13.3397	13.2882	13.7794	13.8681	13.7932	13.9194	13.1446	14.1624	14.0866	14.1881	13.9166	14.1969	14.127	13.1678	13.7091	13.5604	NA	NA	NA	NA	NA	NA	NA	NA	NA	NA	NA	NA	NA	NA	NA	NA	NA
>tr|A0A0S2Z5D4|A0A0S2Z5D4_HUMAN Dynactin subunit 4 (Fragment) OS=Homo sapiens OX=9606 GN=DCTN4 PE=2 SV=1;>sp|Q9UJW0|DCTN4_HUMAN Dynactin subunit 4 OS=Homo sapiens OX=9606 GN=DCTN4 PE=1 SV=1	A0A0S2Z5D4;Q9UJW0	DCTN4	Dynactin subunit 4 (Fragment);Dynactin subunit 4	True	Homo sapiens	0.904409	5.63258e-22	57.0793	False	A0A0S2Z5D4	DCTN4	Dynactin subunit 4 (Fragment)	11.9664	11.1258	NA	11.1096	10.5486	NA	10.7594	10.1546	10.6334	9.844	10.5675	9.80432	12.5007	10.0615	NA	11.1758	12.6683	NA	11.3957	10.0366	NA	NA	NA	NA	NA	NA	NA	NA	NA	NA	NA	NA	NA	NA	NA	NA	NA
>tr|A0A0S2Z5D9|A0A0S2Z5D9_HUMAN RNA binding motif protein 23 isoform 2 (Fragment) OS=Homo sapiens OX=9606 GN=RBM23 PE=2 SV=1;>tr|A0A0S2Z5J3|A0A0S2Z5J3_HUMAN RNA binding motif protein 23 isoform 1 (Fragment) OS=Homo sapiens OX=9606 GN=RBM23 PE=2 SV=1;>tr|B2RDP1|B2RDP1_HUMAN cDNA, FLJ96701 OS=Homo sapiens OX=9606 PE=1 SV=1;>tr|B3KWQ8|B3KWQ8_HUMAN cDNA FLJ43605 fis, clone SPLEN2006122, highly simila…	A0A0S2Z5D9;A0A0S2Z5J3;B2RDP1;B3KWQ8;Q6IA98;Q86U06	RBM23;RBM23;;;RNPC4;RBM23	RNA binding motif protein 23 isoform 2 (Fragment);RNA binding motif protein 23 isoform 1 (Fragment);cDNA, FLJ96701;cDNA FLJ43605 fis, clone SPLEN2006122, highly similar to Probable RNA-binding protein 23;RNPC4 protein;Probable RNA-binding protein 23	True	Homo sapiens	0.721622	9.87269e-19	54.5129	False	A0A0S2Z5D9	RBM23	RNA binding motif protein 23 isoform 2 (Fragment)	NA	NA	NA	11.4634	10.9762	10.2982	11.296	11.6535	11.292	NA	11.3298	NA	11.5215	NA	10.6244	12.2329	11.8201	NA	11.2463	11.0287	NA	NA	NA	NA	NA	NA	NA	NA	NA	NA	NA	NA	NA	NA	NA	NA	NA
>tr|A0A0S2Z5E9|A0A0S2Z5E9_HUMAN CWF19-like 1 cell cycle control isoform 1 (Fragment) OS=Homo sapiens OX=9606 GN=CWF19L1 PE=2 SV=1;>sp|Q69YN2|C19L1_HUMAN CWF19-like protein 1 OS=Homo sapiens OX=9606 GN=CWF19L1 PE=1 SV=2	A0A0S2Z5E9;Q69YN2	CWF19L1	CWF19-like 1 cell cycle control isoform 1 (Fragment);CWF19-like protein 1	True	Homo sapiens	1.00246	1.89519e-18	54.2954	False	A0A0S2Z5E9	CWF19L1	CWF19-like 1 cell cycle control isoform 1 (Fragment)	11.1144	10.1234	10.2062	10.6783	10.5288	10.6103	10.6072	11.5889	11.0019	8.90943	11.2236	NA	11.8888	9.47325	10.9586	11.4489	9.96837	NA	10.2461	9.99358	NA	NA	NA	NA	NA	NA	NA	NA	NA	NA	NA	NA	NA	NA	NA	NA	NA
>tr|A0A0S2Z5F3|A0A0S2Z5F3_HUMAN Transducin-like 2 isoform 1 (Fragment) OS=Homo sapiens OX=9606 GN=TBL2 PE=2 SV=1;>tr|A0A384MDS4|A0A384MDS4_HUMAN Epididymis secretory sperm binding protein OS=Homo sapiens OX=9606 GN=hCG_18987 PE=2 SV=1;>tr|B2RB52|B2RB52_HUMAN cDNA, FLJ95314, highly similar to Homo sapiens transducin (beta)-like 2 (TBL2), transcript variant 1, mRNA OS=Homo sapiens OX=9606 PE=2 SV=1…	A0A0S2Z5F3;A0A384MDS4;B2RB52;E9PF19;Q8N2L6;Q9Y4P3	TBL2;hCG_18987;;TBL2;;TBL2	Transducin-like 2 isoform 1 (Fragment);Epididymis secretory sperm binding protein;cDNA, FLJ95314, highly similar to Homo sapiens transducin (beta)-like 2 (TBL2), transcript variant 1, mRNA;Transducin beta like 2;cDNA FLJ90138 fis, clone HEMBB1000905, weakly similar to TRANSCRIPTIONAL REPRESSOR RCO-1;Transducin beta-like protein 2	True	Homo sapiens	0.964011	1.58042e-15	51.9992	False	A0A0S2Z5F3	TBL2	Transducin-like 2 isoform 1 (Fragment)	11.7248	12.2289	12.7649	12.4156	12.1478	12.3099	12.4607	12.3698	12.1726	12.1855	12.2467	12.1939	12.8309	11.4917	11.5094	12.5512	12.0276	11.401	11.7671	11.5586	NA	NA	NA	NA	NA	NA	NA	NA	NA	NA	NA	NA	NA	NA	NA	NA	NA
>tr|A0A0S2Z5H7|A0A0S2Z5H7_HUMAN COP9 signalosome complex subunit 4 (Fragment) OS=Homo sapiens OX=9606 GN=COPS4 PE=2 SV=1;>tr|Q53FV3|Q53FV3_HUMAN COP9 signalosome complex subunit 4 (Fragment) OS=Homo sapiens OX=9606 PE=2 SV=1;>sp|Q9BT78|CSN4_HUMAN COP9 signalosome complex subunit 4 OS=Homo sapiens OX=9606 GN=COPS4 PE=1 SV=1	A0A0S2Z5H7;Q53FV3;Q9BT78	COPS4;;COPS4	COP9 signalosome complex subunit 4 (Fragment);COP9 signalosome complex subunit 4 (Fragment);COP9 signalosome complex subunit 4	True	Homo sapiens	1.12324	2.16159e-24	59.2527	False	A0A0S2Z5H7	COPS4	COP9 signalosome complex subunit 4 (Fragment)	11.6197	11.4384	11.7991	11.5842	11.5795	12.2501	11.8686	11.7683	11.8822	11.4673	11.8048	11.6133	11.8594	10.963	11.8258	11.5994	11.6096	11.679	11.8286	11.9905	NA	NA	NA	NA	NA	NA	NA	NA	NA	NA	NA	NA	NA	NA	NA	NA	NA
>tr|A0A0S2Z5I7|A0A0S2Z5I7_HUMAN Ribosome maturation protein SBDS (Fragment) OS=Homo sapiens OX=9606 GN=SBDS PE=2 SV=1;>sp|Q9Y3A5|SBDS_HUMAN Ribosome maturation protein SBDS OS=Homo sapiens OX=9606 GN=SBDS PE=1 SV=4	A0A0S2Z5I7;Q9Y3A5	SBDS	Ribosome maturation protein SBDS (Fragment);Ribosome maturation protein SBDS	True	Homo sapiens	1.0259	1.64092e-13	50.3561	False	A0A0S2Z5I7	SBDS	Ribosome maturation protein SBDS (Fragment)	12.4133	12.0023	12.66	12.7579	12.7032	12.8872	13.0627	12.6707	12.7728	12.7967	12.7594	11.8547	12.8774	12.2264	12.3176	12.6108	12.6779	11.8771	12.7602	12.7187	NA	NA	NA	NA	NA	NA	NA	NA	NA	NA	NA	NA	NA	NA	NA	NA	NA
>tr|A0A0S2Z5J4|A0A0S2Z5J4_HUMAN Adaptor-related protein complex 3 beta 1 subunit isoform 1 (Fragment) OS=Homo sapiens OX=9606 GN=AP3B1 PE=2 SV=1;>tr|A0A8Q3WKJ9|A0A8Q3WKJ9_HUMAN AP-3 complex subunit beta OS=Homo sapiens OX=9606 GN=AP3B1 PE=1 SV=1;>sp|O00203|AP3B1_HUMAN AP-3 complex subunit beta-1 OS=Homo sapiens OX=9606 GN=AP3B1 PE=1 SV=3	A0A0S2Z5J4;A0A8Q3WKJ9;O00203	AP3B1	Adaptor-related protein complex 3 beta 1 subunit isoform 1 (Fragment);AP-3 complex subunit beta;AP-3 complex subunit beta-1	True	Homo sapiens	1.09085	2.17956e-17	53.4759	False	A0A0S2Z5J4	AP3B1	Adaptor-related protein complex 3 beta 1 subunit isoform 1 (Fragment)	NA	7.93061	8.25152	8.72743	7.34451	8.5701	8.29212	8.71171	7.35941	8.10528	8.54048	7.45514	8.77422	8.33143	7.58469	8.83022	8.05559	8.93132	8.4138	8.25503	NA	NA	NA	NA	NA	NA	NA	NA	NA	NA	NA	NA	NA	10.6653	NA	NA	NA
>tr|A0A0S2Z5K8|A0A0S2Z5K8_HUMAN Spermatid perinuclear RNA-binding protein (Fragment) OS=Homo sapiens OX=9606 GN=STRBP PE=1 SV=1;>sp|Q96SI9|STRBP_HUMAN Spermatid perinuclear RNA-binding protein OS=Homo sapiens OX=9606 GN=STRBP PE=1 SV=1;>tr|V9HWK4|V9HWK4_HUMAN Spermatid perinuclear RNA-binding protein OS=Homo sapiens OX=9606 GN=HEL162 PE=2 SV=1	A0A0S2Z5K8;Q96SI9;V9HWK4	STRBP;STRBP;HEL162	Spermatid perinuclear RNA-binding protein (Fragment);Spermatid perinuclear RNA-binding protein;Spermatid perinuclear RNA-binding protein	True	Homo sapiens	0.351465	5.47301e-16	52.37	False	A0A0S2Z5K8	STRBP	Spermatid perinuclear RNA-binding protein (Fragment)	14.9826	15.5629	15.3394	15.2256	15.0821	15.3214	15.5039	15.3182	15.3879	15.2381	15.2325	15.1877	15.3429	15.4402	15.2188	15.3327	15.0985	14.9736	15.4311	15.3933	NA	NA	NA	NA	NA	NA	NA	NA	NA	NA	NA	NA	NA	NA	NA	NA	NA
>tr|A0A0S2Z5L0|A0A0S2Z5L0_HUMAN DNA replication complex GINS protein PSF3 (Fragment) OS=Homo sapiens OX=9606 GN=GINS3 PE=2 SV=1;>sp|Q9BRX5|PSF3_HUMAN DNA replication complex GINS protein PSF3 OS=Homo sapiens OX=9606 GN=GINS3 PE=1 SV=1	A0A0S2Z5L0;Q9BRX5	GINS3	DNA replication complex GINS protein PSF3 (Fragment);DNA replication complex GINS protein PSF3	True	Homo sapiens	1.01759	1.21875e-14	51.278	False	A0A0S2Z5L0	GINS3	DNA replication complex GINS protein PSF3 (Fragment)	12.9135	12.0159	12.8981	12.7552	12.5655	12.9811	12.8507	12.4461	12.8754	12.0399	12.7203	12.5798	12.5056	13.0941	12.9133	12.1007	12.5176	12.0831	12.7588	12.6901	NA	NA	NA	NA	NA	NA	NA	NA	NA	NA	NA	NA	NA	NA	NA	NA	NA
>tr|A0A0S2Z5L8|A0A0S2Z5L8_HUMAN Methyltransferase like 17 isoform 4 (Fragment) OS=Homo sapiens OX=9606 GN=METTL17 PE=2 SV=1;>tr|A0A0S2Z5V5|A0A0S2Z5V5_HUMAN Methyltransferase like 17 isoform 1 (Fragment) OS=Homo sapiens OX=9606 GN=METTL17 PE=2 SV=1;>sp|Q9H7H0|MET17_HUMAN Methyltransferase-like protein 17, mitochondrial OS=Homo sapiens OX=9606 GN=METTL17 PE=1 SV=1	A0A0S2Z5L8;A0A0S2Z5V5;Q9H7H0	METTL17	Methyltransferase like 17 isoform 4 (Fragment);Methyltransferase like 17 isoform 1 (Fragment);Methyltransferase-like protein 17, mitochondrial	True	Homo sapiens	0.787249	2.96368e-05	42.9151	False	A0A0S2Z5L8	METTL17	Methyltransferase like 17 isoform 4 (Fragment)	NA	7.0334	NA	8.10073	6.89502	7.19386	NA	6.71598	NA	NA	8.13613	NA	7.17165	NA	NA	7.86011	NA	NA	7.47204	7.93851	NA	NA	NA	NA	NA	NA	NA	NA	NA	NA	NA	NA	NA	NA	NA	NA	NA
>tr|A0A0S2Z5M1|A0A0S2Z5M1_HUMAN SEC63-like (S. cerevisiae) (Fragment) OS=Homo sapiens OX=9606 GN=SEC63 PE=2 SV=1;>tr|B3KQF0|B3KQF0_HUMAN cDNA FLJ90354 fis, clone NT2RP2003390, highly similar to Translocation protein SEC63 homolog OS=Homo sapiens OX=9606 PE=2 SV=1;>sp|Q9UGP8|SEC63_HUMAN Translocation protein SEC63 homolog OS=Homo sapiens OX=9606 GN=SEC63 PE=1 SV=2	A0A0S2Z5M1;B3KQF0;Q9UGP8	SEC63;;SEC63	SEC63-like (S. cerevisiae) (Fragment);cDNA FLJ90354 fis, clone NT2RP2003390, highly similar to Translocation protein SEC63 homolog;Translocation protein SEC63 homolog	True	Homo sapiens	0.863393	4.99896e-18	53.9712	False	A0A0S2Z5M1	SEC63	SEC63-like (S. cerevisiae) (Fragment)	NA	NA	NA	11.5439	13.2401	10.6015	10.4592	9.72696	10.7187	NA	10.0143	NA	11.3391	NA	NA	10.024	NA	9.86032	11.0544	9.82524	NA	NA	NA	NA	NA	NA	NA	NA	NA	NA	NA	NA	NA	13.0638	NA	NA	NA
>tr|A0A0S2Z5M2|A0A0S2Z5M2_HUMAN Protein BANP (Fragment) OS=Homo sapiens OX=9606 GN=BANP PE=2 SV=1;>tr|A0A804HKG3|A0A804HKG3_HUMAN Protein BANP OS=Homo sapiens OX=9606 GN=BANP PE=1 SV=1;>tr|B4DE54|B4DE54_HUMAN Protein BANP OS=Homo sapiens OX=9606 GN=BANP PE=1 SV=1;>sp|Q8N9N5|BANP_HUMAN Protein BANP OS=Homo sapiens OX=9606 GN=BANP PE=1 SV=3	A0A0S2Z5M2;A0A804HKG3;B4DE54;Q8N9N5	BANP	Protein BANP (Fragment);Protein BANP;Protein BANP;Protein BANP	True	Homo sapiens	0.443153	2.95867e-12	49.3412	False	A0A0S2Z5M2	BANP	Protein BANP (Fragment)	12.7056	12.1932	12.4765	12.3897	12.0222	12.867	12.8086	12.8635	12.8412	12.7595	12.7609	12.3808	12.9277	11.9414	12.3595	12.8133	12.7421	12.2231	12.6434	12.6123	NA	NA	NA	NA	NA	NA	NA	NA	NA	NA	NA	NA	NA	NA	NA	NA	NA
>tr|A0A0S2Z5M8|A0A0S2Z5M8_HUMAN Zinc phosphodiesterase ELAC protein 2 (Fragment) OS=Homo sapiens OX=9606 GN=ELAC2 PE=2 SV=1;>tr|B4DT15|B4DT15_HUMAN Zinc phosphodiesterase ELAC protein 2 OS=Homo sapiens OX=9606 PE=2 SV=1;>sp|Q9BQ52|RNZ2_HUMAN Zinc phosphodiesterase ELAC protein 2 OS=Homo sapiens OX=9606 GN=ELAC2 PE=1 SV=2	A0A0S2Z5M8;B4DT15;Q9BQ52	ELAC2;;ELAC2	Zinc phosphodiesterase ELAC protein 2 (Fragment);Zinc phosphodiesterase ELAC protein 2;Zinc phosphodiesterase ELAC protein 2	True	Homo sapiens	1.02662	5.63552e-20	55.4723	False	A0A0S2Z5M8	ELAC2	Zinc phosphodiesterase ELAC protein 2 (Fragment)	9.54275	10.2149	9.75142	10.5521	9.83723	10.1052	9.32157	9.65313	9.77476	9.06318	10.4962	NA	12.1367	NA	9.80456	10.0646	NA	8.97667	10.4128	9.71908	NA	NA	NA	NA	NA	NA	NA	NA	NA	NA	NA	NA	NA	NA	NA	NA	NA
>tr|A0A0S2Z5Q3|A0A0S2Z5Q3_HUMAN Sulfatase modifying factor 2 isoform 2 OS=Homo sapiens OX=9606 GN=SUMF2 PE=2 SV=1;>tr|A0A384ME15|A0A384ME15_HUMAN Epididymis secretory sperm binding protein OS=Homo sapiens OX=9606 GN=SUMF2 PE=2 SV=1;>tr|J3KQJ1|J3KQJ1_HUMAN Sulfatase modifying factor 2 OS=Homo sapiens OX=9606 GN=SUMF2 PE=1 SV=1;>sp|Q8NBJ7|SUMF2_HUMAN Inactive C-alpha-formylglycine-generating enzyme…	A0A0S2Z5Q3;A0A384ME15;J3KQJ1;Q8NBJ7	SUMF2	Sulfatase modifying factor 2 isoform 2;Epididymis secretory sperm binding protein;Sulfatase modifying factor 2;Inactive C-alpha-formylglycine-generating enzyme 2	True	Homo sapiens	0.883526	9.62267e-15	51.3617	False	A0A0S2Z5Q3	SUMF2	Sulfatase modifying factor 2 isoform 2	10.9458	11.4893	12.3544	12.3755	NA	11.8501	11.7197	12.4207	12.358	11.5997	12.1033	11.0154	12.1137	11.4113	NA	NA	NA	11.8167	11.4143	NA	NA	NA	NA	NA	NA	NA	NA	NA	NA	NA	NA	NA	NA	NA	NA	NA	NA
>tr|A0A0S2Z5T0|A0A0S2Z5T0_HUMAN Centromere protein H isoform 1 (Fragment) OS=Homo sapiens OX=9606 GN=CENPH PE=2 SV=1;>tr|B3KVZ3|B3KVZ3_HUMAN Centromere protein H OS=Homo sapiens OX=9606 GN=CENPH PE=1 SV=1;>sp|Q9H3R5|CENPH_HUMAN Centromere protein H OS=Homo sapiens OX=9606 GN=CENPH PE=1 SV=1	A0A0S2Z5T0;B3KVZ3;Q9H3R5	CENPH	Centromere protein H isoform 1 (Fragment);Centromere protein H;Centromere protein H	True	Homo sapiens	0.930282	1.47316e-12	49.5842	False	A0A0S2Z5T0	CENPH	Centromere protein H isoform 1 (Fragment)	9.56855	10.8386	10.9293	11.3089	10.7883	11.1158	10.8608	10.8614	11.3743	10.7045	11.2695	10.9014	11.9582	9.85836	11.0044	11.8094	10.3221	9.42794	11.5597	11.5591	NA	NA	NA	NA	NA	NA	NA	NA	NA	NA	NA	NA	NA	NA	NA	NA	NA
>tr|A0A0S2Z5U3|A0A0S2Z5U3_HUMAN Heterogeneous nuclear ribonucleoprotein L-like isoform 2 (Fragment) OS=Homo sapiens OX=9606 GN=HNRPLL PE=2 SV=1;>tr|A0A0S2Z6K1|A0A0S2Z6K1_HUMAN Heterogeneous nuclear ribonucleoprotein L-like isoform 1 (Fragment) OS=Homo sapiens OX=9606 GN=HNRPLL PE=2 SV=1;>tr|B7WPG3|B7WPG3_HUMAN Heterogeneous nuclear ribonucleoprotein L like OS=Homo sapiens OX=9606 GN=HNRNPLL PE=1 …	A0A0S2Z5U3;A0A0S2Z6K1;B7WPG3;Q8WVV9;V9GYK2	HNRPLL;HNRPLL;HNRNPLL;HNRNPLL;HNRNPLL	Heterogeneous nuclear ribonucleoprotein L-like isoform 2 (Fragment);Heterogeneous nuclear ribonucleoprotein L-like isoform 1 (Fragment);Heterogeneous nuclear ribonucleoprotein L like;Heterogeneous nuclear ribonucleoprotein L-like;Heterogeneous nuclear ribonucleoprotein L like	True	Homo sapiens	4.66729	4.29123e-20	55.5645	False	A0A0S2Z5U3	HNRPLL	Heterogeneous nuclear ribonucleoprotein L-like isoform 2 (Fragment)	12.2672	12.3177	12.4974	12.543	12.508	12.6804	12.7492	12.8588	12.7132	12.7514	12.4133	12.3447	12.5906	11.7288	12.3422	12.7192	12.4993	12.1364	12.6424	12.5405	NA	NA	NA	21.1298	NA	NA	NA	NA	NA	NA	NA	NA	NA	NA	NA	NA	NA
>tr|A0A0S2Z5U6|A0A0S2Z5U6_HUMAN Pyrroline-5-carboxylate reductase (Fragment) OS=Homo sapiens OX=9606 GN=PYCR2 PE=2 SV=1;>sp|Q96C36|P5CR2_HUMAN Pyrroline-5-carboxylate reductase 2 OS=Homo sapiens OX=9606 GN=PYCR2 PE=1 SV=1	A0A0S2Z5U6;Q96C36	PYCR2	Pyrroline-5-carboxylate reductase (Fragment);Pyrroline-5-carboxylate reductase 2	True	Homo sapiens	1.05967	7.25425e-16	52.2718	False	A0A0S2Z5U6	PYCR2	Pyrroline-5-carboxylate reductase (Fragment)	11.8049	12.6965	11.9746	12.1695	11.978	12.2183	12.7883	12.0504	12.8622	12.4637	12.3059	11.8755	12.587	11.9694	12.0144	12.8785	12.3855	11.7271	12.5099	12.5269	NA	NA	NA	NA	NA	NA	NA	NA	NA	NA	NA	NA	NA	NA	NA	NA	NA
>tr|A0A0S2Z5U7|A0A0S2Z5U7_HUMAN Direct IAP-binding protein with low pI (Fragment) OS=Homo sapiens OX=9606 GN=DIABLO PE=2 SV=1;>tr|Q502X2|Q502X2_HUMAN Direct IAP-binding protein with low pI OS=Homo sapiens OX=9606 GN=DIABLO PE=2 SV=1;>sp|Q9NR28|DBLOH_HUMAN Diablo IAP-binding mitochondrial protein OS=Homo sapiens OX=9606 GN=DIABLO PE=1 SV=1	A0A0S2Z5U7;Q502X2;Q9NR28	DIABLO	Direct IAP-binding protein with low pI (Fragment);Direct IAP-binding protein with low pI;Diablo IAP-binding mitochondrial protein	True	Homo sapiens	0.818626	3.32325e-16	52.5433	False	A0A0S2Z5U7	DIABLO	Direct IAP-binding protein with low pI (Fragment)	NA	NA	NA	10.3201	8.84298	9.77148	NA	NA	NA	NA	NA	NA	NA	NA	NA	NA	NA	9.63039	10.6607	10.7306	NA	NA	NA	NA	NA	NA	NA	NA	NA	NA	NA	NA	NA	NA	NA	NA	NA
>tr|A0A0S2Z5X1|A0A0S2Z5X1_HUMAN DnaJ-like protein subfamily C member 19 isoform 1 (Fragment) OS=Homo sapiens OX=9606 GN=DNAJC19 PE=2 SV=1;>tr|A0A8I5KQT8|A0A8I5KQT8_HUMAN DnaJ (Hsp40) homolog, subfamily C, member 19, isoform CRA_e OS=Homo sapiens OX=9606 GN=DNAJC19 PE=1 SV=1;>sp|Q96DA6|TIM14_HUMAN Mitochondrial import inner membrane translocase subunit TIM14 OS=Homo sapiens OX=9606 GN=DNAJC19 PE=1…	A0A0S2Z5X1;A0A8I5KQT8;Q96DA6	DNAJC19	DnaJ-like protein subfamily C member 19 isoform 1 (Fragment);DnaJ (Hsp40) homolog, subfamily C, member 19, isoform CRA_e;Mitochondrial import inner membrane translocase subunit TIM14	True	Homo sapiens	0.77045	3.83689e-09	46.8435	False	A0A0S2Z5X1	DNAJC19	DnaJ-like protein subfamily C member 19 isoform 1 (Fragment)	NA	NA	NA	11.2648	NA	NA	13.0065	NA	15.2607	NA	8.02092	15.8549	11.4326	NA	16.833	13.7101	NA	16.7569	13.3996	10.6832	NA	NA	NA	NA	NA	15.615	NA	NA	NA	NA	NA	NA	NA	NA	NA	NA	14.4251
>tr|A0A0S2Z5X6|A0A0S2Z5X6_HUMAN Lethal(3)malignant brain tumor-like protein 2 (Fragment) OS=Homo sapiens OX=9606 GN=L3MBTL2 PE=2 SV=1;>tr|B3KPJ8|B3KPJ8_HUMAN Lethal(3)malignant brain tumor-like protein 2 OS=Homo sapiens OX=9606 PE=2 SV=1;>sp|Q969R5|LMBL2_HUMAN Lethal(3)malignant brain tumor-like protein 2 OS=Homo sapiens OX=9606 GN=L3MBTL2 PE=1 SV=1	A0A0S2Z5X6;B3KPJ8;Q969R5	L3MBTL2;;L3MBTL2	Lethal(3)malignant brain tumor-like protein 2 (Fragment);Lethal(3)malignant brain tumor-like protein 2;Lethal(3)malignant brain tumor-like protein 2	True	Homo sapiens	0.40436	5.55013e-19	54.7051	False	A0A0S2Z5X6	L3MBTL2	Lethal(3)malignant brain tumor-like protein 2 (Fragment)	13.9177	14.0108	14.0906	13.7713	13.6953	14.0395	14.3102	14.1032	13.9814	14.0978	13.9977	13.8728	14.0695	13.982	13.8778	14.1761	14.0599	13.5437	14.1436	13.7777	NA	NA	NA	NA	NA	NA	NA	NA	NA	NA	NA	NA	NA	NA	NA	NA	NA
>tr|A0A0S2Z5Z5|A0A0S2Z5Z5_HUMAN Chromosome 3 open reading frame 38 isoform 1 (Fragment) OS=Homo sapiens OX=9606 GN=C3orf38 PE=2 SV=1;>sp|Q5JPI3|CC038_HUMAN Uncharacterized protein C3orf38 OS=Homo sapiens OX=9606 GN=C3orf38 PE=1 SV=1	A0A0S2Z5Z5;Q5JPI3	C3orf38	Chromosome 3 open reading frame 38 isoform 1 (Fragment);Uncharacterized protein C3orf38	True	Homo sapiens	0.555808	5.73773e-09	46.6965	False	A0A0S2Z5Z5	C3orf38	Chromosome 3 open reading frame 38 isoform 1 (Fragment)	10.714	11.3893	12.3928	12.7818	12.5694	12.4537	12.6215	12.7952	12.4268	12.6803	12.6649	12.2829	13.2813	12.7469	12.7408	13.7511	13.2271	12.349	13.2146	13.1531	NA	NA	NA	NA	NA	NA	NA	NA	NA	NA	NA	NA	NA	NA	NA	NA	NA
>tr|A0A0U1RQC9|A0A0U1RQC9_HUMAN Cellular tumor antigen p53 OS=Homo sapiens OX=9606 GN=TP53 PE=1 SV=1;>tr|A0A386NC20|A0A386NC20_HUMAN Cellular tumor antigen p53 OS=Homo sapiens OX=9606 GN=TP53 PE=2 SV=1;>tr|A0A386NC22|A0A386NC22_HUMAN Cellular tumor antigen p53 OS=Homo sapiens OX=9606 GN=TP53 PE=2 SV=1;>tr|A0A386NC55|A0A386NC55_HUMAN Cellular tumor antigen p53 OS=Homo sapiens OX=9606 GN=TP53 PE=2 …	A0A0U1RQC9;A0A386NC20;A0A386NC22;A0A386NC55;A0A386NCB1;A0A386NCU2;A0A386NCW8;A0A386NCX4;A0A386NDA8;A0A386NDB3;A0A386NFX3;A0A386NFY2;A0A386NG45;H2EHT1;K7PPA8;K7PPU4;P04637	TP53	Cellular tumor antigen p53	True	Homo sapiens	0.8824	1.27047e-13	50.4467	False	A0A0U1RQC9	TP53	Cellular tumor antigen p53	13.9437	14.2237	13.9777	13.8952	13.9624	13.8885	14.1568	14.1444	13.9767	14.0667	13.8628	13.7618	14.0904	14.202	13.7262	13.8845	13.6768	13.4638	14.0878	14.1849	NA	NA	NA	NA	NA	NA	NA	NA	NA	NA	NA	NA	NA	NA	NA	NA	NA
>tr|A0A0U1RR32|A0A0U1RR32_HUMAN Histone H2A OS=Homo sapiens OX=9606 GN=hCG_2039566 PE=3 SV=1;>tr|A0A0U1RRH7|A0A0U1RRH7_HUMAN Histone H2A OS=Homo sapiens OX=9606 PE=3 SV=1;>tr|A3KPC7|A3KPC7_HUMAN Histone H2A OS=Homo sapiens OX=9606 GN=HIST1H2AH PE=2 SV=1;>tr|A4FTV9|A4FTV9_HUMAN Histone H2A OS=Homo sapiens OX=9606 GN=HIST1H2AK PE=1 SV=1;>tr|B2R5B3|B2R5B3_HUMAN Histone H2A OS=Homo sapiens OX=9606 PE…	A0A0U1RR32;A0A0U1RRH7;A3KPC7;A4FTV9;B2R5B3;P04908;P0C0S8;P20671;Q08AJ9;Q16777;Q6FI13;Q7L7L0;Q93077;Q96KK5;Q99878;Q9BTM1	hCG_2039566;;HIST1H2AH;HIST1H2AK;;H2AC4;H2AC11;H2AC7;HIST1H2AB;H2AC20;H2AC18;H2AC25;H2AC6;H2AC12;H2AC14;H2AJ	Histone H2A;Histone H2A;Histone H2A;Histone H2A;Histone H2A;Histone H2A type 1-B/E;Histone H2A type 1;Histone H2A type 1-D;Histone H2A;Histone H2A type 2-C;Histone H2A type 2-A;Histone H2A type 3;Histone H2A type 1-C;Histone H2A type 1-H;Histone H2A type 1-J;Histone H2A.J	True	Homo sapiens	1.64413	1.56315e-10	47.9719	False	A0A0U1RR32	hCG_2039566	Histone H2A	23.3525	23.7604	24.0321	23.481	23.7005	23.7419	23.3482	23.9616	23.9074	24.014	23.4544	23.715	23.7948	23.9966	24.0009	24.1471	23.8228	23.3786	23.5481	23.6556	14.9031	15.9519	15.0416	14.9092	13.6421	13.4683	13.809	14.119	12.6834	14.5006	15.5814	15.4931	14.1269	11.0917	15.8749	NA	15.105
>tr|A0A0U1RRK1|A0A0U1RRK1_HUMAN Mitochondrial calcium uptake 1 OS=Homo sapiens OX=9606 GN=MICU1 PE=1 SV=1;>tr|A0A286YF11|A0A286YF11_HUMAN Mitochondrial calcium uptake 1 OS=Homo sapiens OX=9606 GN=MICU1 PE=1 SV=1;>sp|Q9BPX6|MICU1_HUMAN Calcium uptake protein 1, mitochondrial OS=Homo sapiens OX=9606 GN=MICU1 PE=1 SV=1	A0A0U1RRK1;A0A286YF11;Q9BPX6	MICU1	Mitochondrial calcium uptake 1;Mitochondrial calcium uptake 1;Calcium uptake protein 1, mitochondrial	True	Homo sapiens	0.557593	3.03305e-08	46.0685	False	A0A0U1RRK1	MICU1	Mitochondrial calcium uptake 1	NA	NA	NA	NA	12.1621	NA	NA	NA	NA	10.5569	9.75488	11.7351	11.5633	NA	12.3059	NA	NA	NA	NA	NA	NA	NA	NA	NA	NA	NA	NA	NA	NA	NA	NA	NA	NA	NA	NA	NA	NA
>tr|A0A0U1RRL5|A0A0U1RRL5_HUMAN E74 like ETS transcription factor 1 (Fragment) OS=Homo sapiens OX=9606 GN=ELF1 PE=1 SV=1;>sp|P32519|ELF1_HUMAN ETS-related transcription factor Elf-1 OS=Homo sapiens OX=9606 GN=ELF1 PE=1 SV=2;>tr|Q6MZZ4|Q6MZZ4_HUMAN Uncharacterized protein DKFZp686H0575 OS=Homo sapiens OX=9606 GN=DKFZp686H0575 PE=1 SV=1	A0A0U1RRL5;P32519;Q6MZZ4	ELF1;ELF1;DKFZp686H0575	E74 like ETS transcription factor 1 (Fragment);ETS-related transcription factor Elf-1;Uncharacterized protein DKFZp686H0575	True	Homo sapiens	0.324474	1.24577e-20	55.9866	False	A0A0U1RRL5	ELF1	E74 like ETS transcription factor 1 (Fragment)	13.555	13.5001	13.7618	13.448	13.7542	13.4382	13.8405	13.8652	13.9102	14.0616	13.7245	13.4929	13.8478	14.0529	13.7558	14.086	13.8019	12.626	13.6926	13.779	NA	NA	NA	NA	NA	NA	NA	NA	NA	NA	NA	NA	NA	NA	NA	NA	NA
>tr|A0A0U1RRM1|A0A0U1RRM1_HUMAN GATA zinc finger domain containing 2B OS=Homo sapiens OX=9606 GN=GATAD2B PE=1 SV=1;>sp|Q8WXI9|P66B_HUMAN Transcriptional repressor p66-beta OS=Homo sapiens OX=9606 GN=GATAD2B PE=1 SV=1	A0A0U1RRM1;Q8WXI9	GATAD2B	GATA zinc finger domain containing 2B;Transcriptional repressor p66-beta	True	Homo sapiens	0.471518	6.47517e-18	53.8845	False	A0A0U1RRM1	GATAD2B	GATA zinc finger domain containing 2B	14.8148	14.9837	15.7294	15.3504	15.4136	15.6811	15.728	15.6623	15.4358	15.6668	15.5335	15.1425	15.5202	15.561	15.5301	15.5882	15.4008	15.1719	15.31	15.2675	NA	NA	NA	NA	NA	NA	NA	NA	NA	NA	NA	NA	NA	NA	NA	NA	NA
>tr|A0A0U1RRM4|A0A0U1RRM4_HUMAN Polypyrimidine tract-binding protein 1 OS=Homo sapiens OX=9606 GN=PTBP1 PE=1 SV=1;>sp|P26599|PTBP1_HUMAN Polypyrimidine tract-binding protein 1 OS=Homo sapiens OX=9606 GN=PTBP1 PE=1 SV=2	A0A0U1RRM4;P26599	PTBP1	Polypyrimidine tract-binding protein 1	True	Homo sapiens	1.06444	1.39371e-16	52.8434	False	A0A0U1RRM4	PTBP1	Polypyrimidine tract-binding protein 1	19.0356	19.0979	19.675	19.1947	18.8851	19.2114	19.2998	19.6381	19.622	19.1865	19.192	19.005	19.2472	18.5145	19.0863	19.3627	19.0743	19.1561	19.5244	19.4342	14.9557	15.9541	14.9185	14.0131	14.765	13.1225	16.8684	15.2494	12.4358	14.1912	15.2409	14.8389	14.5222	13.9948	15.7965	NA	14.7206
>tr|A0A0U4C5A9|A0A0U4C5A9_HUMAN Nuclear transcription factor Y subunit OS=Homo sapiens OX=9606 GN=NFYA PE=2 SV=1;>tr|K9JA49|K9JA49_HUMAN Nuclear transcription factor Y subunit OS=Homo sapiens OX=9606 GN=NFYA PE=2 SV=1;>sp|P23511|NFYA_HUMAN Nuclear transcription factor Y subunit alpha OS=Homo sapiens OX=9606 GN=NFYA PE=1 SV=2	A0A0U4C5A9;K9JA49;P23511	NFYA	Nuclear transcription factor Y subunit;Nuclear transcription factor Y subunit;Nuclear transcription factor Y subunit alpha	True	Homo sapiens	0.412752	2.13905e-15	51.8928	False	A0A0U4C5A9	NFYA	Nuclear transcription factor Y subunit	13.6988	13.4832	13.9153	13.4226	13.7874	13.7979	14.2036	13.803	14.0235	13.9216	13.6561	13.9581	13.7237	13.8303	13.4918	13.945	13.9592	13.5553	13.6686	13.6127	NA	NA	NA	NA	NA	NA	NA	NA	NA	NA	NA	NA	NA	NA	NA	NA	NA
>tr|A0A0X9TD47|A0A0X9TD47_HUMAN MS-D1 light chain variable region (Fragment) OS=Homo sapiens OX=9606 PE=2 SV=1	A0A0X9TD47	NA	MS-D1 light chain variable region (Fragment)	True	Homo sapiens	0.382089	0.303897	24.6331	False	A0A0X9TD47	A0A0X9TD47	MS-D1 light chain variable region (Fragment)	14.7633	NA	14.5233	NA	14.5521	14.5788	NA	NA	14.9777	NA	NA	14.9009	14.6583	NA	NA	14.6339	14.0896	NA	NA	NA	NA	NA	NA	NA	NA	NA	NA	NA	NA	NA	NA	NA	NA	NA	NA	NA	NA
>tr|A0A109NGN6|A0A109NGN6_HUMAN Proteasome subunit alpha type OS=Homo sapiens OX=9606 PE=2 SV=1;>sp|P28066|PSA5_HUMAN Proteasome subunit alpha type-5 OS=Homo sapiens OX=9606 GN=PSMA5 PE=1 SV=3;>tr|Q5U0A0|Q5U0A0_HUMAN Proteasome subunit alpha type OS=Homo sapiens OX=9606 PE=2 SV=1	A0A109NGN6;P28066;Q5U0A0	;PSMA5;	Proteasome subunit alpha type;Proteasome subunit alpha type-5;Proteasome subunit alpha type	True	Homo sapiens	1.42187	4.47145e-19	54.7772	False	A0A109NGN6	A0A109NGN6	Proteasome subunit alpha type	13.5953	13.2263	13.1818	13.0449	13.3003	13.1792	13.5273	13.0022	13.1339	13.0554	12.9199	12.2316	12.7815	12.9436	13.4303	12.6541	12.8095	13.1698	13.1665	13.1046	12.2208	NA	NA	NA	12.4898	NA	NA	NA	11.1175	NA	NA	11.869	NA	11.9185	12.0391	NA	NA
>tr|A0A126GW62|A0A126GW62_HUMAN Olfactory receptor OS=Homo sapiens OX=9606 GN=OR2AJ1 PE=3 SV=1	A0A126GW62	OR2AJ1	Olfactory receptor	True	Homo sapiens	0.860878	0.00520457	38.4642	False	A0A126GW62	OR2AJ1	Olfactory receptor	10.7943	NA	9.79869	NA	11.1684	10.553	8.79069	10.1166	10.0081	10.0833	9.5706	NA	NA	NA	10.6389	10.2596	NA	NA	NA	10.3324	NA	NA	NA	NA	NA	NA	NA	NA	NA	NA	NA	NA	NA	NA	NA	NA	NA
>tr|A0A126GWS8|A0A126GWS8_HUMAN Olfactory receptor OS=Homo sapiens OX=9606 GN=OR11G2 PE=3 SV=1	A0A126GWS8	OR11G2	Olfactory receptor	True	Homo sapiens	0.819341	0.000102117	42.1816	False	A0A126GWS8	OR11G2	Olfactory receptor	12.9694	13.0276	11.9037	NA	12.0988	12.5647	10.9236	11.2778	10.9084	11.2669	11.465	NA	10.878	10.8746	12.5468	10.8462	11.6519	11.5346	12.3187	NA	NA	NA	NA	NA	NA	NA	NA	NA	NA	NA	NA	NA	NA	NA	NA	NA	NA
>tr|A0A140CZL4|A0A140CZL4_HUMAN S-methyl-5'-thioadenosine phosphorylase OS=Homo sapiens OX=9606 GN=MTAP-ANRIL fusion PE=2 SV=1;>tr|A0A384ME80|A0A384ME80_HUMAN S-methyl-5'-thioadenosine phosphorylase OS=Homo sapiens OX=9606 GN=MTAP PE=2 SV=1;>sp|Q13126|MTAP_HUMAN S-methyl-5'-thioadenosine phosphorylase OS=Homo sapiens OX=9606 GN=MTAP PE=1 SV=2	A0A140CZL4;A0A384ME80;Q13126	MTAP-ANRIL fusion;MTAP;MTAP	S-methyl-5'-thioadenosine phosphorylase	True	Homo sapiens	0.902535	1.79449e-22	57.5003	False	A0A140CZL4	MTAP-ANRIL fusion	S-methyl-5'-thioadenosine phosphorylase	7.16664	9.92142	7.72602	8.79167	NA	8.36578	7.74978	NA	NA	8.63984	9.00525	NA	NA	8.37133	NA	NA	10.4914	NA	3.76173	8.73503	NA	NA	NA	NA	NA	NA	NA	NA	NA	NA	NA	NA	NA	NA	NA	NA	NA
>tr|A0A140T8X5|A0A140T8X5_HUMAN STK19 OS=Homo sapiens OX=9606 GN=STK19 PE=1 SV=1;>tr|A0A140TA37|A0A140TA37_HUMAN Serine/threonine-protein kinase 19 OS=Homo sapiens OX=9606 GN=STK19 PE=1 SV=1;>tr|A0A1U9X8K5|A0A1U9X8K5_HUMAN STK19 OS=Homo sapiens OX=9606 PE=4 SV=1;>tr|A0A1U9X8L3|A0A1U9X8L3_HUMAN STK19 OS=Homo sapiens OX=9606 PE=4 SV=1;>tr|B7ZLI8|B7ZLI8_HUMAN Serine/threonine kinase 19 OS=Homo sapie…	A0A140T8X5;A0A140TA37;A0A1U9X8K5;A0A1U9X8L3;B7ZLI8;P49842	STK19;STK19;;;STK19;STK19	STK19;Serine/threonine-protein kinase 19;STK19;STK19;Serine/threonine kinase 19;Inactive serine/threonine-protein kinase 19	True	Homo sapiens	0.452695	2.13069e-13	50.2638	False	A0A140T8X5	STK19	STK19	13.5584	12.5071	12.9605	12.6907	12.0947	12.6663	12.9709	12.9532	12.6363	12.9124	12.2226	12.1739	12.6602	12.8101	12.4227	12.6069	13.1257	11.9058	12.0618	11.9493	NA	NA	NA	NA	NA	NA	NA	NA	NA	NA	NA	NA	NA	NA	NA	NA	NA
>tr|A0A140T944|A0A140T944_HUMAN HLA class II histocompatibility antigen, DP alpha 1 chain (Fragment) OS=Homo sapiens OX=9606 GN=HLA-DPA1 PE=4 SV=1;>tr|A0A140T989|A0A140T989_HUMAN HLA class II histocompatibility antigen, DP alpha 1 chain (Fragment) OS=Homo sapiens OX=9606 GN=HLA-DPA1 PE=4 SV=1;>tr|A0A140T9G4|A0A140T9G4_HUMAN HLA class II histocompatibility antigen, DP alpha 1 chain (Fragment) OS=H…	A0A140T944;A0A140T989;A0A140T9G4;A0A140T9M7;A0A140T9M9;A0A140T9W1;A0A140T9W9;F6V115	HLA-DPA1	HLA class II histocompatibility antigen, DP alpha 1 chain (Fragment);HLA class II histocompatibility antigen, DP alpha 1 chain (Fragment);HLA class II histocompatibility antigen, DP alpha 1 chain (Fragment);HLA class II histocompatibility antigen, DP alpha 1 chain (Fragment);HLA class II histocompatibility antigen, DP alpha 1 chain (Fragment);HLA class II histocompatibility antigen, DP alpha 1 ch…	True	Homo sapiens	0.631594	0.0772432	30.1009	False	A0A140T944	HLA-DPA1	HLA class II histocompatibility antigen, DP alpha 1 chain (Fragment)	14.3081	NA	14.5952	NA	14.4352	14.3442	14.6766	NA	14.4587	14.5789	14.1934	14.9834	14.5442	14.628	14.7262	NA	14.8198	14.3793	14.879	NA	NA	NA	NA	NA	NA	NA	NA	NA	NA	NA	NA	NA	NA	NA	NA	NA	NA
>tr|A0A140TA70|A0A140TA70_HUMAN Sal-like protein 3 OS=Homo sapiens OX=9606 GN=SALL3 PE=1 SV=1;>tr|A0A140TA74|A0A140TA74_HUMAN Sal-like protein 3 (Fragment) OS=Homo sapiens OX=9606 GN=SALL3 PE=1 SV=1;>tr|A0A384MEH2|A0A384MEH2_HUMAN Epididymis secretory sperm binding protein OS=Homo sapiens OX=9606 PE=2 SV=1;>sp|Q9BXA9|SALL3_HUMAN Sal-like protein 3 OS=Homo sapiens OX=9606 GN=SALL3 PE=1 SV=2	A0A140TA70;A0A140TA74;A0A384MEH2;Q9BXA9	SALL3;SALL3;;SALL3	Sal-like protein 3;Sal-like protein 3 (Fragment);Epididymis secretory sperm binding protein;Sal-like protein 3	True	Homo sapiens	0.436987	2.80493e-10	47.7694	False	A0A140TA70	SALL3	Sal-like protein 3	NA	11.2839	11.9377	12.1627	10.7372	12.4328	12.3282	12.7669	12.5262	11.1763	12.1328	NA	12.4607	NA	12.2878	12.1318	12.6576	NA	11.7654	11.783	NA	NA	NA	NA	NA	NA	NA	NA	NA	NA	NA	NA	NA	NA	NA	NA	NA
>tr|A0A140TA86|A0A140TA86_HUMAN MICOS complex subunit MIC13 OS=Homo sapiens OX=9606 GN=MICOS13 PE=1 SV=1;>sp|Q5XKP0|MIC13_HUMAN MICOS complex subunit MIC13 OS=Homo sapiens OX=9606 GN=MICOS13 PE=1 SV=1	A0A140TA86;Q5XKP0	MICOS13	MICOS complex subunit MIC13	True	Homo sapiens	0.681955	1.24571e-16	52.8819	False	A0A140TA86	MICOS13	MICOS complex subunit MIC13	NA	NA	NA	11.7383	11.5637	10.4128	9.87993	NA	10.0506	NA	NA	NA	NA	NA	NA	NA	NA	NA	NA	NA	NA	NA	NA	NA	NA	NA	NA	NA	NA	NA	NA	NA	NA	NA	NA	NA	NA
>tr|A0A140VJD0|A0A140VJD0_HUMAN Leucine-rich repeat and WD repeat-containing protein 1 OS=Homo sapiens OX=9606 PE=2 SV=1;>sp|Q9UFC0|LRWD1_HUMAN Leucine-rich repeat and WD repeat-containing protein 1 OS=Homo sapiens OX=9606 GN=LRWD1 PE=1 SV=2	A0A140VJD0;Q9UFC0	;LRWD1	Leucine-rich repeat and WD repeat-containing protein 1	True	Homo sapiens	0.3999	1.91956e-19	55.06	False	A0A140VJD0	A0A140VJD0	Leucine-rich repeat and WD repeat-containing protein 1	13.9931	14.2892	14.9805	14.5655	14.5781	14.7587	14.7841	14.8655	14.7888	15.0745	14.5625	14.6586	14.8583	14.7977	14.8927	15.0245	14.8845	14.496	14.7478	14.6931	NA	NA	NA	NA	NA	NA	NA	NA	NA	NA	NA	NA	NA	NA	NA	NA	NA
>tr|A0A140VJE3|A0A140VJE3_HUMAN Methionine aminopeptidase 2 OS=Homo sapiens OX=9606 GN=METAP2 PE=2 SV=1;>sp|P50579|MAP2_HUMAN Methionine aminopeptidase 2 OS=Homo sapiens OX=9606 GN=METAP2 PE=1 SV=1	A0A140VJE3;P50579	METAP2	Methionine aminopeptidase 2	True	Homo sapiens	0.931753	3.14612e-17	53.3516	False	A0A140VJE3	METAP2	Methionine aminopeptidase 2	10.3729	9.81181	10.7062	10.7208	11.0597	10.052	10.8104	10.9705	10.7058	11.3364	10.691	9.73704	11.2339	10.7723	10.1218	10.4129	10.9597	9.86627	10.9185	10.6384	NA	NA	NA	NA	NA	NA	NA	NA	NA	NA	NA	NA	NA	NA	NA	NA	NA
>tr|A0A140VJE8|A0A140VJE8_HUMAN AP complex subunit beta OS=Homo sapiens OX=9606 GN=AP2B1 PE=2 SV=1;>tr|A8K916|A8K916_HUMAN AP complex subunit beta OS=Homo sapiens OX=9606 PE=2 SV=1;>sp|P63010|AP2B1_HUMAN AP-2 complex subunit beta OS=Homo sapiens OX=9606 GN=AP2B1 PE=1 SV=1	A0A140VJE8;A8K916;P63010	AP2B1;;AP2B1	AP complex subunit beta;AP complex subunit beta;AP-2 complex subunit beta	True	Homo sapiens	1.04972	8.34222e-23	57.7888	False	A0A140VJE8	AP2B1	AP complex subunit beta	14.8178	14.4213	14.3344	14.0572	13.8064	14.3632	14.3488	14.2711	14.284	14.1556	14.174	14.2623	14.4803	13.5101	13.8736	14.4417	14.3208	13.7968	14.3332	13.9893	NA	NA	NA	NA	NA	NA	NA	NA	NA	NA	NA	NA	NA	9.58881	NA	NA	NA
>tr|A0A140VJF3|A0A140VJF3_HUMAN Testicular tissue protein Li 27 OS=Homo sapiens OX=9606 PE=2 SV=1;>tr|J3QT28|J3QT28_HUMAN BUB3 mitotic checkpoint protein (Fragment) OS=Homo sapiens OX=9606 GN=BUB3 PE=1 SV=1;>sp|O43684|BUB3_HUMAN Mitotic checkpoint protein BUB3 OS=Homo sapiens OX=9606 GN=BUB3 PE=1 SV=1	A0A140VJF3;J3QT28;O43684	;BUB3;BUB3	Testicular tissue protein Li 27;BUB3 mitotic checkpoint protein (Fragment);Mitotic checkpoint protein BUB3	True	Homo sapiens	0.859917	1.09638e-16	52.9258	False	A0A140VJF3	A0A140VJF3	Testicular tissue protein Li 27	16.1956	16.2326	17.0311	16.7764	16.8067	16.8906	17.1063	17.0302	17.0007	17.1262	16.805	16.755	16.8634	16.9332	16.909	17.0994	17.0268	16.6059	16.8554	16.8431	NA	NA	NA	NA	NA	NA	NA	NA	NA	NA	NA	NA	NA	NA	NA	NA	NA
>tr|A0A140VJF4|A0A140VJF4_HUMAN Biliverdin reductase A OS=Homo sapiens OX=9606 PE=2 SV=1;>sp|P53004|BIEA_HUMAN Biliverdin reductase A OS=Homo sapiens OX=9606 GN=BLVRA PE=1 SV=2	A0A140VJF4;P53004	;BLVRA	Biliverdin reductase A	True	Homo sapiens	0.888316	1.26088e-13	50.4494	False	A0A140VJF4	A0A140VJF4	Biliverdin reductase A	11.852	NA	NA	9.75295	NA	10.8553	11.0168	9.85605	10.0357	NA	10.6918	NA	NA	NA	11.7824	10.0512	10.1604	9.69191	9.11922	11.8171	NA	NA	NA	NA	NA	NA	NA	NA	NA	NA	NA	NA	NA	NA	NA	NA	NA
>tr|A0A140VJG7|A0A140VJG7_HUMAN Conserved oligomeric Golgi complex subunit 6 OS=Homo sapiens OX=9606 GN=COG6 PE=2 SV=1;>tr|B4DG73|B4DG73_HUMAN Conserved oligomeric Golgi complex subunit 6 OS=Homo sapiens OX=9606 PE=2 SV=1;>sp|Q9Y2V7|COG6_HUMAN Conserved oligomeric Golgi complex subunit 6 OS=Homo sapiens OX=9606 GN=COG6 PE=1 SV=2	A0A140VJG7;B4DG73;Q9Y2V7	COG6;;COG6	Conserved oligomeric Golgi complex subunit 6	True	Homo sapiens	0.675781	2.63063e-16	52.6243	False	A0A140VJG7	COG6	Conserved oligomeric Golgi complex subunit 6	17.3858	17.5661	17.6418	17.1815	17.3207	17.6851	17.8844	17.4904	17.8115	17.7891	17.3315	17.7848	17.574	17.4645	17.7638	17.9361	17.4768	17.342	17.6079	17.3738	NA	NA	NA	NA	NA	NA	NA	NA	NA	NA	NA	NA	NA	NA	NA	NA	NA
>tr|A0A140VJJ2|A0A140VJJ2_HUMAN S-formylglutathione hydrolase OS=Homo sapiens OX=9606 GN=ESD PE=2 SV=1;>sp|P10768|ESTD_HUMAN S-formylglutathione hydrolase OS=Homo sapiens OX=9606 GN=ESD PE=1 SV=2;>tr|X6RA14|X6RA14_HUMAN S-formylglutathione hydrolase OS=Homo sapiens OX=9606 GN=ESD PE=1 SV=1	A0A140VJJ2;P10768;X6RA14	ESD	S-formylglutathione hydrolase	True	Homo sapiens	1.04208	5.06589e-18	53.9667	False	A0A140VJJ2	ESD	S-formylglutathione hydrolase	12.4056	12.1227	12.1831	12.2455	12.0192	12.3892	12.3096	12.116	11.9431	11.3622	12.2737	11.4034	12.0434	9.88777	11.1305	11.9085	11.2987	12.3768	12.2791	12.4254	NA	NA	NA	NA	NA	NA	NA	NA	NA	NA	NA	NA	NA	NA	NA	NA	NA
>tr|A0A140VJJ8|A0A140VJJ8_HUMAN Testicular tissue protein Li 72 OS=Homo sapiens OX=9606 PE=2 SV=1;>tr|B2R6K4|B2R6K4_HUMAN cDNA, FLJ92996, highly similar to Homo sapiens guanine nucleotide binding protein (G protein), beta polypeptide 1 (GNB1), mRNA OS=Homo sapiens OX=9606 PE=2 SV=1;>sp|P62873|GBB1_HUMAN Guanine nucleotide-binding protein G(I)/G(S)/G(T) subunit beta-1 OS=Homo sapiens OX=9606 GN=GN…	A0A140VJJ8;B2R6K4;P62873	;;GNB1	Testicular tissue protein Li 72;cDNA, FLJ92996, highly similar to Homo sapiens guanine nucleotide binding protein (G protein), beta polypeptide 1 (GNB1), mRNA;Guanine nucleotide-binding protein G(I)/G(S)/G(T) subunit beta-1	True	Homo sapiens	0.489792	1.307e-17	53.6485	False	A0A140VJJ8	A0A140VJJ8	Testicular tissue protein Li 72	17.6625	17.6828	17.5416	17.2627	17.3825	17.205	17.4864	17.5578	17.5307	17.4496	17.2266	17.5394	17.472	17.4928	17.5376	17.5243	17.3933	17.1253	17.454	17.2865	NA	NA	NA	NA	NA	NA	NA	NA	NA	NA	NA	NA	NA	NA	NA	NA	NA
>tr|A0A140VJK1|A0A140VJK1_HUMAN Testicular tissue protein Li 75 OS=Homo sapiens OX=9606 PE=2 SV=1;>sp|O76003|GLRX3_HUMAN Glutaredoxin-3 OS=Homo sapiens OX=9606 GN=GLRX3 PE=1 SV=2	A0A140VJK1;O76003	;GLRX3	Testicular tissue protein Li 75;Glutaredoxin-3	True	Homo sapiens	1.23569	1.86498e-19	55.0697	False	A0A140VJK1	A0A140VJK1	Testicular tissue protein Li 75	9.44098	8.77626	10.8086	10.458	10.8176	9.96727	9.36804	9.66992	10.7459	10.54	10.1123	8.7296	9.86817	9.15757	10.6323	9.42509	9.64579	10.9577	9.84107	10.191	12.7622	NA	NA	NA	8.32347	NA	NA	NA	12.7786	NA	NA	NA	11.8571	9.54256	NA	NA	NA
>tr|A0A140VJK2|A0A140VJK2_HUMAN Glycerol-3-phosphate dehydrogenase OS=Homo sapiens OX=9606 PE=2 SV=1;>sp|P43304|GPDM_HUMAN Glycerol-3-phosphate dehydrogenase, mitochondrial OS=Homo sapiens OX=9606 GN=GPD2 PE=1 SV=3	A0A140VJK2;P43304	;GPD2	Glycerol-3-phosphate dehydrogenase;Glycerol-3-phosphate dehydrogenase, mitochondrial	True	Homo sapiens	0.848954	9.14826e-17	52.9878	False	A0A140VJK2	A0A140VJK2	Glycerol-3-phosphate dehydrogenase	NA	10.3298	NA	NA	NA	NA	NA	10.9838	NA	NA	10.1921	NA	NA	NA	10.2601	10.5476	11.2257	NA	10.7665	10.6788	NA	NA	NA	NA	NA	NA	NA	NA	NA	NA	NA	NA	NA	NA	NA	NA	NA
>tr|A0A140VJK6|A0A140VJK6_HUMAN GMP synthase (glutamine-hydrolyzing) OS=Homo sapiens OX=9606 PE=2 SV=1;>sp|P49915|GUAA_HUMAN GMP synthase [glutamine-hydrolyzing] OS=Homo sapiens OX=9606 GN=GMPS PE=1 SV=1	A0A140VJK6;P49915	;GMPS	GMP synthase (glutamine-hydrolyzing);GMP synthase [glutamine-hydrolyzing]	True	Homo sapiens	1.18438	7.00566e-19	54.6274	False	A0A140VJK6	A0A140VJK6	GMP synthase (glutamine-hydrolyzing)	12.625	12.3466	12.5326	12.9635	12.7783	13.2249	12.6717	12.3822	12.5061	12.8599	13.0129	12.0506	12.9447	12.7233	12.2351	12.9975	12.6582	12.4501	13.1033	13.127	NA	NA	NA	NA	11.8844	NA	NA	NA	NA	NA	NA	NA	NA	13.7491	NA	NA	NA
>tr|A0A140VJK7|A0A140VJK7_HUMAN 5'-deoxynucleotidase HDDC2 OS=Homo sapiens OX=9606 PE=2 SV=1;>sp|Q7Z4H3|HDDC2_HUMAN 5'-deoxynucleotidase HDDC2 OS=Homo sapiens OX=9606 GN=HDDC2 PE=1 SV=1	A0A140VJK7;Q7Z4H3	;HDDC2	5'-deoxynucleotidase HDDC2	True	Homo sapiens	0.952167	2.85559e-14	50.976	False	A0A140VJK7	A0A140VJK7	5'-deoxynucleotidase HDDC2	11.8456	10.5852	10.8438	10.4274	11.3938	10.5017	11.6092	10.9336	11.2343	10.4464	9.03625	NA	11.4648	NA	NA	10.5442	NA	11.0668	12.2206	11.7594	NA	NA	NA	NA	NA	NA	NA	NA	NA	NA	NA	NA	NA	NA	NA	NA	NA
>tr|A0A140VJL0|A0A140VJL0_HUMAN 3-hydroxyisobutyryl-CoA hydrolase OS=Homo sapiens OX=9606 PE=2 SV=1;>sp|Q6NVY1|HIBCH_HUMAN 3-hydroxyisobutyryl-CoA hydrolase, mitochondrial OS=Homo sapiens OX=9606 GN=HIBCH PE=1 SV=2	A0A140VJL0;Q6NVY1	;HIBCH	3-hydroxyisobutyryl-CoA hydrolase;3-hydroxyisobutyryl-CoA hydrolase, mitochondrial	True	Homo sapiens	0.764708	4.58356e-21	56.3331	False	A0A140VJL0	A0A140VJL0	3-hydroxyisobutyryl-CoA hydrolase	NA	NA	NA	9.87514	10.4957	NA	NA	NA	10.5474	NA	10.3277	NA	11.289	NA	NA	9.41429	NA	11.2398	9.99266	9.46882	NA	NA	NA	NA	NA	NA	NA	NA	NA	NA	NA	NA	NA	NA	NA	NA	NA
>tr|A0A140VJL3|A0A140VJL3_HUMAN Hypoxanthine phosphoribosyltransferase OS=Homo sapiens OX=9606 GN=HPRT1 PE=2 SV=1;>sp|P00492|HPRT_HUMAN Hypoxanthine-guanine phosphoribosyltransferase OS=Homo sapiens OX=9606 GN=HPRT1 PE=1 SV=2;>tr|Q6LET3|Q6LET3_HUMAN Hypoxanthine phosphoribosyltransferase (Fragment) OS=Homo sapiens OX=9606 GN=HPRT1 PE=2 SV=1	A0A140VJL3;P00492;Q6LET3	HPRT1	Hypoxanthine phosphoribosyltransferase;Hypoxanthine-guanine phosphoribosyltransferase;Hypoxanthine phosphoribosyltransferase (Fragment)	True	Homo sapiens	1.45019	1.14431e-14	51.3003	False	A0A140VJL3	HPRT1	Hypoxanthine phosphoribosyltransferase	14.7627	14.3918	14.4698	14.1946	14.2337	14.4107	14.4041	14.4013	14.2105	14.1344	14.3385	13.8628	14.0345	13.6653	14.0269	14.2085	13.9398	14.2393	14.3351	14.3341	12.1969	NA	11.8048	NA	12.1556	NA	NA	NA	11.1553	NA	NA	11.9314	NA	11.8794	11.8596	NA	11.7249
>tr|A0A140VJM4|A0A140VJM4_HUMAN Potassium channel tetramerisation domain containing 12 OS=Homo sapiens OX=9606 GN=KCTD12 PE=2 SV=1;>tr|B3KY04|B3KY04_HUMAN cDNA FLJ46506 fis, clone THYMU3030752, highly similar to BTB/POZ domain-containing protein KCTD12 OS=Homo sapiens OX=9606 PE=2 SV=1;>sp|Q96CX2|KCD12_HUMAN BTB/POZ domain-containing protein KCTD12 OS=Homo sapiens OX=9606 GN=KCTD12 PE=1 SV=1	A0A140VJM4;B3KY04;Q96CX2	KCTD12;;KCTD12	Potassium channel tetramerisation domain containing 12;cDNA FLJ46506 fis, clone THYMU3030752, highly similar to BTB/POZ domain-containing protein KCTD12;BTB/POZ domain-containing protein KCTD12	True	Homo sapiens	1.11025	3.96549e-18	54.0487	False	A0A140VJM4	KCTD12	Potassium channel tetramerisation domain containing 12	12.4644	12.3237	12.8363	12.8745	12.6969	12.9686	12.8985	12.8049	12.8341	12.9094	12.7983	11.2765	12.7963	12.2045	12.3586	12.9601	12.9103	12.2951	12.7638	12.9607	NA	NA	NA	NA	NA	NA	NA	NA	NA	NA	NA	NA	NA	NA	NA	NA	NA
>tr|A0A140VJN3|A0A140VJN3_HUMAN Leucine rich repeat containing 40 OS=Homo sapiens OX=9606 GN=LRRC40 PE=2 SV=1;>sp|Q9H9A6|LRC40_HUMAN Leucine-rich repeat-containing protein 40 OS=Homo sapiens OX=9606 GN=LRRC40 PE=1 SV=1	A0A140VJN3;Q9H9A6	LRRC40	Leucine rich repeat containing 40;Leucine-rich repeat-containing protein 40	True	Homo sapiens	1.13179	8.0116e-22	56.9517	False	A0A140VJN3	LRRC40	Leucine rich repeat containing 40	12.709	12.5048	12.9663	12.9783	12.7317	12.9638	13.1207	12.801	12.4477	12.4804	12.996	11.2412	12.7774	12.052	12.1413	12.5969	12.7724	12.4351	13.0172	12.9881	NA	NA	NA	NA	NA	NA	NA	NA	NA	NA	NA	NA	NA	NA	NA	NA	NA
>tr|A0A140VJP2|A0A140VJP2_HUMAN Methionine adenosyltransferase 2 subunit beta OS=Homo sapiens OX=9606 PE=2 SV=1;>tr|A0A8Q3WK80|A0A8Q3WK80_HUMAN Methionine adenosyltransferase 2 subunit beta OS=Homo sapiens OX=9606 GN=MAT2B PE=1 SV=1;>sp|Q9NZL9|MAT2B_HUMAN Methionine adenosyltransferase 2 subunit beta OS=Homo sapiens OX=9606 GN=MAT2B PE=1 SV=1	A0A140VJP2;A0A8Q3WK80;Q9NZL9	;MAT2B;MAT2B	Methionine adenosyltransferase 2 subunit beta	True	Homo sapiens	1.13756	9.26787e-17	52.9834	False	A0A140VJP2	A0A140VJP2	Methionine adenosyltransferase 2 subunit beta	10.9568	11.1075	NA	10.6672	11.0716	11.2381	11.2426	11.9624	10.898	10.4628	11.8261	10.2047	11.2268	11.5158	10.8399	10.4637	10.7459	11.1775	11.3482	11.44	NA	NA	NA	NA	NA	NA	NA	NA	NA	NA	NA	NA	NA	NA	NA	NA	NA
>tr|A0A140VJP5|A0A140VJP5_HUMAN S-adenosylmethionine synthase OS=Homo sapiens OX=9606 PE=2 SV=1;>sp|P31153|METK2_HUMAN S-adenosylmethionine synthase isoform type-2 OS=Homo sapiens OX=9606 GN=MAT2A PE=1 SV=1	A0A140VJP5;P31153	;MAT2A	S-adenosylmethionine synthase;S-adenosylmethionine synthase isoform type-2	True	Homo sapiens	1.01787	2.14106e-20	55.801	False	A0A140VJP5	A0A140VJP5	S-adenosylmethionine synthase	11.509	11.1819	11.5216	12.0109	11.9874	11.9857	11.6038	11.8322	11.4349	11.5999	12.1622	NA	11.7999	10.9496	11.3609	11.6787	11.0269	11.4611	11.6612	11.8495	NA	NA	NA	NA	NA	NA	NA	NA	NA	NA	NA	NA	NA	NA	NA	NA	NA
>tr|A0A140VJQ4|A0A140VJQ4_HUMAN Ornithine aminotransferase OS=Homo sapiens OX=9606 PE=2 SV=1;>sp|P04181|OAT_HUMAN Ornithine aminotransferase, mitochondrial OS=Homo sapiens OX=9606 GN=OAT PE=1 SV=1	A0A140VJQ4;P04181	;OAT	Ornithine aminotransferase;Ornithine aminotransferase, mitochondrial	True	Homo sapiens	1.0777	5.40985e-14	50.7493	False	A0A140VJQ4	A0A140VJQ4	Ornithine aminotransferase	13.0163	12.9203	12.7018	12.8232	12.8868	12.7504	12.9303	12.741	12.6452	12.3225	12.8648	10.8028	12.5691	11.2693	NA	12.3311	11.7811	12.5286	12.8651	12.766	NA	NA	NA	NA	NA	NA	NA	NA	NA	NA	NA	NA	NA	11.568	NA	NA	NA
>tr|A0A140VJS3|A0A140VJS3_HUMAN Testicular tissue protein Li 149 OS=Homo sapiens OX=9606 PE=2 SV=1;>sp|P62195|PRS8_HUMAN 26S proteasome regulatory subunit 8 OS=Homo sapiens OX=9606 GN=PSMC5 PE=1 SV=1	A0A140VJS3;P62195	;PSMC5	Testicular tissue protein Li 149;26S proteasome regulatory subunit 8	True	Homo sapiens	1.11743	1.76699e-18	54.3188	False	A0A140VJS3	A0A140VJS3	Testicular tissue protein Li 149	9.41948	9.14527	10.0174	9.42113	8.8118	9.35187	9.12675	8.96968	8.98045	9.78628	9.21679	NA	9.51587	8.74622	9.31702	8.57984	8.50525	9.53048	9.70149	9.34591	NA	NA	NA	12.7261	NA	12.537	NA	13.9258	NA	12.9632	NA	NA	NA	6.18297	NA	NA	NA
>tr|A0A140VJS6|A0A140VJS6_HUMAN Proteasome subunit beta OS=Homo sapiens OX=9606 PE=2 SV=1;>sp|P49721|PSB2_HUMAN Proteasome subunit beta type-2 OS=Homo sapiens OX=9606 GN=PSMB2 PE=1 SV=1	A0A140VJS6;P49721	;PSMB2	Proteasome subunit beta;Proteasome subunit beta type-2	True	Homo sapiens	1.54548	2.57808e-17	53.4191	False	A0A140VJS6	A0A140VJS6	Proteasome subunit beta	13.7184	13.4429	13.4598	13.6367	13.3056	13.3532	13.9134	13.5336	13.0401	13.0827	13.0829	13.6445	13.2574	13.144	13.2811	12.8509	13.1216	13.3945	13.7555	13.5517	11.0492	11.2422	11.5693	NA	10.9264	11.1125	10.5873	11.2339	NA	NA	NA	11.5297	10.5758	11.0784	11.392	NA	NA
>tr|A0A140VJT0|A0A140VJT0_HUMAN Serine/threonine-protein phosphatase 2A 55 kDa regulatory subunit B OS=Homo sapiens OX=9606 PE=2 SV=1;>sp|P63151|2ABA_HUMAN Serine/threonine-protein phosphatase 2A 55 kDa regulatory subunit B alpha isoform OS=Homo sapiens OX=9606 GN=PPP2R2A PE=1 SV=1	A0A140VJT0;P63151	;PPP2R2A	Serine/threonine-protein phosphatase 2A 55 kDa regulatory subunit B;Serine/threonine-protein phosphatase 2A 55 kDa regulatory subunit B alpha isoform	True	Homo sapiens	1.08426	9.30698e-18	53.7627	False	A0A140VJT0	A0A140VJT0	Serine/threonine-protein phosphatase 2A 55 kDa regulatory subunit B	10.0302	10.2465	10.0709	10.0713	9.65703	10.281	10.0194	10.3947	10.1087	10.4464	10.0014	9.82575	10.1167	10.4342	10.3299	10.2991	10.3095	9.81604	9.54695	9.80373	NA	NA	NA	NA	NA	NA	NA	NA	NA	NA	NA	NA	NA	NA	NA	NA	NA
>tr|A0A140VJT2|A0A140VJT2_HUMAN Proteasome inhibitor PI31 subunit OS=Homo sapiens OX=9606 PE=2 SV=1;>tr|Q5QPM7|Q5QPM7_HUMAN Proteasome inhibitor PI31 subunit OS=Homo sapiens OX=9606 GN=PSMF1 PE=1 SV=2;>sp|Q92530|PSMF1_HUMAN Proteasome inhibitor PI31 subunit OS=Homo sapiens OX=9606 GN=PSMF1 PE=1 SV=2	A0A140VJT2;Q5QPM7;Q92530	;PSMF1;PSMF1	Proteasome inhibitor PI31 subunit	True	Homo sapiens	0.954084	8.94978e-15	51.3874	False	A0A140VJT2	A0A140VJT2	Proteasome inhibitor PI31 subunit	9.47445	10.1443	NA	10.1443	10.0389	10.6347	10.2961	15.2293	9.38079	NA	10.6971	NA	9.87327	9.8719	NA	10.2148	9.37823	9.84237	9.06998	10.3963	NA	NA	NA	NA	NA	NA	NA	NA	NA	NA	NA	NA	NA	NA	NA	NA	NA
>tr|A0A140VJT8|A0A140VJT8_HUMAN Ribonuclease inhibitor OS=Homo sapiens OX=9606 PE=2 SV=1;>sp|P13489|RINI_HUMAN Ribonuclease inhibitor OS=Homo sapiens OX=9606 GN=RNH1 PE=1 SV=2	A0A140VJT8;P13489	;RNH1	Ribonuclease inhibitor	True	Homo sapiens	1.00546	3.56802e-17	53.3089	False	A0A140VJT8	A0A140VJT8	Ribonuclease inhibitor	10.5233	9.49726	9.84362	10.3791	10.2566	11.4439	10.1178	10.2585	9.4835	10.2813	11.1224	NA	10.9724	NA	NA	10.42	9.45801	8.68803	10.8412	11.0003	NA	NA	NA	NA	NA	NA	NA	NA	NA	NA	NA	NA	NA	NA	NA	NA	NA
>tr|A0A140VJT9|A0A140VJT9_HUMAN RING-type E3 ubiquitin transferase OS=Homo sapiens OX=9606 PE=2 SV=1;>sp|Q8WVD3|RN138_HUMAN E3 ubiquitin-protein ligase RNF138 OS=Homo sapiens OX=9606 GN=RNF138 PE=1 SV=1	A0A140VJT9;Q8WVD3	;RNF138	RING-type E3 ubiquitin transferase;E3 ubiquitin-protein ligase RNF138	True	Homo sapiens	0.812957	5.87586e-14	50.7199	False	A0A140VJT9	A0A140VJT9	RING-type E3 ubiquitin transferase	12.0792	12.3064	12.7588	12.6803	12.5176	13.0412	12.7325	12.9801	13.2042	12.6007	12.5979	12.1779	12.8514	12.6949	12.4534	12.8587	12.6999	12.6854	12.5928	12.6956	NA	NA	NA	NA	NA	NA	NA	NA	NA	NA	NA	NA	NA	NA	NA	NA	NA
>tr|A0A140VJU4|A0A140VJU4_HUMAN Testicular tissue protein Li 171 OS=Homo sapiens OX=9606 PE=2 SV=1;>tr|A0A2X0U4M4|A0A2X0U4M4_HUMAN ARHGEF26 (Fragment) OS=Homo sapiens OX=9606 GN=ARHGEF26 PE=4 SV=1;>tr|B3KXG0|B3KXG0_HUMAN cDNA FLJ45349 fis, clone BRHIP3011460, highly similar to Homo sapiens Src homology 3 domain-containing guanine nucleotide exchange factor (SGEF), mRNA OS=Homo sapiens OX=9606 PE=…	A0A140VJU4;A0A2X0U4M4;B3KXG0;Q96DR7	;ARHGEF26;;ARHGEF26	Testicular tissue protein Li 171;ARHGEF26 (Fragment);cDNA FLJ45349 fis, clone BRHIP3011460, highly similar to Homo sapiens Src homology 3 domain-containing guanine nucleotide exchange factor (SGEF), mRNA;Rho guanine nucleotide exchange factor 26	True	Homo sapiens	0.990798	0.00954269	37.0801	False	A0A140VJU4	A0A140VJU4	Testicular tissue protein Li 171	NA	NA	11.6513	11.1113	NA	NA	NA	11.8025	11.6937	11.3811	NA	NA	11.1984	NA	NA	NA	NA	NA	11.922	11.6158	NA	NA	NA	NA	NA	NA	NA	NA	NA	NA	NA	NA	NA	NA	NA	NA	NA
>tr|A0A140VJW5|A0A140VJW5_HUMAN Aspartate--tRNA ligase, cytoplasmic OS=Homo sapiens OX=9606 PE=2 SV=1;>sp|P14868|SYDC_HUMAN Aspartate--tRNA ligase, cytoplasmic OS=Homo sapiens OX=9606 GN=DARS1 PE=1 SV=2	A0A140VJW5;P14868	;DARS1	Aspartate--tRNA ligase, cytoplasmic;Aspartate--tRNA ligase, cytoplasmic	True	Homo sapiens	1.14222	2.13095e-17	53.4835	False	A0A140VJW5	A0A140VJW5	Aspartate--tRNA ligase, cytoplasmic	13.8456	13.7976	13.8163	13.7842	13.3546	13.7215	13.7553	13.7931	13.6553	13.8268	13.6793	12.8972	13.6994	13.622	13.5843	13.7046	13.5727	13.3111	13.969	14.0401	NA	NA	NA	NA	NA	NA	NA	NA	NA	NA	NA	NA	NA	NA	NA	NA	NA
>tr|A0A140VJX1|A0A140VJX1_HUMAN Testicular tissue protein Li 198 OS=Homo sapiens OX=9606 PE=2 SV=1;>tr|A0A5F9ZHL1|A0A5F9ZHL1_HUMAN Acetyl-CoA acetyltransferase 1 OS=Homo sapiens OX=9606 GN=ACAT1 PE=1 SV=1;>sp|P24752|THIL_HUMAN Acetyl-CoA acetyltransferase, mitochondrial OS=Homo sapiens OX=9606 GN=ACAT1 PE=1 SV=1	A0A140VJX1;A0A5F9ZHL1;P24752	;ACAT1;ACAT1	Testicular tissue protein Li 198;Acetyl-CoA acetyltransferase 1;Acetyl-CoA acetyltransferase, mitochondrial	True	Homo sapiens	1.18666	1.09206e-18	54.4793	False	A0A140VJX1	A0A140VJX1	Testicular tissue protein Li 198	13.0873	12.6291	12.9657	13.0641	13.0649	13.1438	13.5284	12.9672	13.0154	12.8283	13.0581	12.7667	13.04	12.2942	12.9015	13.1229	13.0916	12.7879	13.0615	13.2544	9.80748	NA	NA	NA	9.2095	NA	NA	NA	NA	NA	NA	9.75919	NA	16.2718	NA	NA	NA
>tr|A0A140VJX3|A0A140VJX3_HUMAN Sulfurtransferase OS=Homo sapiens OX=9606 PE=2 SV=1;>sp|P25325|THTM_HUMAN 3-mercaptopyruvate sulfurtransferase OS=Homo sapiens OX=9606 GN=MPST PE=1 SV=3	A0A140VJX3;P25325	;MPST	Sulfurtransferase;3-mercaptopyruvate sulfurtransferase	True	Homo sapiens	1.10895	1.09078e-17	53.7093	False	A0A140VJX3	A0A140VJX3	Sulfurtransferase	10.9165	11.237	10.884	11.6906	11.3697	12.0099	11.4832	11.4274	12.1247	12.0541	11.4942	11.2079	10.8332	10.2367	NA	11.1934	11.4259	11.4222	11.7701	11.8434	NA	NA	NA	NA	NA	NA	NA	NA	NA	NA	NA	NA	NA	NA	NA	NA	NA
>tr|A0A140VJY2|A0A140VJY2_HUMAN Testicular tissue protein Li 209 OS=Homo sapiens OX=9606 PE=2 SV=1;>sp|Q12931|TRAP1_HUMAN Heat shock protein 75 kDa, mitochondrial OS=Homo sapiens OX=9606 GN=TRAP1 PE=1 SV=3	A0A140VJY2;Q12931	;TRAP1	Testicular tissue protein Li 209;Heat shock protein 75 kDa, mitochondrial	True	Homo sapiens	1.24117	4.03155e-17	53.2674	False	A0A140VJY2	A0A140VJY2	Testicular tissue protein Li 209	11.522	11.5787	11.308	12.0901	12.3425	11.3972	11.4981	11.3221	11.5967	11.4403	11.6721	10.7954	10.9793	10.6494	11.6979	10.8737	10.8878	12.1227	11.4756	11.3586	NA	NA	11.1179	NA	12.5388	NA	NA	NA	10.8227	NA	NA	NA	8.95619	13.3099	NA	11.8749	NA
>tr|A0A140VJY7|A0A140VJY7_HUMAN Thioredoxin domain-containing protein 17 OS=Homo sapiens OX=9606 PE=2 SV=1;>sp|Q9BRA2|TXD17_HUMAN Thioredoxin domain-containing protein 17 OS=Homo sapiens OX=9606 GN=TXNDC17 PE=1 SV=1	A0A140VJY7;Q9BRA2	;TXNDC17	Thioredoxin domain-containing protein 17	True	Homo sapiens	1.01648	1.01535e-14	51.3427	False	A0A140VJY7	A0A140VJY7	Thioredoxin domain-containing protein 17	11.546	10.8845	11.9583	12.0445	11.5441	12.0821	12.2658	11.6635	11.5479	11.5308	12.1855	NA	11.6145	10.9451	10.4344	11.8929	11.2215	11.1028	11.9482	12.0542	NA	NA	NA	NA	NA	NA	NA	NA	NA	NA	NA	NA	NA	NA	NA	NA	NA
>tr|A0A140VJZ1|A0A140VJZ1_HUMAN Ubiquitin carboxyl-terminal hydrolase OS=Homo sapiens OX=9606 PE=2 SV=1;>sp|P45974|UBP5_HUMAN Ubiquitin carboxyl-terminal hydrolase 5 OS=Homo sapiens OX=9606 GN=USP5 PE=1 SV=2	A0A140VJZ1;P45974	;USP5	Ubiquitin carboxyl-terminal hydrolase;Ubiquitin carboxyl-terminal hydrolase 5	True	Homo sapiens	1.42567	1.16446e-21	56.8173	False	A0A140VJZ1	A0A140VJZ1	Ubiquitin carboxyl-terminal hydrolase	10.7964	10.9007	10.8702	11.5943	11.5802	9.75197	9.44741	10.8991	10.9131	10.3446	10.6343	10.8268	10.3032	10.975	12.8366	10.6231	9.84191	11.8254	10.8781	10.3382	11.1351	11.204	10.8303	NA	10.2364	NA	11.4456	12.5567	12.0551	10.076	NA	10.6242	11.1585	11.077	NA	12.9926	11.2319
>tr|A0A140VJZ4|A0A140VJZ4_HUMAN Ubiquitin carboxyl-terminal hydrolase OS=Homo sapiens OX=9606 PE=2 SV=1;>sp|P15374|UCHL3_HUMAN Ubiquitin carboxyl-terminal hydrolase isozyme L3 OS=Homo sapiens OX=9606 GN=UCHL3 PE=1 SV=1	A0A140VJZ4;P15374	;UCHL3	Ubiquitin carboxyl-terminal hydrolase;Ubiquitin carboxyl-terminal hydrolase isozyme L3	True	Homo sapiens	1.03612	5.83148e-17	53.1417	False	A0A140VJZ4	A0A140VJZ4	Ubiquitin carboxyl-terminal hydrolase	11.6767	11.9358	11.6525	11.3681	11.3906	11.4296	12.1292	11.4911	11.6222	11.1835	11.7488	11.2792	11.6833	10.9051	11.5235	11.6946	11.3975	11.4709	11.6151	11.4507	NA	NA	NA	NA	NA	NA	NA	NA	NA	NA	NA	NA	NA	NA	NA	NA	NA
>tr|A0A140VK00|A0A140VK00_HUMAN Testicular tissue protein Li 227 OS=Homo sapiens OX=9606 PE=2 SV=1;>tr|C9JEV0|C9JEV0_HUMAN Alpha-2-glycoprotein 1, zinc-binding OS=Homo sapiens OX=9606 GN=AZGP1 PE=1 SV=1;>sp|P25311|ZA2G_HUMAN Zinc-alpha-2-glycoprotein OS=Homo sapiens OX=9606 GN=AZGP1 PE=1 SV=2	A0A140VK00;C9JEV0;P25311	;AZGP1;AZGP1	Testicular tissue protein Li 227;Alpha-2-glycoprotein 1, zinc-binding;Zinc-alpha-2-glycoprotein	True	Homo sapiens	0.936013	0.0129843	35.9658	False	A0A140VK00	A0A140VK00	Testicular tissue protein Li 227	8.68282	NA	8.38681	NA	8.64418	10.5995	NA	NA	NA	8.60405	NA	NA	NA	9.68736	NA	NA	8.77595	NA	NA	NA	NA	NA	NA	NA	NA	NA	NA	NA	NA	NA	NA	NA	NA	NA	NA	NA	NA
>tr|A0A140VK07|A0A140VK07_HUMAN Testicular secretory protein Li 7 OS=Homo sapiens OX=9606 PE=2 SV=1;>tr|Q6DEN2|Q6DEN2_HUMAN DPYSL3 protein OS=Homo sapiens OX=9606 GN=DPYSL3 PE=2 SV=1	A0A140VK07;Q6DEN2	;DPYSL3	Testicular secretory protein Li 7;DPYSL3 protein	True	Homo sapiens	0.614043	2.16159e-24	59.2527	False	A0A140VK07	A0A140VK07	Testicular secretory protein Li 7	9.42928	9.48855	NA	8.69646	NA	12.0054	9.61075	NA	NA	NA	NA	NA	NA	NA	NA	NA	12.4177	NA	NA	NA	NA	NA	NA	NA	NA	NA	NA	NA	NA	NA	NA	NA	NA	NA	NA	NA	NA
>tr|A0A140VK11|A0A140VK11_HUMAN ClpB caseinolytic peptidase B homolog (E. coli), isoform CRA_a OS=Homo sapiens OX=9606 GN=CLPB PE=2 SV=1;>sp|Q9H078|CLPB_HUMAN Mitochondrial disaggregase OS=Homo sapiens OX=9606 GN=CLPB PE=1 SV=1	A0A140VK11;Q9H078	CLPB	ClpB caseinolytic peptidase B homolog (E. coli), isoform CRA_a;Mitochondrial disaggregase	True	Homo sapiens	1.05515	3.76085e-17	53.291	False	A0A140VK11	CLPB	ClpB caseinolytic peptidase B homolog (E. coli), isoform CRA_a	11.7557	11.9776	11.6393	11.5803	11.823	11.6412	12.2312	11.7663	11.8635	11.8911	11.6657	11.9262	11.663	10.8318	11.5809	11.4386	12.0334	11.2484	12.3722	11.984	NA	NA	NA	NA	NA	NA	NA	NA	NA	NA	NA	NA	NA	NA	NA	NA	NA
>tr|A0A140VK12|A0A140VK12_HUMAN Coatomer subunit gamma OS=Homo sapiens OX=9606 PE=2 SV=1;>sp|Q9UBF2|COPG2_HUMAN Coatomer subunit gamma-2 OS=Homo sapiens OX=9606 GN=COPG2 PE=1 SV=1	A0A140VK12;Q9UBF2	;COPG2	Coatomer subunit gamma;Coatomer subunit gamma-2	True	Homo sapiens	1.17467	3.20095e-18	54.1203	False	A0A140VK12	A0A140VK12	Coatomer subunit gamma	9.8793	9.22744	10.2958	10.8505	10.822	11.1391	11.2306	9.33873	10.436	9.69491	11.2347	10.9737	10.7281	12.0777	10.4628	10.5311	11.4175	12.4719	10.9365	10.4703	NA	NA	NA	NA	NA	NA	NA	NA	NA	NA	NA	NA	NA	8.72351	NA	NA	NA
>tr|A0A140VK13|A0A140VK13_HUMAN Testicular secretory protein Li 13 OS=Homo sapiens OX=9606 PE=2 SV=1;>sp|P23786|CPT2_HUMAN Carnitine O-palmitoyltransferase 2, mitochondrial OS=Homo sapiens OX=9606 GN=CPT2 PE=1 SV=2	A0A140VK13;P23786	;CPT2	Testicular secretory protein Li 13;Carnitine O-palmitoyltransferase 2, mitochondrial	True	Homo sapiens	0.590663	2.36064e-21	56.5661	False	A0A140VK13	A0A140VK13	Testicular secretory protein Li 13	NA	7.94163	NA	NA	11.9989	11.308	10.831	NA	NA	12.0097	NA	NA	NA	NA	NA	NA	NA	NA	NA	NA	NA	NA	NA	NA	NA	NA	NA	NA	NA	NA	NA	NA	NA	NA	NA	NA	NA
>tr|A0A140VK27|A0A140VK27_HUMAN Leukotriene A(4) hydrolase OS=Homo sapiens OX=9606 PE=2 SV=1;>sp|P09960|LKHA4_HUMAN Leukotriene A-4 hydrolase OS=Homo sapiens OX=9606 GN=LTA4H PE=1 SV=2	A0A140VK27;P09960	;LTA4H	Leukotriene A(4) hydrolase;Leukotriene A-4 hydrolase	True	Homo sapiens	0.891833	5.74593e-19	54.6935	False	A0A140VK27	A0A140VK27	Leukotriene A(4) hydrolase	12.7067	NA	NA	11.3638	NA	11.38	11.6408	12.9835	10.6802	12.3855	12.0575	NA	11.6255	NA	NA	11.2509	11.0917	11.4105	11.4275	10.5988	NA	NA	NA	NA	NA	NA	NA	NA	NA	NA	NA	NA	NA	NA	NA	NA	NA
>tr|A0A140VK29|A0A140VK29_HUMAN methylcrotonoyl-CoA carboxylase OS=Homo sapiens OX=9606 PE=2 SV=1;>tr|A0A804HJ24|A0A804HJ24_HUMAN methylcrotonoyl-CoA carboxylase OS=Homo sapiens OX=9606 GN=MCCC2 PE=1 SV=1;>tr|A0A804HK37|A0A804HK37_HUMAN Methylcrotonyl-CoA carboxylase subunit 2 OS=Homo sapiens OX=9606 GN=MCCC2 PE=1 SV=1;>tr|A0A804HKE8|A0A804HKE8_HUMAN methylcrotonoyl-CoA carboxylase OS=Homo sapien…	A0A140VK29;A0A804HJ24;A0A804HK37;A0A804HKE8;A0A804HLJ9;Q9HCC0	;MCCC2;MCCC2;MCCC2;MCCC2;MCCC2	methylcrotonoyl-CoA carboxylase;methylcrotonoyl-CoA carboxylase;Methylcrotonyl-CoA carboxylase subunit 2;methylcrotonoyl-CoA carboxylase;methylcrotonoyl-CoA carboxylase;Methylcrotonoyl-CoA carboxylase beta chain, mitochondrial	True	Homo sapiens	0.618316	1.40135e-18	54.3961	False	A0A140VK29	A0A140VK29	methylcrotonoyl-CoA carboxylase	NA	NA	NA	12.5441	12.825	NA	NA	NA	NA	NA	12.8773	NA	NA	NA	NA	NA	11.7018	12.7437	NA	12.8073	NA	NA	NA	NA	NA	NA	NA	NA	NA	NA	NA	NA	NA	NA	NA	NA	NA
>tr|A0A140VK39|A0A140VK39_HUMAN Protein phosphatase methylesterase 1 OS=Homo sapiens OX=9606 PE=2 SV=1;>sp|Q9Y570|PPME1_HUMAN Protein phosphatase methylesterase 1 OS=Homo sapiens OX=9606 GN=PPME1 PE=1 SV=3	A0A140VK39;Q9Y570	;PPME1	Protein phosphatase methylesterase 1	True	Homo sapiens	1.0925	3.91772e-18	54.0528	False	A0A140VK39	A0A140VK39	Protein phosphatase methylesterase 1	11.0855	9.97327	NA	9.74276	10.6195	11.3004	9.55228	10.3159	9.27906	10.5477	11.019	NA	9.95003	NA	NA	9.37192	10.1261	10.3324	10.3233	10.3948	NA	NA	NA	NA	NA	NA	NA	NA	NA	NA	NA	NA	NA	NA	NA	NA	NA
>tr|A0A140VK41|A0A140VK41_HUMAN ribose-phosphate diphosphokinase OS=Homo sapiens OX=9606 PE=2 SV=1;>sp|P11908|PRPS2_HUMAN Ribose-phosphate pyrophosphokinase 2 OS=Homo sapiens OX=9606 GN=PRPS2 PE=1 SV=2	A0A140VK41;P11908	;PRPS2	ribose-phosphate diphosphokinase;Ribose-phosphate pyrophosphokinase 2	True	Homo sapiens	1.06096	8.07313e-20	55.3509	False	A0A140VK41	A0A140VK41	ribose-phosphate diphosphokinase	10.9082	11.1726	11.8104	11.3989	11.5771	11.669	10.8688	11.2087	11.8228	11.9216	11.3139	11.9837	10.9941	11.0248	11.8248	11.4701	11.5782	11.4624	10.8471	10.8116	NA	14.1701	13.597	NA	13.0646	11.4496	13.7209	NA	12.4831	12.681	NA	14.5306	13.615	12.4338	14.2961	11.781	13.415
>tr|A0A140VK42|A0A140VK42_HUMAN Testicular secretory protein Li 42 OS=Homo sapiens OX=9606 PE=2 SV=1;>sp|P17980|PRS6A_HUMAN 26S proteasome regulatory subunit 6A OS=Homo sapiens OX=9606 GN=PSMC3 PE=1 SV=3	A0A140VK42;P17980	;PSMC3	Testicular secretory protein Li 42;26S proteasome regulatory subunit 6A	True	Homo sapiens	1.15733	3.30095e-20	55.6535	False	A0A140VK42	A0A140VK42	Testicular secretory protein Li 42	12.2262	12.6645	12.3755	12.5013	12.3028	12.4279	12.2381	12.3436	12.4997	11.874	12.0993	10.3972	12.2005	11.7253	11.8341	12.307	12.0481	12.4373	12.493	12.4375	NA	NA	NA	NA	NA	NA	NA	NA	NA	NA	NA	15.1146	NA	NA	NA	NA	NA
>tr|A0A140VK43|A0A140VK43_HUMAN Proteasome subunit alpha type OS=Homo sapiens OX=9606 PE=2 SV=1;>sp|P25788|PSA3_HUMAN Proteasome subunit alpha type-3 OS=Homo sapiens OX=9606 GN=PSMA3 PE=1 SV=2;>tr|Q6IB71|Q6IB71_HUMAN Proteasome subunit alpha type OS=Homo sapiens OX=9606 GN=PSMA3 PE=2 SV=1	A0A140VK43;P25788;Q6IB71	;PSMA3;PSMA3	Proteasome subunit alpha type;Proteasome subunit alpha type-3;Proteasome subunit alpha type	True	Homo sapiens	1.1197	2.52678e-16	52.6382	False	A0A140VK43	A0A140VK43	Proteasome subunit alpha type	12.3564	12.6914	12.3728	12.1723	12.0902	12.7206	12.5583	12.4456	12.036	11.5521	12.6534	11.3391	11.4251	11.721	11.3662	11.8268	11.7959	11.7062	12.3143	12.4737	NA	NA	NA	NA	NA	NA	NA	NA	NA	NA	NA	NA	NA	NA	NA	NA	NA
>tr|A0A140VK44|A0A140VK44_HUMAN Proteasome subunit alpha type OS=Homo sapiens OX=9606 PE=2 SV=1;>sp|P60900|PSA6_HUMAN Proteasome subunit alpha type-6 OS=Homo sapiens OX=9606 GN=PSMA6 PE=1 SV=1	A0A140VK44;P60900	;PSMA6	Proteasome subunit alpha type;Proteasome subunit alpha type-6	True	Homo sapiens	1.30405	7.04992e-16	52.2818	False	A0A140VK44	A0A140VK44	Proteasome subunit alpha type	12.0971	12.3666	11.3557	12.3782	13.2654	11.1085	12.1924	11.3443	11.871	11.5233	11.8009	11.0223	11.4686	11.4155	12.0569	10.6722	11.2362	12.5969	11.7776	11.5431	10.7217	NA	NA	NA	12.4001	NA	NA	NA	10.8999	NA	NA	NA	8.74918	12.2922	NA	NA	NA
>tr|A0A140VK46|A0A140VK46_HUMAN Proteasome subunit beta OS=Homo sapiens OX=9606 PE=2 SV=1;>sp|P28070|PSB4_HUMAN Proteasome subunit beta type-4 OS=Homo sapiens OX=9606 GN=PSMB4 PE=1 SV=4	A0A140VK46;P28070	;PSMB4	Proteasome subunit beta;Proteasome subunit beta type-4	True	Homo sapiens	1.41329	9.60267e-22	56.8865	False	A0A140VK46	A0A140VK46	Proteasome subunit beta	11.9928	12.4347	12.3727	12.6919	13.0664	12.5193	12.021	12.2719	12.4431	12.6274	12.2054	11.0439	11.91	11.8314	12.9628	12.6614	11.7232	12.9995	12.7022	12.7507	13.0279	NA	10.6966	NA	11.9001	NA	NA	NA	NA	NA	NA	NA	11.5362	11.8782	NA	13.8051	NA
>tr|A0A140VK49|A0A140VK49_HUMAN Staphylococcal nuclease domain-containing protein OS=Homo sapiens OX=9606 GN=SND1 PE=2 SV=1;>sp|Q7KZF4|SND1_HUMAN Staphylococcal nuclease domain-containing protein 1 OS=Homo sapiens OX=9606 GN=SND1 PE=1 SV=1	A0A140VK49;Q7KZF4	SND1	Staphylococcal nuclease domain-containing protein;Staphylococcal nuclease domain-containing protein 1	True	Homo sapiens	1.20677	3.78409e-22	57.2244	False	A0A140VK49	SND1	Staphylococcal nuclease domain-containing protein	15.739	15.6027	15.7943	15.6506	15.3058	15.6896	15.7538	15.8286	15.7738	15.7114	15.4536	15.5442	15.7593	15.3034	15.3474	15.8288	15.77	15.5023	15.6172	15.2786	NA	NA	NA	NA	13.5941	NA	NA	NA	14.2586	NA	NA	12.0399	NA	13.1811	NA	NA	NA
>tr|A0A140VK53|A0A140VK53_HUMAN Testicular secretory protein Li 53 OS=Homo sapiens OX=9606 PE=2 SV=1;>sp|Q9UQ35|SRRM2_HUMAN Serine/arginine repetitive matrix protein 2 OS=Homo sapiens OX=9606 GN=SRRM2 PE=1 SV=2	A0A140VK53;Q9UQ35	;SRRM2	Testicular secretory protein Li 53;Serine/arginine repetitive matrix protein 2	True	Homo sapiens	0.984277	1.5225e-20	55.9177	False	A0A140VK53	A0A140VK53	Testicular secretory protein Li 53	14.7252	15.2889	14.4847	14.5988	14.8436	14.5323	14.5968	14.6193	14.6568	14.6393	14.6185	13.8525	14.6496	14.5751	14.3793	14.5489	13.9427	14.1904	14.5522	14.3895	NA	NA	NA	NA	NA	NA	NA	NA	NA	18.971	NA	NA	NA	NA	NA	NA	NA
>tr|A0A140VK56|A0A140VK56_HUMAN Transaldolase OS=Homo sapiens OX=9606 PE=2 SV=1;>sp|P37837|TALDO_HUMAN Transaldolase OS=Homo sapiens OX=9606 GN=TALDO1 PE=1 SV=2	A0A140VK56;P37837	;TALDO1	Transaldolase	True	Homo sapiens	1.59243	1.30444e-18	54.42	False	A0A140VK56	A0A140VK56	Transaldolase	12.5287	12.4034	12.9215	13.3727	13.6643	12.8138	12.6723	12.5639	12.8585	13.3092	12.6765	13.2881	12.3045	13.3308	13.5269	12.5632	12.6228	13.4979	12.9239	13.0947	13.7568	13.6998	13.8624	13.0618	13.9152	14.1596	13.5408	13.8511	13.693	13.6574	13.1128	14.1965	13.6464	13.7342	14.2051	13.8859	14.2313
>tr|A0A140VK65|A0A140VK65_HUMAN Vacuolar proton pump subunit B OS=Homo sapiens OX=9606 PE=2 SV=1;>sp|P21281|VATB2_HUMAN V-type proton ATPase subunit B, brain isoform OS=Homo sapiens OX=9606 GN=ATP6V1B2 PE=1 SV=3	A0A140VK65;P21281	;ATP6V1B2	Vacuolar proton pump subunit B;V-type proton ATPase subunit B, brain isoform	True	Homo sapiens	1.05757	2.65329e-16	52.6213	False	A0A140VK65	A0A140VK65	Vacuolar proton pump subunit B	9.93451	9.95875	10.4835	10.3464	10.4891	10.6721	10.9191	10.9636	10.9512	10.8278	10.5165	9.95805	10.9144	10.599	10.4065	10.8315	10.4857	10.5351	10.6178	10.6966	NA	NA	NA	NA	NA	NA	NA	NA	NA	NA	NA	NA	NA	9.08597	NA	NA	NA
>tr|A0A140VK69|A0A140VK69_HUMAN Aspartate aminotransferase OS=Homo sapiens OX=9606 PE=2 SV=1;>sp|P17174|AATC_HUMAN Aspartate aminotransferase, cytoplasmic OS=Homo sapiens OX=9606 GN=GOT1 PE=1 SV=3	A0A140VK69;P17174	;GOT1	Aspartate aminotransferase;Aspartate aminotransferase, cytoplasmic	True	Homo sapiens	1.10767	2.07879e-23	58.3272	False	A0A140VK69	A0A140VK69	Aspartate aminotransferase	9.29462	9.43	8.81976	8.99393	9.07206	8.22644	9.35404	8.86215	9.06411	8.43862	9.46042	NA	8.69753	8.5665	9.16489	8.55024	9.25803	9.05209	9.2694	8.95512	NA	NA	NA	NA	NA	NA	NA	NA	NA	NA	NA	NA	NA	10.138	NA	NA	NA
>tr|A0A140VK70|A0A140VK70_HUMAN Testis secretory sperm-binding protein Li 197a OS=Homo sapiens OX=9606 PE=2 SV=1;>tr|C9JX88|C9JX88_HUMAN Proteasome 26S subunit, ATPase 2 OS=Homo sapiens OX=9606 GN=PSMC2 PE=1 SV=1;>sp|P35998|PRS7_HUMAN 26S proteasome regulatory subunit 7 OS=Homo sapiens OX=9606 GN=PSMC2 PE=1 SV=3	A0A140VK70;C9JX88;P35998	;PSMC2;PSMC2	Testis secretory sperm-binding protein Li 197a;Proteasome 26S subunit, ATPase 2;26S proteasome regulatory subunit 7	True	Homo sapiens	1.10012	3.79533e-20	55.6061	False	A0A140VK70	A0A140VK70	Testis secretory sperm-binding protein Li 197a	11.3844	11.7652	11.2779	11.4439	11.4357	11.7377	11.7467	11.0233	10.9948	11.5939	11.7587	10.5217	11.0025	10.6055	11.1915	11.2222	10.8807	11.102	11.5104	11.2998	NA	NA	NA	NA	NA	NA	NA	NA	NA	NA	NA	NA	NA	NA	NA	NA	NA
>tr|A0A140VK73|A0A140VK73_HUMAN Inositol-3-phosphate synthase 1 OS=Homo sapiens OX=9606 PE=2 SV=1;>tr|B3KSG0|B3KSG0_HUMAN Inositol-3-phosphate synthase 1 OS=Homo sapiens OX=9606 PE=2 SV=1;>sp|Q9NPH2|INO1_HUMAN Inositol-3-phosphate synthase 1 OS=Homo sapiens OX=9606 GN=ISYNA1 PE=1 SV=1	A0A140VK73;B3KSG0;Q9NPH2	;;ISYNA1	Inositol-3-phosphate synthase 1	True	Homo sapiens	1.03314	2.16159e-24	59.2527	False	A0A140VK73	A0A140VK73	Inositol-3-phosphate synthase 1	NA	NA	9.98812	10.8718	NA	10.592	10.4263	NA	9.47356	NA	9.59125	NA	NA	NA	NA	NA	NA	11.2438	10.8283	9.96096	NA	NA	NA	NA	9.35365	NA	NA	NA	8.92971	NA	NA	NA	NA	9.16557	NA	NA	NA
>tr|A0A140VK76|A0A140VK76_HUMAN Testis secretory sperm-binding protein Li 203a OS=Homo sapiens OX=9606 PE=2 SV=1;>tr|E9PF18|E9PF18_HUMAN Hydroxyacyl-CoA dehydrogenase OS=Homo sapiens OX=9606 GN=HADH PE=1 SV=2;>sp|Q16836|HCDH_HUMAN Hydroxyacyl-coenzyme A dehydrogenase, mitochondrial OS=Homo sapiens OX=9606 GN=HADH PE=1 SV=3	A0A140VK76;E9PF18;Q16836	;HADH;HADH	Testis secretory sperm-binding protein Li 203a;Hydroxyacyl-CoA dehydrogenase;Hydroxyacyl-coenzyme A dehydrogenase, mitochondrial	True	Homo sapiens	1.13456	3.40146e-19	54.8686	False	A0A140VK76	A0A140VK76	Testis secretory sperm-binding protein Li 203a	8.94339	9.20052	9.06294	9.60726	9.34374	9.10413	9.4189	9.04928	9.03502	8.83227	9.42349	7.6107	8.86686	8.58657	9.22241	8.80829	8.23922	9.42637	8.93006	9.15691	NA	NA	NA	NA	11.175	NA	NA	NA	NA	NA	NA	NA	NA	NA	NA	NA	NA
>tr|A0A140VK83|A0A140VK83_HUMAN Protein phosphatase 1, regulatory subunit 7, isoform CRA_b OS=Homo sapiens OX=9606 GN=PPP1R7 PE=2 SV=1;>sp|Q15435|PP1R7_HUMAN Protein phosphatase 1 regulatory subunit 7 OS=Homo sapiens OX=9606 GN=PPP1R7 PE=1 SV=1	A0A140VK83;Q15435	PPP1R7	Protein phosphatase 1, regulatory subunit 7, isoform CRA_b;Protein phosphatase 1 regulatory subunit 7	True	Homo sapiens	0.922581	8.31539e-16	52.2241	False	A0A140VK83	PPP1R7	Protein phosphatase 1, regulatory subunit 7, isoform CRA_b	7.329	7.21298	NA	7.79361	11.0538	7.14972	NA	8.27179	10.9375	7.86028	7.92132	NA	8.36622	10.993	10.4012	7.68108	NA	6.64421	8.32489	6.79703	NA	NA	NA	NA	NA	NA	NA	NA	NA	NA	NA	NA	NA	NA	NA	NA	NA
>tr|A0A140VK84|A0A140VK84_HUMAN protein-ribulosamine 3-kinase OS=Homo sapiens OX=9606 GN=FN3KRP PE=2 SV=1;>tr|B2RD19|B2RD19_HUMAN protein-ribulosamine 3-kinase OS=Homo sapiens OX=9606 PE=2 SV=1;>tr|B4DXG0|B4DXG0_HUMAN protein-ribulosamine 3-kinase OS=Homo sapiens OX=9606 PE=2 SV=1;>sp|Q9HA64|KT3K_HUMAN Ketosamine-3-kinase OS=Homo sapiens OX=9606 GN=FN3KRP PE=1 SV=2	A0A140VK84;B2RD19;B4DXG0;Q9HA64	FN3KRP;;;FN3KRP	protein-ribulosamine 3-kinase;protein-ribulosamine 3-kinase;protein-ribulosamine 3-kinase;Ketosamine-3-kinase	True	Homo sapiens	0.839387	1.4033e-12	49.6012	False	A0A140VK84	FN3KRP	protein-ribulosamine 3-kinase	10.3188	10.0513	NA	10.0806	NA	9.67982	10.3179	11.5076	9.73408	11.1852	11.4325	NA	9.28962	NA	NA	11.1579	10.3738	NA	10.0777	10.11	NA	NA	NA	NA	NA	NA	NA	NA	NA	NA	NA	NA	NA	NA	NA	NA	NA
>tr|A0A140VK93|A0A140VK93_HUMAN Adenylate kinase 2, mitochondrial OS=Homo sapiens OX=9606 GN=AK2 PE=2 SV=1;>tr|F8W1A4|F8W1A4_HUMAN Adenylate kinase 2, mitochondrial OS=Homo sapiens OX=9606 GN=AK2 PE=1 SV=1;>sp|P54819|KAD2_HUMAN Adenylate kinase 2, mitochondrial OS=Homo sapiens OX=9606 GN=AK2 PE=1 SV=2	A0A140VK93;F8W1A4;P54819	AK2	Adenylate kinase 2, mitochondrial;Adenylate kinase 2, mitochondrial;Adenylate kinase 2, mitochondrial	True	Homo sapiens	1.6159	1.92701e-19	55.0587	False	A0A140VK93	AK2	Adenylate kinase 2, mitochondrial	12.0767	12.7116	11.7515	12.1946	12.5913	12.0896	12.6294	12.3547	12.4392	11.8303	11.7699	12.2033	12.3947	11.9879	12.2738	12.3336	11.6052	12.3729	12.0702	12.4765	13.3971	13.3276	13.1664	11.958	11.9778	12.3763	13.1853	13.3435	12.2563	13.0158	NA	13.0929	12.5475	11.0221	13.9894	12.7697	12.8515
>tr|A0A140VK94|A0A140VK94_HUMAN RAN binding protein 1, isoform CRA_g OS=Homo sapiens OX=9606 GN=RANBP1 PE=2 SV=1;>sp|P43487|RANG_HUMAN Ran-specific GTPase-activating protein OS=Homo sapiens OX=9606 GN=RANBP1 PE=1 SV=1	A0A140VK94;P43487	RANBP1	RAN binding protein 1, isoform CRA_g;Ran-specific GTPase-activating protein	True	Homo sapiens	1.07545	5.62592e-17	53.154	False	A0A140VK94	RANBP1	RAN binding protein 1, isoform CRA_g	15.6868	15.6036	16.0637	15.5733	15.8017	16.0608	15.6802	15.8445	15.7823	15.6126	15.8442	15.4058	15.6588	15.4511	15.4594	15.6202	15.6819	15.5915	15.8186	15.633	NA	NA	NA	NA	NA	NA	NA	NA	NA	NA	NA	NA	NA	9.4562	NA	NA	NA
>tr|A0A140VKA6|A0A140VKA6_HUMAN Testis secretory sperm-binding protein Li 233m OS=Homo sapiens OX=9606 PE=2 SV=1;>tr|B4E0U6|B4E0U6_HUMAN cDNA FLJ53687, highly similar to Hsc70-interacting protein OS=Homo sapiens OX=9606 PE=2 SV=1;>sp|P50502|F10A1_HUMAN Hsc70-interacting protein OS=Homo sapiens OX=9606 GN=ST13 PE=1 SV=2	A0A140VKA6;B4E0U6;P50502	;;ST13	Testis secretory sperm-binding protein Li 233m;cDNA FLJ53687, highly similar to Hsc70-interacting protein;Hsc70-interacting protein	True	Homo sapiens	1.51198	3.01572e-16	52.577	False	A0A140VKA6	A0A140VKA6	Testis secretory sperm-binding protein Li 233m	14.2475	14.1702	14.1298	13.8372	13.9742	14.1311	14.6176	14.1474	14.2374	14.2475	14.0082	13.8118	14.0508	14.1036	14.1203	14.0598	14.0314	13.9679	14.3814	14.5668	12.9054	12.8678	NA	13.1991	12.5267	13.6044	NA	12.6	12.1917	12.1595	13.0086	11.7893	11.9209	NA	12.1114	NA	12.3899
>tr|A0A140VKA9|A0A140VKA9_HUMAN Testis secretory sperm-binding protein Li 236P OS=Homo sapiens OX=9606 PE=2 SV=1;>sp|P09417|DHPR_HUMAN Dihydropteridine reductase OS=Homo sapiens OX=9606 GN=QDPR PE=1 SV=2	A0A140VKA9;P09417	;QDPR	Testis secretory sperm-binding protein Li 236P;Dihydropteridine reductase	True	Homo sapiens	0.854872	2.22918e-16	52.6815	False	A0A140VKA9	A0A140VKA9	Testis secretory sperm-binding protein Li 236P	NA	9.47667	11.1493	11.0929	10.4619	10.0101	10.8166	9.22886	10.92	NA	10.4852	NA	10.6093	9.59086	NA	NA	NA	NA	10.9273	10.2037	NA	NA	NA	NA	NA	NA	NA	NA	NA	NA	NA	NA	NA	NA	NA	NA	NA
>tr|A0A140VKC4|A0A140VKC4_HUMAN Methyl-CpG-binding protein 2 OS=Homo sapiens OX=9606 GN=MECP2 PE=2 SV=1	A0A140VKC4	MECP2	Methyl-CpG-binding protein 2	True	Homo sapiens	0.858802	1.18184e-15	52.1011	False	A0A140VKC4	MECP2	Methyl-CpG-binding protein 2	16.5019	16.6386	16.3681	16.0094	16.1982	16.1042	16.3648	16.3487	16.3997	16.4512	15.8605	16.5459	16.2348	16.6616	16.2454	16.361	16.4002	15.8248	16.0442	15.9326	NA	NA	NA	NA	NA	NA	NA	NA	NA	NA	NA	NA	NA	NA	NA	NA	NA
>tr|A0A140VKC9|A0A140VKC9_HUMAN thioredoxin-disulfide reductase OS=Homo sapiens OX=9606 PE=2 SV=1;>tr|A0A182DWI3|A0A182DWI3_HUMAN thioredoxin-disulfide reductase OS=Homo sapiens OX=9606 GN=TXNRD1 PE=1 SV=1;>tr|B2R5P6|B2R5P6_HUMAN thioredoxin-disulfide reductase OS=Homo sapiens OX=9606 PE=2 SV=1;>tr|B7Z2S5|B7Z2S5_HUMAN thioredoxin-disulfide reductase OS=Homo sapiens OX=9606 PE=2 SV=1;>tr|E9PIR7|E9…	A0A140VKC9;A0A182DWI3;B2R5P6;B7Z2S5;E9PIR7;Q16881	;TXNRD1;;;TXNRD1;TXNRD1	thioredoxin-disulfide reductase;thioredoxin-disulfide reductase;thioredoxin-disulfide reductase;thioredoxin-disulfide reductase;thioredoxin-disulfide reductase;Thioredoxin reductase 1, cytoplasmic	True	Homo sapiens	1.06932	2.31989e-15	51.8643	False	A0A140VKC9	A0A140VKC9	thioredoxin-disulfide reductase	7.59629	6.01218	6.14105	6.82724	7.09387	NA	5.95989	5.70185	7.26021	NA	6.43503	NA	5.29629	NA	6.04527	NA	6.00656	6.11784	6.04003	6.2344	NA	NA	NA	NA	6.76148	NA	NA	NA	NA	NA	NA	NA	NA	6.56217	NA	NA	NA
>tr|A0A140VKD5|A0A140VKD5_HUMAN Testis tissue sperm-binding protein Li 52e OS=Homo sapiens OX=9606 PE=2 SV=1;>tr|B2RDF9|B2RDF9_HUMAN cDNA, FLJ96591 OS=Homo sapiens OX=9606 PE=2 SV=1;>tr|B4DIG8|B4DIG8_HUMAN cDNA FLJ59535, highly similar to Homo sapiens CaM kinase-like vesicle-associated (CAMKV), mRNA OS=Homo sapiens OX=9606 PE=2 SV=1;>tr|B4DM24|B4DM24_HUMAN CaM kinase like vesicle associated OS=Ho…	A0A140VKD5;B2RDF9;B4DIG8;B4DM24;B4DMF2;E7ETR1;Q8NCB2	;;;CAMKV;;CAMKV;CAMKV	Testis tissue sperm-binding protein Li 52e;cDNA, FLJ96591;cDNA FLJ59535, highly similar to Homo sapiens CaM kinase-like vesicle-associated (CAMKV), mRNA;CaM kinase like vesicle associated;cDNA FLJ54087, highly similar to Homo sapiens CaM kinase-like vesicle-associated (CAMKV), mRNA;CaM kinase like vesicle associated;CaM kinase-like vesicle-associated protein	True	Homo sapiens	0.638604	2.73395e-10	47.7783	False	A0A140VKD5	A0A140VKD5	Testis tissue sperm-binding protein Li 52e	11.0148	NA	NA	10.0465	9.95527	NA	NA	NA	9.76046	NA	10.0356	NA	10.5222	NA	9.86912	NA	NA	NA	9.16042	NA	NA	NA	NA	NA	NA	NA	NA	NA	NA	NA	NA	NA	NA	NA	NA	NA	NA
>tr|A0A140VKE7|A0A140VKE7_HUMAN Testis tissue sperm-binding protein Li 64n OS=Homo sapiens OX=9606 PE=2 SV=1;>sp|O95757|HS74L_HUMAN Heat shock 70 kDa protein 4L OS=Homo sapiens OX=9606 GN=HSPA4L PE=1 SV=3;>tr|Q53ZP9|Q53ZP9_HUMAN Heat shock protein apg-1 OS=Homo sapiens OX=9606 PE=2 SV=1	A0A140VKE7;O95757;Q53ZP9	;HSPA4L;	Testis tissue sperm-binding protein Li 64n;Heat shock 70 kDa protein 4L;Heat shock protein apg-1	True	Homo sapiens	1.14247	2.08191e-23	58.3266	False	A0A140VKE7	A0A140VKE7	Testis tissue sperm-binding protein Li 64n	12.0649	12.0361	11.9125	12.2019	12.1214	12.1528	12.3923	12.0616	12.0943	11.9648	12.1268	11.7786	12.2332	11.8316	11.4849	11.656	11.6634	11.8438	12.3675	12.2102	NA	NA	NA	NA	NA	NA	NA	NA	NA	NA	NA	NA	NA	11.4313	12.5091	NA	NA
>tr|A0A140VKE9|A0A140VKE9_HUMAN Testis tissue sperm-binding protein Li 66n OS=Homo sapiens OX=9606 PE=2 SV=1;>sp|Q13409|DC1I2_HUMAN Cytoplasmic dynein 1 intermediate chain 2 OS=Homo sapiens OX=9606 GN=DYNC1I2 PE=1 SV=3	A0A140VKE9;Q13409	;DYNC1I2	Testis tissue sperm-binding protein Li 66n;Cytoplasmic dynein 1 intermediate chain 2	True	Homo sapiens	0.790197	5.13752e-19	54.7309	False	A0A140VKE9	A0A140VKE9	Testis tissue sperm-binding protein Li 66n	NA	8.2594	NA	5.96841	11.4983	5.8995	NA	NA	9.50268	NA	5.48049	NA	NA	NA	NA	NA	NA	12.1614	NA	9.03643	NA	NA	NA	NA	9.27461	NA	NA	NA	NA	NA	NA	NA	NA	10.3037	NA	NA	NA
>tr|A0A140VKF1|A0A140VKF1_HUMAN Kinesin-like protein OS=Homo sapiens OX=9606 PE=2 SV=1;>tr|A8K3S3|A8K3S3_HUMAN Kinesin-like protein OS=Homo sapiens OX=9606 PE=2 SV=1;>sp|Q99661|KIF2C_HUMAN Kinesin-like protein KIF2C OS=Homo sapiens OX=9606 GN=KIF2C PE=1 SV=2	A0A140VKF1;A8K3S3;Q99661	;;KIF2C	Kinesin-like protein;Kinesin-like protein;Kinesin-like protein KIF2C	True	Homo sapiens	0.697025	1.34154e-17	53.6397	False	A0A140VKF1	A0A140VKF1	Kinesin-like protein	14.0836	13.9194	14.6093	14.5082	14.5743	14.6612	14.8087	14.7811	14.5617	14.6663	14.602	14.2007	14.5986	14.2649	14.3091	14.7596	14.3228	14.1062	14.557	14.454	NA	NA	NA	NA	NA	NA	NA	NA	NA	NA	NA	NA	NA	NA	NA	NA	NA
>tr|A0A140VKF2|A0A140VKF2_HUMAN Testis tissue sperm-binding protein Li 69n OS=Homo sapiens OX=9606 PE=2 SV=1;>sp|O00487|PSDE_HUMAN 26S proteasome non-ATPase regulatory subunit 14 OS=Homo sapiens OX=9606 GN=PSMD14 PE=1 SV=1	A0A140VKF2;O00487	;PSMD14	Testis tissue sperm-binding protein Li 69n;26S proteasome non-ATPase regulatory subunit 14	True	Homo sapiens	1.21832	2.26618e-16	52.6758	False	A0A140VKF2	A0A140VKF2	Testis tissue sperm-binding protein Li 69n	10.5836	11.4088	10.4345	11.6011	9.90726	10.3627	11.3775	10.9383	11.3484	11.657	11.1717	11.3843	10.6746	10.8069	11.3791	11.3934	9.19039	11.633	10.6484	10.6192	NA	NA	NA	NA	NA	NA	NA	NA	NA	NA	NA	NA	NA	11.9431	NA	NA	NA
>tr|A0A146IHP0|A0A146IHP0_HUMAN SUN domain-containing protein 1 OS=Homo sapiens OX=9606 GN=SUN1 PE=2 SV=1;>tr|A4D2Q0|A4D2Q0_HUMAN Unc-84 homolog A (C. elegans) OS=Homo sapiens OX=9606 GN=UNC84A PE=4 SV=1;>tr|A7MCZ7|A7MCZ7_HUMAN UNC84A protein OS=Homo sapiens OX=9606 GN=UNC84A PE=2 SV=1;>tr|E9PHI4|E9PHI4_HUMAN Sad1 and UNC84 domain containing 1 OS=Homo sapiens OX=9606 GN=SUN1 PE=1 SV=1;>tr|H0Y6N5|…	A0A146IHP0;A4D2Q0;A7MCZ7;E9PHI4;H0Y6N5;H0Y742;O94901	SUN1;UNC84A;UNC84A;SUN1;SUN1;SUN1;SUN1	SUN domain-containing protein 1;Unc-84 homolog A (C. elegans);UNC84A protein;Sad1 and UNC84 domain containing 1;Sad1 and UNC84 domain containing 1 (Fragment);Sad1 and UNC84 domain containing 1 (Fragment);SUN domain-containing protein 1	True	Homo sapiens	1.13535	2.99566e-15	51.7742	False	A0A146IHP0	SUN1	SUN domain-containing protein 1	12.4213	12.0503	11.4525	11.4454	12.167	11.2229	11.9887	10.6276	11.3149	10.5538	11.4872	10.0278	11.9629	11.1281	10.3728	11.5653	11.1191	NA	11.3444	10.6236	NA	NA	NA	NA	NA	NA	NA	NA	NA	NA	NA	NA	NA	NA	NA	NA	NA
>tr|A0A158RFU6|A0A158RFU6_HUMAN RAB7, member RAS oncogene family, isoform CRA_a OS=Homo sapiens OX=9606 GN=RAB7A PE=2 SV=1;>sp|P51149|RAB7A_HUMAN Ras-related protein Rab-7a OS=Homo sapiens OX=9606 GN=RAB7A PE=1 SV=1	A0A158RFU6;P51149	RAB7A	RAB7, member RAS oncogene family, isoform CRA_a;Ras-related protein Rab-7a	True	Homo sapiens	1.09651	2.29639e-20	55.7771	False	A0A158RFU6	RAB7A	RAB7, member RAS oncogene family, isoform CRA_a	13.9218	13.7222	13.4553	13.7108	13.6075	13.8086	13.8956	13.6428	13.6122	13.4357	13.7023	12.8619	13.375	13.0977	13.1865	13.3392	13.492	13.1402	13.6277	13.6088	NA	NA	NA	NA	NA	NA	NA	NA	NA	NA	NA	NA	NA	NA	NA	NA	NA
>tr|A0A1B0GTG2|A0A1B0GTG2_HUMAN Aldehyde dehydrogenase 7 family member A1 OS=Homo sapiens OX=9606 GN=ALDH7A1 PE=1 SV=1;>tr|A0A1B0GW77|A0A1B0GW77_HUMAN aldehyde dehydrogenase (NAD(+)) OS=Homo sapiens OX=9606 GN=ALDH7A1 PE=1 SV=1;>sp|P49419|AL7A1_HUMAN Alpha-aminoadipic semialdehyde dehydrogenase OS=Homo sapiens OX=9606 GN=ALDH7A1 PE=1 SV=5	A0A1B0GTG2;A0A1B0GW77;P49419	ALDH7A1	Aldehyde dehydrogenase 7 family member A1;aldehyde dehydrogenase (NAD(+));Alpha-aminoadipic semialdehyde dehydrogenase	True	Homo sapiens	0.896478	5.24496e-15	51.5765	False	A0A1B0GTG2	ALDH7A1	Aldehyde dehydrogenase 7 family member A1	8.55594	NA	10.9407	10.5001	12.4438	NA	9.91636	NA	10.205	NA	8.88285	9.61979	NA	NA	NA	9.63372	9.78709	9.43352	NA	9.36538	NA	NA	NA	NA	NA	NA	NA	NA	NA	NA	NA	NA	NA	NA	NA	NA	NA
>tr|A0A1B0GTJ8|A0A1B0GTJ8_HUMAN AT-rich interaction domain 1B OS=Homo sapiens OX=9606 GN=ARID1B PE=1 SV=2;>tr|A0A3F2YNW7|A0A3F2YNW7_HUMAN AT-rich interactive domain-containing protein 1B OS=Homo sapiens OX=9606 GN=ARID1B PE=1 SV=1;>tr|A0A6Q8NVI4|A0A6Q8NVI4_HUMAN AT-rich interactive domain-containing protein 1B OS=Homo sapiens OX=9606 GN=ARID1B PE=1 SV=1;>sp|Q8NFD5|ARI1B_HUMAN AT-rich interactive …	A0A1B0GTJ8;A0A3F2YNW7;A0A6Q8NVI4;Q8NFD5	ARID1B	AT-rich interaction domain 1B;AT-rich interactive domain-containing protein 1B;AT-rich interactive domain-containing protein 1B;AT-rich interactive domain-containing protein 1B	True	Homo sapiens	0.509529	2.19355e-15	51.884	False	A0A1B0GTJ8	ARID1B	AT-rich interaction domain 1B	14.74	14.7407	14.9726	14.5852	14.69	14.8484	14.9687	14.9695	14.855	14.9039	14.5923	14.6663	14.7247	14.6205	14.6406	14.8615	14.7373	14.3208	14.6772	14.5784	NA	NA	NA	NA	NA	NA	NA	NA	NA	NA	13.8488	NA	NA	NA	NA	NA	NA
>tr|A0A1B0GTK2|A0A1B0GTK2_HUMAN Lin-28 homolog B (Fragment) OS=Homo sapiens OX=9606 GN=LIN28B PE=1 SV=1;>tr|A0A1B0GVD3|A0A1B0GVD3_HUMAN Lin-28 homolog B OS=Homo sapiens OX=9606 GN=LIN28B PE=1 SV=1;>sp|Q6ZN17|LN28B_HUMAN Protein lin-28 homolog B OS=Homo sapiens OX=9606 GN=LIN28B PE=1 SV=1	A0A1B0GTK2;A0A1B0GVD3;Q6ZN17	LIN28B	Lin-28 homolog B (Fragment);Lin-28 homolog B;Protein lin-28 homolog B	True	Homo sapiens	0.51094	2.09758e-15	51.8997	False	A0A1B0GTK2	LIN28B	Lin-28 homolog B (Fragment)	13.941	14.3139	14.1212	13.8987	13.9275	14.0178	14.0334	14.2506	14.1864	14.3269	13.8676	13.9437	14.2253	14.1634	14.082	14.351	13.9779	13.6333	13.7199	13.7843	NA	NA	NA	NA	NA	NA	NA	NA	NA	NA	NA	NA	NA	NA	NA	NA	NA
>tr|A0A1B0GTW1|A0A1B0GTW1_HUMAN Tight junction protein 2 OS=Homo sapiens OX=9606 GN=TJP2 PE=1 SV=1;>tr|A0A2R8YDH4|A0A2R8YDH4_HUMAN Tight junction protein ZO-2 OS=Homo sapiens OX=9606 PE=1 SV=1;>tr|A0A3B3ITE1|A0A3B3ITE1_HUMAN Tight junction protein 2 (Fragment) OS=Homo sapiens OX=9606 GN=TJP2 PE=1 SV=1;>sp|Q9UDY2|ZO2_HUMAN Tight junction protein ZO-2 OS=Homo sapiens OX=9606 GN=TJP2 PE=1 SV=2	A0A1B0GTW1;A0A2R8YDH4;A0A3B3ITE1;Q9UDY2	TJP2;;TJP2;TJP2	Tight junction protein 2;Tight junction protein ZO-2;Tight junction protein 2 (Fragment);Tight junction protein ZO-2	True	Homo sapiens	0.941226	3.15117e-19	54.8941	False	A0A1B0GTW1	TJP2	Tight junction protein 2	11.136	10.6381	11.6984	11.1525	10.9578	11.5586	11.5444	NA	11.6843	12.0027	11.2807	10.9809	11.1054	NA	11.9721	11.8343	11.3331	11.3815	11.6479	11.6271	NA	NA	NA	NA	NA	NA	NA	NA	NA	NA	NA	NA	NA	NA	NA	NA	NA
>tr|A0A1B0GU80|A0A1B0GU80_HUMAN Cilia and flagella associated protein 54 (Fragment) OS=Homo sapiens OX=9606 GN=CFAP54 PE=1 SV=1;>sp|Q96N23|CFA54_HUMAN Cilia- and flagella-associated protein 54 OS=Homo sapiens OX=9606 GN=CFAP54 PE=2 SV=3	A0A1B0GU80;Q96N23	CFAP54	Cilia and flagella associated protein 54 (Fragment);Cilia- and flagella-associated protein 54	True	Homo sapiens	1.07119	0.00995406	36.9463	False	A0A1B0GU80	CFAP54	Cilia and flagella associated protein 54 (Fragment)	NA	NA	10.3448	9.98932	10.0096	10.5792	10.7176	10.4593	9.94908	10.2509	10.0037	NA	10.8073	10.4837	NA	9.97186	10.2256	NA	10.8397	10.3978	NA	NA	NA	NA	NA	NA	NA	NA	NA	NA	NA	NA	NA	NA	NA	NA	NA
>tr|A0A1B0GUA3|A0A1B0GUA3_HUMAN KIF-binding protein OS=Homo sapiens OX=9606 GN=KIFBP PE=1 SV=1;>sp|Q96EK5|KBP_HUMAN KIF-binding protein OS=Homo sapiens OX=9606 GN=KIFBP PE=1 SV=1	A0A1B0GUA3;Q96EK5	KIFBP	KIF-binding protein	True	Homo sapiens	1.0115	4.73477e-18	53.9894	False	A0A1B0GUA3	KIFBP	KIF-binding protein	9.80938	10.6844	9.5759	9.41132	9.5671	10.5591	9.87017	9.94336	9.0545	9.40493	9.42861	NA	10.0113	NA	9.35172	10.4612	8.96473	9.76402	10.0724	9.94816	NA	NA	NA	NA	NA	NA	NA	NA	NA	NA	NA	NA	NA	NA	NA	NA	NA
>tr|A0A1B0GUG6|A0A1B0GUG6_HUMAN Ras association domain family member 3 OS=Homo sapiens OX=9606 GN=RASSF3 PE=1 SV=1;>tr|Q496A9|Q496A9_HUMAN RASSF3 protein OS=Homo sapiens OX=9606 GN=RASSF3 PE=2 SV=1;>sp|Q86WH2|RASF3_HUMAN Ras association domain-containing protein 3 OS=Homo sapiens OX=9606 GN=RASSF3 PE=1 SV=1	A0A1B0GUG6;Q496A9;Q86WH2	RASSF3	Ras association domain family member 3;RASSF3 protein;Ras association domain-containing protein 3	True	Homo sapiens	0.928793	0.0607692	30.9119	False	A0A1B0GUG6	RASSF3	Ras association domain family member 3	NA	NA	NA	NA	12.2709	NA	NA	12.727	NA	NA	12.1474	11.5325	12.32	12.1414	NA	NA	NA	NA	12.9018	12.7388	NA	NA	NA	NA	NA	NA	NA	NA	NA	NA	NA	NA	NA	NA	NA	NA	NA
>tr|A0A1B0GUN3|A0A1B0GUN3_HUMAN Fibrosin like 1 OS=Homo sapiens OX=9606 GN=FBRSL1 PE=1 SV=1;>tr|Q6PJP7|Q6PJP7_HUMAN LOC642031 protein (Fragment) OS=Homo sapiens OX=9606 GN=LOC642031 PE=2 SV=1	A0A1B0GUN3;Q6PJP7	FBRSL1;LOC642031	Fibrosin like 1;LOC642031 protein (Fragment)	True	Homo sapiens	0.514241	7.87435e-12	49.0018	False	A0A1B0GUN3	FBRSL1	Fibrosin like 1	11.1229	12.535	11.0633	12.4679	12.552	12.7359	12.2466	12.5059	12.7432	12.0738	12.3463	11.6054	12.3381	12.1069	11.876	12.4912	11.2308	11.7871	12.3681	12.4562	NA	NA	NA	NA	NA	NA	NA	NA	NA	NA	NA	NA	NA	NA	NA	NA	NA
>tr|A0A1B0GUS7|A0A1B0GUS7_HUMAN Unc-13 homolog B OS=Homo sapiens OX=9606 GN=UNC13B PE=1 SV=1	A0A1B0GUS7	UNC13B	Unc-13 homolog B	True	Homo sapiens	0.816573	0.00116593	40.3268	False	A0A1B0GUS7	UNC13B	Unc-13 homolog B	12.7489	12.671	14.5838	12.6786	11.5644	13.2029	12.6093	13.3028	12.7689	NA	12.3166	NA	13.0654	NA	NA	12.0225	NA	NA	13.7453	13.3206	NA	NA	NA	NA	NA	NA	NA	NA	NA	NA	NA	NA	NA	NA	NA	NA	NA
>tr|A0A1B0GUZ7|A0A1B0GUZ7_HUMAN EFR3 homolog A OS=Homo sapiens OX=9606 GN=EFR3A PE=1 SV=1;>sp|Q14156|EFR3A_HUMAN Protein EFR3 homolog A OS=Homo sapiens OX=9606 GN=EFR3A PE=1 SV=2	A0A1B0GUZ7;Q14156	EFR3A	EFR3 homolog A;Protein EFR3 homolog A	True	Homo sapiens	0.458997	0.0789128	30.0258	False	A0A1B0GUZ7	EFR3A	EFR3 homolog A	12.4226	NA	11.9979	NA	11.5615	NA	11.4808	NA	11.8831	NA	11.585	10.4519	11.655	11.1519	11.3965	11.8021	NA	12.036	11.8468	11.4828	NA	NA	NA	NA	NA	NA	NA	NA	NA	NA	NA	NA	NA	NA	NA	NA	NA
>tr|A0A1B0GV02|A0A1B0GV02_HUMAN Zinc finger E-box binding homeobox 2 OS=Homo sapiens OX=9606 GN=ZEB2 PE=1 SV=1;>tr|A0A1B0GW50|A0A1B0GW50_HUMAN Zinc finger E-box binding homeobox 2 OS=Homo sapiens OX=9606 GN=ZEB2 PE=1 SV=1;>tr|A0JP08|A0JP08_HUMAN Zinc finger E-box binding homeobox 2 OS=Homo sapiens OX=9606 GN=ZEB2 PE=1 SV=1;>sp|O60315|ZEB2_HUMAN Zinc finger E-box-binding homeobox 2 OS=Homo sapiens…	A0A1B0GV02;A0A1B0GW50;A0JP08;O60315	ZEB2	Zinc finger E-box binding homeobox 2;Zinc finger E-box binding homeobox 2;Zinc finger E-box binding homeobox 2;Zinc finger E-box-binding homeobox 2	True	Homo sapiens	1.61332	2.16159e-24	59.2527	False	A0A1B0GV02	ZEB2	Zinc finger E-box binding homeobox 2	13.6623	12.4539	12.6405	12.2816	12.9691	12.5453	13.0471	12.643	12.7088	12.6329	12.8821	12.1291	12.5848	12.29	12.2683	12.3272	12.3626	11.9892	12.451	12.4257	NA	NA	NA	NA	NA	NA	NA	NA	NA	NA	NA	NA	NA	NA	NA	NA	NA
>tr|A0A1B0GV23|A0A1B0GV23_HUMAN Cathepsin D OS=Homo sapiens OX=9606 GN=CTSD PE=1 SV=1;>tr|A0A1B0GVD5|A0A1B0GVD5_HUMAN Cathepsin D OS=Homo sapiens OX=9606 GN=CTSD PE=1 SV=1;>tr|A0A1B0GW44|A0A1B0GW44_HUMAN Cathepsin D OS=Homo sapiens OX=9606 GN=CTSD PE=1 SV=1;>tr|A0A1B0GWE8|A0A1B0GWE8_HUMAN Cathepsin D OS=Homo sapiens OX=9606 GN=CTSD PE=1 SV=1;>tr|C9JH19|C9JH19_HUMAN Cathepsin D OS=Homo sapiens OX=…	A0A1B0GV23;A0A1B0GVD5;A0A1B0GW44;A0A1B0GWE8;C9JH19;F8W787;P07339;V9HWI3	CTSD;CTSD;CTSD;CTSD;CTSD;CTSD;CTSD;HEL-S-130P	Cathepsin D	True	Homo sapiens	1.09083	2.8104e-15	51.7967	False	A0A1B0GV23	CTSD	Cathepsin D	12.3588	12.5847	12.3838	12.5602	12.669	12.7027	12.7668	10.9904	12.4654	12.1403	12.9217	11.5697	12.4751	12.0846	12.1304	11.881	10.3007	12.3228	12.6589	12.7128	NA	NA	NA	NA	NA	NA	NA	NA	NA	NA	NA	NA	NA	NA	NA	NA	NA
>tr|A0A1B0GV68|A0A1B0GV68_HUMAN FERM, ARH/RhoGEF and pleckstrin domain protein 1 OS=Homo sapiens OX=9606 GN=FARP1 PE=1 SV=1;>tr|A0A2X0TVY0|A0A2X0TVY0_HUMAN FARP1 (Fragment) OS=Homo sapiens OX=9606 GN=FARP1 PE=4 SV=1;>tr|C9JME2|C9JME2_HUMAN FERM, ARH/RhoGEF and pleckstrin domain protein 1 OS=Homo sapiens OX=9606 GN=FARP1 PE=1 SV=2;>sp|Q9Y4F1|FARP1_HUMAN FERM, ARHGEF and pleckstrin domain-containin…	A0A1B0GV68;A0A2X0TVY0;C9JME2;Q9Y4F1	FARP1	FERM, ARH/RhoGEF and pleckstrin domain protein 1;FARP1 (Fragment);FERM, ARH/RhoGEF and pleckstrin domain protein 1;FERM, ARHGEF and pleckstrin domain-containing protein 1	True	Homo sapiens	0.788263	5.43725e-12	49.13	False	A0A1B0GV68	FARP1	FERM, ARH/RhoGEF and pleckstrin domain protein 1	11.817	11.1528	11.7689	11.3858	11.441	10.3477	NA	11.0197	11.7548	11.4512	11.4157	10.6913	NA	NA	NA	11.1369	9.64731	NA	11.2616	10.7209	NA	NA	NA	NA	NA	NA	NA	NA	NA	NA	NA	NA	NA	NA	NA	NA	NA
>tr|A0A1B0GVI3|A0A1B0GVI3_HUMAN Keratin 10 OS=Homo sapiens OX=9606 GN=KRT10 PE=1 SV=2;>sp|P13645|K1C10_HUMAN Keratin, type I cytoskeletal 10 OS=Homo sapiens OX=9606 GN=KRT10 PE=1 SV=6	A0A1B0GVI3;P13645	KRT10	Keratin 10;Keratin, type I cytoskeletal 10	True	Homo sapiens	1.99955	7.54615e-19	54.6026	False	A0A1B0GVI3	KRT10	Keratin 10	16.9108	17.9147	16.4117	16.9254	16.6793	17.516	17.5291	15.4382	16.4587	17.2638	16.8657	17.4238	16.4423	18.2179	16.599	16.4467	16.3878	17.3229	16.2265	17.4604	17.0474	16.2894	17.8584	16.6284	16.8817	16.5825	15.7804	16.9329	15.0342	15.164	17.4561	16.4028	16.8288	14.0155	16.3511	14.2349	15.7418
>tr|A0A1B0GVT7|A0A1B0GVT7_HUMAN SPT3 homolog, SAGA and STAGA complex component OS=Homo sapiens OX=9606 GN=SUPT3H PE=1 SV=1;>tr|A0A6I8PRV1|A0A6I8PRV1_HUMAN SPT3 homolog, SAGA and STAGA complex component (Fragment) OS=Homo sapiens OX=9606 GN=SUPT3H PE=1 SV=1;>sp|O75486|SUPT3_HUMAN Transcription initiation protein SPT3 homolog OS=Homo sapiens OX=9606 GN=SUPT3H PE=1 SV=3;>tr|Q5U608|Q5U608_HUMAN SUPT3…	A0A1B0GVT7;A0A6I8PRV1;O75486;Q5U608	SUPT3H	SPT3 homolog, SAGA and STAGA complex component;SPT3 homolog, SAGA and STAGA complex component (Fragment);Transcription initiation protein SPT3 homolog;SUPT3H protein (Fragment)	True	Homo sapiens	0.851512	1.83853e-13	50.3159	False	A0A1B0GVT7	SUPT3H	SPT3 homolog, SAGA and STAGA complex component	13.0073	12.255	12.8852	12.4165	11.7248	12.8949	12.5496	12.9656	13.1259	12.4404	12.4839	10.7228	12.9745	NA	12.4714	12.9367	12.5333	12.661	12.4378	12.752	NA	NA	NA	NA	NA	NA	NA	NA	NA	NA	NA	NA	NA	NA	NA	NA	NA
>tr|A0A1B0GVY2|A0A1B0GVY2_HUMAN Uncharacterized protein OS=Homo sapiens OX=9606 GN=LOC122455340 PE=4 SV=1	A0A1B0GVY2	LOC122455340	Uncharacterized protein	True	Homo sapiens	0.532132	0.0589107	31.0139	False	A0A1B0GVY2	LOC122455340	Uncharacterized protein	13.2864	13.2453	13.8867	13.3579	13.334	13.8844	13.3676	13.6017	13.6304	14.0766	NA	NA	13.7948	13.8087	14.1799	NA	NA	13.0515	13.6143	13.7207	NA	NA	NA	NA	NA	NA	NA	NA	NA	NA	NA	NA	NA	NA	NA	NA	NA
>tr|A0A1B0GW41|A0A1B0GW41_HUMAN Inhibitor of growth family member 5 OS=Homo sapiens OX=9606 GN=ING5 PE=1 SV=1;>tr|E9PEN0|E9PEN0_HUMAN Inhibitor of growth family member 5 OS=Homo sapiens OX=9606 GN=ING5 PE=1 SV=1;>sp|Q8WYH8|ING5_HUMAN Inhibitor of growth protein 5 OS=Homo sapiens OX=9606 GN=ING5 PE=1 SV=1	A0A1B0GW41;E9PEN0;Q8WYH8	ING5	Inhibitor of growth family member 5;Inhibitor of growth family member 5;Inhibitor of growth protein 5	True	Homo sapiens	0.454342	2.6669e-08	46.1183	False	A0A1B0GW41	ING5	Inhibitor of growth family member 5	12.8933	13.4936	13.6599	13.166	13.3424	13.5443	13.4852	13.9051	13.7383	13.8684	13.3791	12.938	13.7075	13.3686	13.5061	13.8014	13.4708	12.9809	13.7289	13.4879	NA	NA	NA	NA	NA	NA	NA	NA	NA	NA	NA	NA	NA	NA	NA	NA	NA
>tr|A0A1B0GW95|A0A1B0GW95_HUMAN Interacts with SUPT6H, CTD assembly factor 1 OS=Homo sapiens OX=9606 GN=IWS1 PE=1 SV=2;>tr|B4DGM5|B4DGM5_HUMAN cDNA FLJ53983, highly similar to IWS1 homolog OS=Homo sapiens OX=9606 PE=2 SV=1;>sp|Q96ST2|IWS1_HUMAN Protein IWS1 homolog OS=Homo sapiens OX=9606 GN=IWS1 PE=1 SV=2	A0A1B0GW95;B4DGM5;Q96ST2	IWS1;;IWS1	Interacts with SUPT6H, CTD assembly factor 1;cDNA FLJ53983, highly similar to IWS1 homolog;Protein IWS1 homolog	True	Homo sapiens	0.3825	8.08495e-22	56.9484	False	A0A1B0GW95	IWS1	Interacts with SUPT6H, CTD assembly factor 1	16.2618	16.4259	16.2593	15.9967	15.8638	16.0098	16.4308	16.2419	16.2448	16.1856	16.0381	16.1033	16.2441	16.252	16.2629	16.318	16.2485	15.7114	16.0287	16.1091	NA	NA	NA	NA	NA	NA	NA	NA	NA	NA	NA	NA	NA	NA	NA	NA	NA
>tr|A0A1B2JLU2|A0A1B2JLU2_HUMAN Protein XRP2 OS=Homo sapiens OX=9606 GN=RP2 PE=3 SV=1;>tr|B2R6F5|B2R6F5_HUMAN Protein XRP2 OS=Homo sapiens OX=9606 PE=2 SV=1;>sp|O75695|XRP2_HUMAN Protein XRP2 OS=Homo sapiens OX=9606 GN=RP2 PE=1 SV=4	A0A1B2JLU2;B2R6F5;O75695	RP2;;RP2	Protein XRP2	True	Homo sapiens	0.413852	1.3394e-14	51.2445	False	A0A1B2JLU2	RP2	Protein XRP2	13.3124	13.6722	13.0261	13.0504	12.9541	12.9025	12.886	13.1483	13.4258	12.9968	13.0483	12.5882	13.177	12.3507	12.9765	13.339	12.638	12.9701	13.1282	13.0482	NA	NA	NA	NA	NA	NA	NA	NA	NA	NA	NA	NA	NA	NA	NA	NA	NA
>tr|A0A1C7CYX1|A0A1C7CYX1_HUMAN Mitotic deacetylase associated SANT domain protein OS=Homo sapiens OX=9606 GN=MIDEAS PE=1 SV=1	A0A1C7CYX1	MIDEAS	Mitotic deacetylase associated SANT domain protein	True	Homo sapiens	1.0106	6.24305e-18	53.8967	False	A0A1C7CYX1	MIDEAS	Mitotic deacetylase associated SANT domain protein	12.0898	11.609	11.6393	11.5223	11.8112	11.5574	11.7099	11.4284	11.8635	12.0136	11.887	11.2463	12.2546	11.6031	11.9332	12.3289	11.7679	10.3258	11.0092	10.2745	NA	NA	NA	NA	NA	NA	NA	NA	NA	NA	NA	NA	NA	NA	NA	NA	NA
>tr|A0A1C7CYX9|A0A1C7CYX9_HUMAN Dihydropyrimidinase like 2 OS=Homo sapiens OX=9606 GN=DPYSL2 PE=1 SV=1	A0A1C7CYX9	DPYSL2	Dihydropyrimidinase like 2	True	Homo sapiens	0.919742	6.61029e-19	54.6468	False	A0A1C7CYX9	DPYSL2	Dihydropyrimidinase like 2	9.82043	9.31141	10.3965	10.3276	9.35382	10.1313	10.0713	9.7133	9.82321	NA	10.8651	NA	NA	NA	NA	9.94286	9.6865	9.71869	9.54763	10.5547	NA	NA	NA	NA	NA	NA	NA	NA	NA	NA	NA	NA	NA	NA	NA	NA	NA
>tr|A0A1C9J732|A0A1C9J732_HUMAN Histone-lysine N-methyltransferase, H3 lysine-79 specific OS=Homo sapiens OX=9606 GN=DOT1L PE=2 SV=1;>tr|A0A1C9J735|A0A1C9J735_HUMAN Histone-lysine N-methyltransferase, H3 lysine-79 specific OS=Homo sapiens OX=9606 GN=DOT1L PE=2 SV=1;>tr|A0A8I5QL06|A0A8I5QL06_HUMAN Histone-lysine N-methyltransferase, H3 lysine-79 specific OS=Homo sapiens OX=9606 GN=DOT1L PE=1 SV=1;…	A0A1C9J732;A0A1C9J735;A0A8I5QL06;Q8TEK3	DOT1L	Histone-lysine N-methyltransferase, H3 lysine-79 specific;Histone-lysine N-methyltransferase, H3 lysine-79 specific;Histone-lysine N-methyltransferase, H3 lysine-79 specific;Histone-lysine N-methyltransferase, H3 lysine-79 specific	True	Homo sapiens	0.644051	0.00891611	37.2817	False	A0A1C9J732	DOT1L	Histone-lysine N-methyltransferase, H3 lysine-79 specific	NA	NA	NA	11.7402	11.9063	12.7009	NA	11.5125	11.2417	11.6317	12.4064	NA	12.4174	NA	NA	12.3163	11.6694	NA	11.9033	11.843	NA	NA	NA	NA	NA	NA	NA	NA	NA	NA	NA	NA	NA	NA	NA	NA	NA
>tr|A0A1L1UHR1|A0A1L1UHR1_HUMAN Sperm binding protein 1a OS=Homo sapiens OX=9606 PE=2 SV=1;>sp|P21796|VDAC1_HUMAN Voltage-dependent anion-selective channel protein 1 OS=Homo sapiens OX=9606 GN=VDAC1 PE=1 SV=2	A0A1L1UHR1;P21796	;VDAC1	Sperm binding protein 1a;Voltage-dependent anion-selective channel protein 1	True	Homo sapiens	1.29844	6.01121e-20	55.4505	False	A0A1L1UHR1	A0A1L1UHR1	Sperm binding protein 1a	12.6439	12.5511	12.8985	13.1244	13.1685	13.0967	13.0906	12.7018	12.5389	12.7955	13.1419	12.0531	12.9384	12.7316	12.8845	12.4735	12.686	12.8419	13.1294	13.3585	NA	13.5932	NA	13.2743	13.4999	15.713	13.9928	NA	14.0455	13.3129	NA	14.288	NA	13.352	NA	13.7412	NA
>tr|A0A1S5RA93|A0A1S5RA93_HUMAN Bifunctional polynucleotide phosphatase/kinase OS=Homo sapiens OX=9606 GN=PNKP PE=4 SV=1;>sp|Q96T60|PNKP_HUMAN Bifunctional polynucleotide phosphatase/kinase OS=Homo sapiens OX=9606 GN=PNKP PE=1 SV=1	A0A1S5RA93;Q96T60	PNKP	Bifunctional polynucleotide phosphatase/kinase	True	Homo sapiens	0.570068	5.0861e-16	52.3955	False	A0A1S5RA93	PNKP	Bifunctional polynucleotide phosphatase/kinase	13.3518	13.636	14.5295	14.4721	14.2092	14.3238	14.6143	14.9059	14.7258	15.0213	14.1534	14.9686	15.1021	15.2918	15.0376	15.0505	15.063	14.2112	14.648	14.5217	NA	NA	NA	NA	NA	NA	NA	NA	NA	NA	14.4098	NA	NA	NA	NA	NA	NA
>tr|A0A1S5UZ17|A0A1S5UZ17_HUMAN Leucine-rich repeat flightless-interacting protein 2 OS=Homo sapiens OX=9606 GN=LRRFIP2 PE=2 SV=1;>sp|Q9Y608|LRRF2_HUMAN Leucine-rich repeat flightless-interacting protein 2 OS=Homo sapiens OX=9606 GN=LRRFIP2 PE=1 SV=1	A0A1S5UZ17;Q9Y608	LRRFIP2	Leucine-rich repeat flightless-interacting protein 2	True	Homo sapiens	0.85086	4.70311e-12	49.1802	False	A0A1S5UZ17	LRRFIP2	Leucine-rich repeat flightless-interacting protein 2	NA	12.7034	13.1587	12.3715	12.6547	13.4285	13.72	12.6979	13.4663	13.2512	11.97	13.1952	12.9167	NA	13.1777	12.8081	13.0264	12.2217	12.6971	12.5752	NA	NA	NA	NA	NA	NA	NA	NA	NA	NA	NA	NA	NA	NA	NA	NA	NA
>tr|A0A1U9X609|A0A1U9X609_HUMAN ABCF1 OS=Homo sapiens OX=9606 PE=4 SV=1;>tr|Q5STZ8|Q5STZ8_HUMAN ATP binding cassette subfamily F member 1 OS=Homo sapiens OX=9606 GN=ABCF1 PE=1 SV=10;>sp|Q8NE71|ABCF1_HUMAN ATP-binding cassette sub-family F member 1 OS=Homo sapiens OX=9606 GN=ABCF1 PE=1 SV=2	A0A1U9X609;Q5STZ8;Q8NE71	;ABCF1;ABCF1	ABCF1;ATP binding cassette subfamily F member 1;ATP-binding cassette sub-family F member 1	True	Homo sapiens	0.701407	1.77664e-17	53.545	False	A0A1U9X609	A0A1U9X609	ABCF1	16.0459	15.9124	16.2979	16.0311	16.0022	16.1662	16.3074	16.3719	16.2626	16.3546	15.9733	16.2227	16.2578	16.2286	16.2691	16.3761	16.2912	15.7734	16.1275	16.0521	NA	NA	NA	NA	8.07221	NA	NA	NA	NA	NA	NA	NA	NA	NA	NA	NA	NA
>tr|A0A1U9X7S4|A0A1U9X7S4_HUMAN General transcription factor IIH subunit 4 OS=Homo sapiens OX=9606 PE=3 SV=1;>tr|Q53HH3|Q53HH3_HUMAN General transcription factor IIH subunit 4 (Fragment) OS=Homo sapiens OX=9606 PE=2 SV=1;>sp|Q92759|TF2H4_HUMAN General transcription factor IIH subunit 4 OS=Homo sapiens OX=9606 GN=GTF2H4 PE=1 SV=1	A0A1U9X7S4;Q53HH3;Q92759	;;GTF2H4	General transcription factor IIH subunit 4;General transcription factor IIH subunit 4 (Fragment);General transcription factor IIH subunit 4	True	Homo sapiens	0.738705	6.87757e-16	52.2904	False	A0A1U9X7S4	A0A1U9X7S4	General transcription factor IIH subunit 4	12.9985	12.8982	12.9525	13.1253	12.7128	12.9404	13.1474	13.3767	12.9757	13.0966	12.861	13.2165	13.2999	12.405	12.7456	13.081	12.9333	12.5757	13.2404	12.9796	NA	NA	NA	NA	NA	NA	NA	NA	NA	NA	NA	NA	NA	NA	NA	NA	NA
>tr|A0A1U9X830|A0A1U9X830_HUMAN Negative elongation factor E OS=Homo sapiens OX=9606 PE=3 SV=1;>tr|A0A1U9X839|A0A1U9X839_HUMAN Negative elongation factor E OS=Homo sapiens OX=9606 PE=3 SV=1;>sp|P18615|NELFE_HUMAN Negative elongation factor E OS=Homo sapiens OX=9606 GN=NELFE PE=1 SV=3	A0A1U9X830;A0A1U9X839;P18615	;;NELFE	Negative elongation factor E	True	Homo sapiens	0.914263	6.58616e-20	55.4196	False	A0A1U9X830	A0A1U9X830	Negative elongation factor E	12.5804	12.292	11.621	12.9581	13.3375	12.0243	12.2597	13.2304	13.1163	12.9161	12.8474	11.2726	12.4057	13.0434	12.2084	12.8015	12.7384	12.4306	13.3434	13.0877	NA	NA	NA	NA	NA	NA	NA	NA	NA	NA	NA	NA	NA	NA	NA	NA	NA
>tr|A0A1U9X845|A0A1U9X845_HUMAN Nurim OS=Homo sapiens OX=9606 PE=3 SV=1;>tr|B3KQU6|B3KQU6_HUMAN Nurim OS=Homo sapiens OX=9606 PE=2 SV=1;>sp|Q8IXM6|NRM_HUMAN Nurim OS=Homo sapiens OX=9606 GN=NRM PE=1 SV=1	A0A1U9X845;B3KQU6;Q8IXM6	;;NRM	Nurim	True	Homo sapiens	0.757796	1.08882e-10	48.0967	False	A0A1U9X845	A0A1U9X845	Nurim	13.3725	13.7238	13.2264	13.2196	13.0875	13.4413	12.7694	12.8178	12.2158	12.294	13.0875	12.6023	13.3272	13.2652	13.7063	13.0042	13.1967	12.6377	12.9484	13.2393	NA	NA	NA	NA	NA	NA	NA	NA	NA	NA	NA	NA	NA	NA	NA	NA	NA
>tr|A0A1U9X8D4|A0A1U9X8D4_HUMAN Proline-rich protein 3 OS=Homo sapiens OX=9606 PE=4 SV=1;>tr|A6NDA2|A6NDA2_HUMAN Proline-rich protein 3 OS=Homo sapiens OX=9606 PE=2 SV=2;>tr|B3KQA4|B3KQA4_HUMAN Proline-rich protein 3 OS=Homo sapiens OX=9606 PE=2 SV=1;>sp|P79522|PRR3_HUMAN Proline-rich protein 3 OS=Homo sapiens OX=9606 GN=PRR3 PE=1 SV=2;>tr|Q96QB9|Q96QB9_HUMAN Proline-rich protein 3 OS=Homo sapien…	A0A1U9X8D4;A6NDA2;B3KQA4;P79522;Q96QB9	;;;PRR3;CAT56	Proline-rich protein 3	True	Homo sapiens	0.508212	1.09076e-14	51.3173	False	A0A1U9X8D4	A0A1U9X8D4	Proline-rich protein 3	14.3819	14.4721	14.2347	13.6293	13.8396	14.0738	13.946	13.7958	14.0237	13.744	13.7929	12.1475	13.7116	13.2696	13.9233	14.0523	13.9041	13.5498	13.8572	13.8927	NA	NA	NA	NA	NA	NA	NA	NA	NA	NA	NA	NA	NA	NA	NA	NA	NA
>tr|A0A1U9X8F1|A0A1U9X8F1_HUMAN RING-type E3 ubiquitin transferase OS=Homo sapiens OX=9606 PE=4 SV=1;>tr|A0A1U9X8F2|A0A1U9X8F2_HUMAN RING-type E3 ubiquitin transferase OS=Homo sapiens OX=9606 PE=4 SV=1;>sp|Q06587|RING1_HUMAN E3 ubiquitin-protein ligase RING1 OS=Homo sapiens OX=9606 GN=RING1 PE=1 SV=2	A0A1U9X8F1;A0A1U9X8F2;Q06587	;;RING1	RING-type E3 ubiquitin transferase;RING-type E3 ubiquitin transferase;E3 ubiquitin-protein ligase RING1	True	Homo sapiens	0.358607	7.08506e-19	54.6236	False	A0A1U9X8F1	A0A1U9X8F1	RING-type E3 ubiquitin transferase	15.4375	15.5851	15.5413	15.2991	15.5481	15.6668	15.4139	15.7156	15.7365	15.7211	15.4498	15.0557	15.4681	15.3112	15.5048	15.7803	15.5315	15.1106	15.3611	15.2616	NA	NA	NA	NA	NA	NA	NA	NA	NA	NA	NA	NA	NA	NA	NA	NA	NA
>tr|A0A1U9X8R9|A0A1U9X8R9_HUMAN RING-type E3 ubiquitin transferase OS=Homo sapiens OX=9606 PE=4 SV=2;>sp|P14373|TRI27_HUMAN Zinc finger protein RFP OS=Homo sapiens OX=9606 GN=TRIM27 PE=1 SV=1	A0A1U9X8R9;P14373	;TRIM27	RING-type E3 ubiquitin transferase;Zinc finger protein RFP	True	Homo sapiens	0.825981	3.50331e-08	46.0125	False	A0A1U9X8R9	A0A1U9X8R9	RING-type E3 ubiquitin transferase	10.3057	10.8264	NA	9.88294	9.78539	10.5199	NA	10.1752	10.6958	NA	NA	NA	10.1658	NA	NA	NA	NA	NA	10.3665	9.85911	NA	NA	NA	NA	NA	NA	NA	NA	NA	NA	NA	NA	NA	NA	NA	NA	NA
>tr|A0A1U9X8U5|A0A1U9X8U5_HUMAN ZBTB9 OS=Homo sapiens OX=9606 PE=4 SV=1;>tr|A0A1U9X8V7|A0A1U9X8V7_HUMAN ZBTB9 OS=Homo sapiens OX=9606 PE=4 SV=1;>tr|B2R8Z7|B2R8Z7_HUMAN cDNA, FLJ94135, highly similar to Homo sapiens zinc finger and BTB domain containing 9 (ZBTB9), mRNA OS=Homo sapiens OX=9606 PE=2 SV=1;>sp|Q96C00|ZBTB9_HUMAN Zinc finger and BTB domain-containing protein 9 OS=Homo sapiens OX=9606 G…	A0A1U9X8U5;A0A1U9X8V7;B2R8Z7;Q96C00	;;;ZBTB9	ZBTB9;ZBTB9;cDNA, FLJ94135, highly similar to Homo sapiens zinc finger and BTB domain containing 9 (ZBTB9), mRNA;Zinc finger and BTB domain-containing protein 9	True	Homo sapiens	0.435086	9.20528e-08	45.6284	False	A0A1U9X8U5	A0A1U9X8U5	ZBTB9	11.0707	9.9032	10.7377	10.0926	10.2342	9.5239	NA	NA	10.2578	10.1049	NA	NA	10.5007	NA	NA	11.233	NA	NA	9.31246	9.73458	NA	NA	NA	NA	NA	NA	NA	NA	NA	NA	NA	NA	NA	NA	NA	NA	NA
>tr|A0A1U9X972|A0A1U9X972_HUMAN PRRC2A OS=Homo sapiens OX=9606 PE=4 SV=1;>tr|A0A1U9X974|A0A1U9X974_HUMAN PRRC2A OS=Homo sapiens OX=9606 PE=4 SV=1;>tr|A0A1U9X975|A0A1U9X975_HUMAN PRRC2A OS=Homo sapiens OX=9606 PE=4 SV=1;>tr|A0A1U9X977|A0A1U9X977_HUMAN PRRC2A OS=Homo sapiens OX=9606 PE=4 SV=1;>tr|A0A1U9X982|A0A1U9X982_HUMAN PRRC2A OS=Homo sapiens OX=9606 PE=4 SV=1;>tr|A0A1U9X985|A0A1U9X985_HUMAN PR…	A0A1U9X972;A0A1U9X974;A0A1U9X975;A0A1U9X977;A0A1U9X982;A0A1U9X985;A0A1U9X993;A0A1U9X996;A0A1U9X999;A0A1U9X9A9;P48634	;;;;;;;;;;PRRC2A	PRRC2A;PRRC2A;PRRC2A;PRRC2A;PRRC2A;PRRC2A;PRRC2A;PRRC2A;PRRC2A;PRRC2A;Protein PRRC2A	True	Homo sapiens	0.955206	5.93619e-19	54.6826	False	A0A1U9X972	A0A1U9X972	PRRC2A	10.5636	11.6166	11.9892	11.9491	12.0812	12.0862	12.0914	12.0502	12.1896	12.3098	11.8734	11.9012	12.0755	11.9316	11.3591	12.152	11.5246	11.5145	11.9337	11.6964	NA	NA	NA	NA	NA	NA	NA	NA	NA	NA	NA	NA	NA	NA	NA	NA	NA
>tr|A0A1U9XBC0|A0A1U9XBC0_HUMAN Mediator of DNA damage checkpoint protein 1 OS=Homo sapiens OX=9606 PE=4 SV=1;>tr|A0A1U9XBC1|A0A1U9XBC1_HUMAN Mediator of DNA damage checkpoint protein 1 OS=Homo sapiens OX=9606 PE=4 SV=1;>tr|A0A1U9XBE0|A0A1U9XBE0_HUMAN Mediator of DNA damage checkpoint protein 1 OS=Homo sapiens OX=9606 PE=4 SV=1;>tr|A0A1U9XBE3|A0A1U9XBE3_HUMAN Mediator of DNA damage checkpoint pro…	A0A1U9XBC0;A0A1U9XBC1;A0A1U9XBE0;A0A1U9XBE3;Q14676	;;;;MDC1	Mediator of DNA damage checkpoint protein 1	True	Homo sapiens	0.903915	2.16159e-24	59.2527	False	A0A1U9XBC0	A0A1U9XBC0	Mediator of DNA damage checkpoint protein 1	18.106	18.4578	18.4603	18.0747	18.2599	18.1781	18.3029	18.4115	18.4439	18.3941	18.0498	18.4104	18.336	18.5066	18.4202	18.4885	18.4245	17.9282	18.1952	18.1212	NA	14.2897	NA	NA	NA	NA	NA	NA	NA	NA	14.8964	NA	NA	NA	NA	NA	NA
>tr|A0A1W1GSK9|A0A1W1GSK9_HUMAN DNA repair endonuclease XPF OS=Homo sapiens OX=9606 GN=ERCC4 PE=2 SV=1;>tr|A0A1W1GST9|A0A1W1GST9_HUMAN DNA repair endonuclease XPF OS=Homo sapiens OX=9606 GN=ERCC4 PE=2 SV=1;>sp|Q92889|XPF_HUMAN DNA repair endonuclease XPF OS=Homo sapiens OX=9606 GN=ERCC4 PE=1 SV=3	A0A1W1GSK9;A0A1W1GST9;Q92889	ERCC4	DNA repair endonuclease XPF	True	Homo sapiens	0.957462	2.74637e-19	54.9401	False	A0A1W1GSK9	ERCC4	DNA repair endonuclease XPF	11.1239	11.1914	12.1364	11.6512	10.8916	11.6741	11.569	12.4148	11.9083	12.1223	11.6595	NA	11.2149	12.2704	NA	12.3873	12.4257	10.9493	11.3926	11.6307	NA	NA	NA	NA	NA	NA	NA	NA	NA	NA	NA	NA	NA	NA	NA	NA	NA
>tr|A0A1W2PNV4|A0A1W2PNV4_HUMAN Actin-related protein 2/3 complex subunit 1A OS=Homo sapiens OX=9606 PE=3 SV=1	A0A1W2PNV4	NA	Actin-related protein 2/3 complex subunit 1A	True	Homo sapiens	1.0492	2.98867e-18	54.1433	False	A0A1W2PNV4	A0A1W2PNV4	Actin-related protein 2/3 complex subunit 1A	10.4483	11.2257	9.2829	9.54481	9.81334	9.09379	8.15666	9.55853	9.833	8.44831	9.92136	NA	9.27652	9.26056	9.34754	10.0289	6.94202	8.80647	9.01253	9.44561	NA	NA	NA	NA	NA	NA	NA	NA	NA	NA	NA	NA	NA	NA	NA	NA	NA
>tr|A0A1W2PNZ8|A0A1W2PNZ8_HUMAN HECT-type E3 ubiquitin transferase OS=Homo sapiens OX=9606 GN=ITCH PE=1 SV=2;>tr|A0A590UJQ1|A0A590UJQ1_HUMAN E3 ubiquitin-protein ligase OS=Homo sapiens OX=9606 GN=ITCH PE=1 SV=1;>tr|A0A590UK95|A0A590UK95_HUMAN HECT-type E3 ubiquitin transferase OS=Homo sapiens OX=9606 GN=ITCH PE=1 SV=1;>tr|A0A8V8TKK4|A0A8V8TKK4_HUMAN E3 ubiquitin-protein ligase OS=Homo sapiens OX=…	A0A1W2PNZ8;A0A590UJQ1;A0A590UK95;A0A8V8TKK4;Q96J02	ITCH	HECT-type E3 ubiquitin transferase;E3 ubiquitin-protein ligase;HECT-type E3 ubiquitin transferase;E3 ubiquitin-protein ligase;E3 ubiquitin-protein ligase Itchy homolog	True	Homo sapiens	0.779296	3.97948e-17	53.2718	False	A0A1W2PNZ8	ITCH	HECT-type E3 ubiquitin transferase	9.74421	NA	10.3507	NA	12.0746	11.2764	11.9389	10.5925	10.0595	NA	10.7466	NA	NA	NA	NA	12.0124	NA	10.9245	12.2775	11.9975	NA	NA	NA	NA	NA	NA	NA	NA	NA	NA	NA	NA	NA	NA	NA	NA	NA
>sp|A0A1W2PPE2|TFKL4_HUMAN TATA-box-binding protein-associated factor 11-like protein 4 OS=Homo sapiens OX=9606 GN=TAF11L4 PE=2 SV=1	A0A1W2PPE2	TAF11L4	TATA-box-binding protein-associated factor 11-like protein 4	True	Homo sapiens	0.485089	0.0427652	32.0378	False	A0A1W2PPE2	TAF11L4	TATA-box-binding protein-associated factor 11-like protein 4	13.8037	13.4746	14.5481	13.9759	14.6624	14.6356	13.8392	14.4308	14.7029	14.4745	14.0293	13.9616	NA	13.6734	14.2356	14.5985	14.5117	13.3198	13.7699	12.7822	NA	NA	NA	NA	NA	NA	NA	NA	NA	NA	NA	NA	NA	NA	NA	NA	NA
>tr|A0A1W2PPH1|A0A1W2PPH1_HUMAN Malic enzyme OS=Homo sapiens OX=9606 GN=ME2 PE=1 SV=1;>sp|P23368|MAOM_HUMAN NAD-dependent malic enzyme, mitochondrial OS=Homo sapiens OX=9606 GN=ME2 PE=1 SV=1	A0A1W2PPH1;P23368	ME2	Malic enzyme;NAD-dependent malic enzyme, mitochondrial	True	Homo sapiens	0.756358	2.32608e-18	54.227	False	A0A1W2PPH1	ME2	Malic enzyme	NA	NA	12.9943	12.1387	13.3687	NA	11.8879	12.2783	NA	NA	11.7646	NA	NA	NA	NA	12.4915	NA	12.9317	12.0138	11.5724	NA	NA	NA	NA	NA	NA	NA	NA	NA	NA	NA	NA	NA	NA	NA	NA	NA
>tr|A0A1W2PPI5|A0A1W2PPI5_HUMAN DEAD/H (Asp-Glu-Ala-Asp/His) box polypeptide 26B, isoform CRA_b OS=Homo sapiens OX=9606 GN=INTS6L PE=1 SV=1;>tr|B9EIK3|B9EIK3_HUMAN DEAD/H (Asp-Glu-Ala-Asp/His) box polypeptide 26B OS=Homo sapiens OX=9606 GN=DDX26B PE=2 SV=1;>sp|Q5JSJ4|INT6L_HUMAN Integrator complex subunit 6-like OS=Homo sapiens OX=9606 GN=INTS6L PE=1 SV=1	A0A1W2PPI5;B9EIK3;Q5JSJ4	INTS6L;DDX26B;INTS6L	DEAD/H (Asp-Glu-Ala-Asp/His) box polypeptide 26B, isoform CRA_b;DEAD/H (Asp-Glu-Ala-Asp/His) box polypeptide 26B;Integrator complex subunit 6-like	True	Homo sapiens	0.792603	7.94105e-17	53.0363	False	A0A1W2PPI5	INTS6L	DEAD/H (Asp-Glu-Ala-Asp/His) box polypeptide 26B, isoform CRA_b	12.1857	12.9467	12.4183	12.8168	12.6943	12.6009	12.8946	12.4953	12.7352	13.5731	12.7823	12.9988	13.0082	13.7602	13.0195	12.9964	12.4049	11.8811	12.9292	12.6749	NA	NA	NA	NA	NA	NA	NA	NA	NA	NA	NA	NA	NA	NA	NA	NA	NA
>tr|A0A1W2PPN2|A0A1W2PPN2_HUMAN Paired box 6 OS=Homo sapiens OX=9606 GN=PAX6 PE=1 SV=1;>tr|A0A1W2PQA8|A0A1W2PQA8_HUMAN Paired box 6 (Fragment) OS=Homo sapiens OX=9606 GN=PAX6 PE=1 SV=1;>tr|A0A1W2PQG7|A0A1W2PQG7_HUMAN Paired box 6 OS=Homo sapiens OX=9606 GN=PAX6 PE=1 SV=1;>tr|A0A1W2PQL7|A0A1W2PQL7_HUMAN Paired box 6 (Fragment) OS=Homo sapiens OX=9606 GN=PAX6 PE=1 SV=1;>tr|A0A1W2PRA4|A0A1W2PRA4_HUM…	A0A1W2PPN2;A0A1W2PQA8;A0A1W2PQG7;A0A1W2PQL7;A0A1W2PRA4;A0A1W2PRS6;A0A1W2PSA8;B3KQG1;D1KF47;E9PKM0;F1T0F8;P26367;Q66SS1	PAX6;PAX6;PAX6;PAX6;PAX6;PAX6;PAX6;;PAX6;PAX6;PAX6;PAX6;PAX6	Paired box 6;Paired box 6 (Fragment);Paired box 6;Paired box 6 (Fragment);Paired box 6 (Fragment);Paired box 6 (Fragment);Paired box 6 (Fragment);cDNA FLJ90400 fis, clone NT2RP2005941, highly similar to Paired box protein Pax-6 (Fragment);Paired box 6;Paired box 6 (Fragment);Paired box protein Pax-6;Paired box protein Pax-6;Paired box gene 6 isoform a	True	Homo sapiens	0.466168	7.89792e-14	50.6151	False	A0A1W2PPN2	PAX6	Paired box 6	13.2013	13.3378	13.4602	13.0757	13.0501	13.1377	13.3285	13.3467	13.3722	13.325	13.1407	13.1291	13.4838	13.3414	13.1074	13.5027	13.3589	12.5687	13.2453	13.1263	NA	NA	NA	NA	NA	NA	NA	NA	NA	NA	NA	NA	NA	NA	NA	NA	NA
>tr|A0A1W2PPX9|A0A1W2PPX9_HUMAN [histone H3]-lysine(36) N-trimethyltransferase OS=Homo sapiens OX=9606 GN=SETD2 PE=1 SV=2;>sp|Q9BYW2|SETD2_HUMAN Histone-lysine N-methyltransferase SETD2 OS=Homo sapiens OX=9606 GN=SETD2 PE=1 SV=3	A0A1W2PPX9;Q9BYW2	SETD2	[histone H3]-lysine(36) N-trimethyltransferase;Histone-lysine N-methyltransferase SETD2	True	Homo sapiens	0.481475	2.16159e-24	59.2527	False	A0A1W2PPX9	SETD2	[histone H3]-lysine(36) N-trimethyltransferase	12.8973	13.011	13.1717	13.1713	13.2687	13.1042	13.413	13.3639	13.2586	13.2838	13.0523	12.0047	13.146	12.8612	12.7274	13.0424	12.7774	12.6455	13.21	12.9067	NA	NA	NA	NA	NA	NA	NA	NA	NA	NA	NA	NA	NA	NA	NA	NA	NA
>tr|A0A1W2PPZ5|A0A1W2PPZ5_HUMAN Transcription elongation factor (Fragment) OS=Homo sapiens OX=9606 GN=TCEA1 PE=1 SV=1;>tr|A0A384MTX4|A0A384MTX4_HUMAN Transcription elongation factor OS=Homo sapiens OX=9606 PE=2 SV=1;>sp|P23193|TCEA1_HUMAN Transcription elongation factor A protein 1 OS=Homo sapiens OX=9606 GN=TCEA1 PE=1 SV=2	A0A1W2PPZ5;A0A384MTX4;P23193	TCEA1;;TCEA1	Transcription elongation factor (Fragment);Transcription elongation factor;Transcription elongation factor A protein 1	True	Homo sapiens	0.810561	4.28063e-20	55.5653	False	A0A1W2PPZ5	TCEA1	Transcription elongation factor (Fragment)	12.8648	12.9356	13.1737	12.8685	12.9411	12.8438	13.2815	13.1324	13.2068	13.0339	12.9492	12.6479	13.0925	12.6947	12.7752	13.0823	12.9219	12.4683	12.8641	12.7194	14.8121	NA	NA	NA	15.1585	NA	15.105	NA	NA	NA	15.9484	NA	NA	NA	NA	NA	NA
>tr|A0A1W2PQS6|A0A1W2PQS6_HUMAN diphosphoinositol-polyphosphate diphosphatase OS=Homo sapiens OX=9606 GN=RPS10-NUDT3 PE=3 SV=1	A0A1W2PQS6	RPS10-NUDT3	diphosphoinositol-polyphosphate diphosphatase	True	Homo sapiens	1.48771	6.58933e-13	49.8661	False	A0A1W2PQS6	RPS10-NUDT3	diphosphoinositol-polyphosphate diphosphatase	18.5412	18.3576	18.6441	18.4402	18.3625	18.5919	18.3386	18.7535	18.6012	18.3018	17.9655	18.5365	18.2339	18.3907	18.3237	18.5937	18.3428	18.1698	18.4361	18.0609	12.7974	12.8919	12.6774	12.5665	12.3938	11.7381	12.0272	13.0419	11.2405	12.3746	NA	12.227	12.0973	11.7907	12.8087	NA	12.6109
>tr|A0A1W2PRB8|A0A1W2PRB8_HUMAN Cofactor required for Sp1 transcriptional activation subunit 6 OS=Homo sapiens OX=9606 PE=3 SV=1	A0A1W2PRB8	NA	Cofactor required for Sp1 transcriptional activation subunit 6	True	Homo sapiens	0.906771	1.79476e-22	57.5003	False	A0A1W2PRB8	A0A1W2PRB8	Cofactor required for Sp1 transcriptional activation subunit 6	NA	11.4689	NA	10.98	11.2816	11.4329	10.8277	11.2109	11.7637	11.1433	10.8464	NA	11.4567	NA	10.9177	11.3966	NA	10.1645	11.75	11.5911	NA	NA	NA	NA	NA	NA	NA	NA	NA	NA	NA	NA	NA	NA	NA	NA	NA
>tr|A0A1W2PRJ8|A0A1W2PRJ8_HUMAN Palmitoyltransferase OS=Homo sapiens OX=9606 GN=ZDHHC23 PE=1 SV=2;>tr|B3KXB3|B3KXB3_HUMAN Palmitoyltransferase OS=Homo sapiens OX=9606 PE=2 SV=1;>tr|B3KXV3|B3KXV3_HUMAN Palmitoyltransferase OS=Homo sapiens OX=9606 GN=ZDHHC23 PE=1 SV=1;>tr|C9JPJ8|C9JPJ8_HUMAN Zinc finger DHHC-type palmitoyltransferase 23 (Fragment) OS=Homo sapiens OX=9606 GN=ZDHHC23 PE=4 SV=1;>tr|E9…	A0A1W2PRJ8;B3KXB3;B3KXV3;C9JPJ8;E9PAP7;Q8IYP9	ZDHHC23;;ZDHHC23;ZDHHC23;ZDHHC23;ZDHHC23	Palmitoyltransferase;Palmitoyltransferase;Palmitoyltransferase;Zinc finger DHHC-type palmitoyltransferase 23 (Fragment);Palmitoyltransferase;Palmitoyltransferase ZDHHC23	True	Homo sapiens	0.787896	0.0147557	35.4615	False	A0A1W2PRJ8	ZDHHC23	Palmitoyltransferase	11.7897	NA	NA	NA	11.5036	NA	12.5744	NA	11.6141	NA	11.9008	NA	12.4516	NA	10.4415	NA	10.2014	NA	NA	NA	NA	NA	NA	NA	NA	NA	NA	NA	NA	NA	NA	NA	NA	NA	NA	NA	NA
>tr|A0A1W2PRV5|A0A1W2PRV5_HUMAN Survival motor neuron protein (Fragment) OS=Homo sapiens OX=9606 GN=SMN2 PE=1 SV=1;>tr|E7EQZ4|E7EQZ4_HUMAN Survival motor neuron protein OS=Homo sapiens OX=9606 GN=SMN1 PE=1 SV=1;>sp|Q16637|SMN_HUMAN Survival motor neuron protein OS=Homo sapiens OX=9606 GN=SMN1 PE=1 SV=1	A0A1W2PRV5;E7EQZ4;Q16637	SMN2;SMN1;SMN1	Survival motor neuron protein (Fragment);Survival motor neuron protein;Survival motor neuron protein	True	Homo sapiens	0.995771	5.58028e-16	52.3633	False	A0A1W2PRV5	SMN2	Survival motor neuron protein (Fragment)	11.0621	11.4885	12.4883	12.036	12.0724	11.9159	12.2603	12.0403	11.6767	11.7286	12.2243	11.9201	12.415	12.2436	11.4576	11.8098	12.1731	12.3371	12.2833	12.3234	NA	NA	NA	NA	NA	NA	NA	NA	NA	NA	NA	NA	NA	NA	NA	NA	NA
>tr|A0A1W6S962|A0A1W6S962_HUMAN GTF2I-BRAF fusion protein OS=Homo sapiens OX=9606 GN=GTF2I PE=2 SV=1	A0A1W6S962	GTF2I	GTF2I-BRAF fusion protein	True	Homo sapiens	0.971446	4.23706e-19	54.7952	False	A0A1W6S962	GTF2I	GTF2I-BRAF fusion protein	15.7067	15.8441	15.7124	14.8937	14.944	15.0778	15.448	15.2323	15.2847	15.2746	15.026	15.1845	15.6141	15.0966	15.1131	15.6018	15.4899	14.7917	15.0654	15.2966	NA	NA	NA	NA	NA	NA	NA	NA	NA	NA	NA	NA	NA	NA	NA	NA	NA
>tr|A0A1X7SBZ2|A0A1X7SBZ2_HUMAN RNA helicase OS=Homo sapiens OX=9606 GN=DDX17 PE=1 SV=1;>tr|A0A5H1ZRQ2|A0A5H1ZRQ2_HUMAN RNA helicase OS=Homo sapiens OX=9606 GN=DDX17 PE=1 SV=2;>tr|Q59F66|Q59F66_HUMAN RNA helicase (Fragment) OS=Homo sapiens OX=9606 PE=2 SV=1;>sp|Q92841|DDX17_HUMAN Probable ATP-dependent RNA helicase DDX17 OS=Homo sapiens OX=9606 GN=DDX17 PE=1 SV=2	A0A1X7SBZ2;A0A5H1ZRQ2;Q59F66;Q92841	DDX17;DDX17;;DDX17	RNA helicase;RNA helicase;RNA helicase (Fragment);Probable ATP-dependent RNA helicase DDX17	True	Homo sapiens	0.460028	2.88243e-18	54.1554	False	A0A1X7SBZ2	DDX17	RNA helicase	19.3108	19.4547	19.5516	19.2193	19.3014	19.3181	19.5578	19.5955	19.6027	19.567	19.1401	19.5976	19.5117	19.6868	19.5712	19.5764	19.5517	19.1126	19.2976	19.2615	NA	NA	NA	NA	NA	NA	NA	NA	NA	NA	NA	NA	NA	11.5227	NA	NA	NA
>tr|A0A218KGQ4|A0A218KGQ4_HUMAN Presenilin OS=Homo sapiens OX=9606 GN=PSEN2 PE=3 SV=1;>tr|A0A7I2V355|A0A7I2V355_HUMAN Presenilin OS=Homo sapiens OX=9606 GN=PSEN2 PE=1 SV=1;>tr|A0A7I2V3R9|A0A7I2V3R9_HUMAN Presenilin OS=Homo sapiens OX=9606 GN=PSEN2 PE=1 SV=1;>tr|A0A7I2V551|A0A7I2V551_HUMAN Presenilin OS=Homo sapiens OX=9606 GN=PSEN2 PE=1 SV=1;>tr|A0A7I2V5L1|A0A7I2V5L1_HUMAN Presenilin OS=Homo sapi…	A0A218KGQ4;A0A7I2V355;A0A7I2V3R9;A0A7I2V551;A0A7I2V5L1;A0A7I2V5S6;B1AP22;P49810	PSEN2	Presenilin;Presenilin;Presenilin;Presenilin;Presenilin;Presenilin;Presenilin;Presenilin-2	True	Homo sapiens	0.743476	1.01657e-17	53.733	False	A0A218KGQ4	PSEN2	Presenilin	NA	NA	NA	8.58141	NA	8.25731	9.82786	9.40208	NA	8.76134	NA	NA	9.26574	NA	NA	9.2282	NA	NA	NA	8.00748	NA	NA	NA	NA	NA	NA	NA	NA	NA	NA	NA	NA	NA	NA	NA	NA	NA
>tr|A0A223LX15|A0A223LX15_HUMAN Suppressor of fused homolog OS=Homo sapiens OX=9606 GN=SUFU PE=2 SV=1;>tr|B2R5U4|B2R5U4_HUMAN Suppressor of fused homolog OS=Homo sapiens OX=9606 PE=2 SV=1;>sp|Q9UMX1|SUFU_HUMAN Suppressor of fused homolog OS=Homo sapiens OX=9606 GN=SUFU PE=1 SV=2	A0A223LX15;B2R5U4;Q9UMX1	SUFU;;SUFU	Suppressor of fused homolog	True	Homo sapiens	0.723707	9.86579e-15	51.3529	False	A0A223LX15	SUFU	Suppressor of fused homolog	10.7029	NA	11.3934	10.8122	10.3475	NA	11.4624	NA	11.129	NA	10.2503	NA	10.9569	NA	NA	11.1299	10.7038	NA	11.5197	10.2557	NA	NA	NA	NA	NA	NA	NA	NA	NA	NA	NA	NA	NA	NA	NA	NA	NA
>tr|A0A223PQH6|A0A223PQH6_HUMAN HCFC1 OS=Homo sapiens OX=9606 PE=4 SV=1;>sp|P51610|HCFC1_HUMAN Host cell factor 1 OS=Homo sapiens OX=9606 GN=HCFC1 PE=1 SV=2	A0A223PQH6;P51610	;HCFC1	HCFC1;Host cell factor 1	True	Homo sapiens	0.886765	7.82197e-24	58.7189	False	A0A223PQH6	A0A223PQH6	HCFC1	14.8606	14.8716	15.2095	14.8403	14.9556	14.9521	14.951	15.1759	15.08	15.0204	14.8465	14.9882	14.9806	15.0691	14.8798	14.9596	14.8567	14.6502	15.0244	14.9264	NA	NA	NA	NA	10.6327	NA	NA	NA	NA	NA	NA	NA	NA	10.0833	NA	NA	NA
>tr|A0A248RGE3|A0A248RGE3_HUMAN Ubiquitin-ribosomal protein eS31 fusion protein (Fragment) OS=Homo sapiens OX=9606 PE=2 SV=1;>tr|B2RDW1|B2RDW1_HUMAN Ubiquitin-ribosomal protein eS31 fusion protein OS=Homo sapiens OX=9606 GN=RPS27A PE=2 SV=1;>sp|P62979|RS27A_HUMAN Ubiquitin-ribosomal protein eS31 fusion protein OS=Homo sapiens OX=9606 GN=RPS27A PE=1 SV=2;>tr|Q5RKT7|Q5RKT7_HUMAN Ubiquitin-ribosomal…	A0A248RGE3;B2RDW1;P62979;Q5RKT7	;RPS27A;RPS27A;RPS27A	Ubiquitin-ribosomal protein eS31 fusion protein (Fragment);Ubiquitin-ribosomal protein eS31 fusion protein;Ubiquitin-ribosomal protein eS31 fusion protein;Ubiquitin-ribosomal protein eS31 fusion protein	True	Homo sapiens	1.17179	3.00427e-13	50.1425	False	A0A248RGE3	A0A248RGE3	Ubiquitin-ribosomal protein eS31 fusion protein (Fragment)	19.2814	19.5601	19.4244	18.7237	18.7946	18.764	19.3335	18.8283	18.8299	19.257	18.74	19.0754	18.9632	19.393	19.0139	19.0463	19.2093	18.9196	19.1049	18.6635	16.3919	16.1716	15.4789	16.5856	16.167	17.2146	16.6167	16.2294	16.1557	16.0245	17.0917	15.0057	15.525	14.013	16.1105	14.7542	16.1147
>tr|A0A286R9F1|A0A286R9F1_HUMAN High mobility group box 1 (Fragment) OS=Homo sapiens OX=9606 GN=HMGB1 PE=2 SV=1	A0A286R9F1	HMGB1	High mobility group box 1 (Fragment)	True	Homo sapiens	1.19027	6.50142e-05	42.4598	False	A0A286R9F1	HMGB1	High mobility group box 1 (Fragment)	NA	NA	NA	NA	NA	NA	NA	NA	10.0465	NA	9.98335	NA	NA	NA	NA	10.1545	9.42956	NA	9.61998	8.76927	NA	NA	NA	NA	NA	NA	NA	NA	NA	NA	NA	NA	NA	NA	NA	NA	NA
>tr|A0A286YES2|A0A286YES2_HUMAN RANBP2 like and GRIP domain containing 1 OS=Homo sapiens OX=9606 GN=RGPD1 PE=4 SV=1;>tr|B4DYH0|B4DYH0_HUMAN cDNA FLJ56975, highly similar to Ran-binding protein 2-like 6 OS=Homo sapiens OX=9606 PE=2 SV=1;>tr|F8VYC4|F8VYC4_HUMAN RANBP2 like and GRIP domain containing 1 OS=Homo sapiens OX=9606 GN=RGPD1 PE=4 SV=1;>sp|P0DJD0|RGPD1_HUMAN RANBP2-like and GRIP domain-cont…	A0A286YES2;B4DYH0;F8VYC4;P0DJD0;P0DJD1	RGPD1;;RGPD1;RGPD1;RGPD2	RANBP2 like and GRIP domain containing 1;cDNA FLJ56975, highly similar to Ran-binding protein 2-like 6;RANBP2 like and GRIP domain containing 1;RANBP2-like and GRIP domain-containing protein 1;RANBP2-like and GRIP domain-containing protein 2	True	Homo sapiens	0.721465	2.21079e-11	48.6456	False	A0A286YES2	RGPD1	RANBP2 like and GRIP domain containing 1	12.7982	12.6212	12.9253	10.3362	12.6243	12.3922	9.34484	12.9071	11.9762	NA	7.21981	12.7458	12.0366	NA	12.7671	11.7451	13.235	NA	NA	13.1318	NA	NA	NA	NA	NA	NA	NA	NA	NA	NA	NA	NA	NA	NA	NA	NA	NA
>tr|A0A286YEX4|A0A286YEX4_HUMAN Nuclear factor 1 OS=Homo sapiens OX=9606 GN=NFIC PE=1 SV=1;>tr|B7Z4T6|B7Z4T6_HUMAN Nuclear factor 1 OS=Homo sapiens OX=9606 PE=2 SV=1;>sp|P08651|NFIC_HUMAN Nuclear factor 1 C-type OS=Homo sapiens OX=9606 GN=NFIC PE=1 SV=2	A0A286YEX4;B7Z4T6;P08651	NFIC;;NFIC	Nuclear factor 1;Nuclear factor 1;Nuclear factor 1 C-type	True	Homo sapiens	2.6326	6.28598e-20	55.4354	False	A0A286YEX4	NFIC	Nuclear factor 1	12.2693	11.8977	12.3961	12.1989	12.0626	12.1242	12.2315	12.227	12.1005	12.0706	11.6787	11.3378	12.1913	11.8039	11.6196	11.7483	11.8603	10.9311	12.0774	12.1636	NA	NA	NA	NA	NA	NA	NA	NA	NA	NA	NA	NA	NA	NA	NA	NA	NA
>tr|A0A286YF22|A0A286YF22_HUMAN D-3-phosphoglycerate dehydrogenase OS=Homo sapiens OX=9606 GN=PHGDH PE=1 SV=1;>sp|O43175|SERA_HUMAN D-3-phosphoglycerate dehydrogenase OS=Homo sapiens OX=9606 GN=PHGDH PE=1 SV=4	A0A286YF22;O43175	PHGDH	D-3-phosphoglycerate dehydrogenase	True	Homo sapiens	1.59894	2.16159e-24	59.2527	False	A0A286YF22	PHGDH	D-3-phosphoglycerate dehydrogenase	16.0406	15.8891	15.8056	15.3815	15.4219	15.6604	15.6872	15.5847	15.6218	15.4706	15.5895	15.3225	15.4194	15.3566	15.5267	15.4983	15.6218	15.409	15.5597	15.6456	12.8265	11.163	11.3619	NA	11.4935	NA	NA	NA	10.4047	10.2848	NA	NA	10.3824	11.831	12.5723	NA	NA
>tr|A0A2I6Q7C5|A0A2I6Q7C5_HUMAN MHC class I antigen OS=Homo sapiens OX=9606 GN=HLA-B PE=3 SV=1	A0A2I6Q7C5	HLA-B	MHC class I antigen	True	Homo sapiens	0.512641	2.13451e-13	50.2632	False	A0A2I6Q7C5	HLA-B	MHC class I antigen	NA	NA	NA	NA	NA	NA	NA	NA	NA	NA	NA	NA	NA	NA	NA	10.8233	10.9655	NA	10.5653	NA	NA	NA	NA	NA	NA	NA	NA	NA	NA	NA	NA	NA	NA	NA	NA	NA	NA
>tr|A0A2R2Y2Q3|A0A2R2Y2Q3_HUMAN Tropomyosin 3 OS=Homo sapiens OX=9606 GN=TPM3 PE=1 SV=1	A0A2R2Y2Q3	TPM3	Tropomyosin 3	True	Homo sapiens	4.65741	2.08555e-17	53.4908	False	A0A2R2Y2Q3	TPM3	Tropomyosin 3	15.8344	16.0158	15.9601	15.5653	15.8474	16.117	15.953	16.0858	16.1362	16.1649	16.0053	15.7878	15.6228	15.9426	16.0318	16.5685	16.3286	15.7716	15.9394	16.2479	NA	NA	NA	NA	NA	NA	NA	NA	NA	NA	NA	11.7107	25.051	NA	NA	NA	NA
>tr|A0A2R8Y425|A0A2R8Y425_HUMAN DNA helicase (Fragment) OS=Homo sapiens OX=9606 GN=CHD4 PE=1 SV=1;>tr|A0A2R8Y521|A0A2R8Y521_HUMAN DNA helicase OS=Homo sapiens OX=9606 GN=CHD4 PE=1 SV=1;>tr|A0A2R8Y5J0|A0A2R8Y5J0_HUMAN DNA helicase OS=Homo sapiens OX=9606 GN=CHD4 PE=1 SV=1;>tr|F5GWX5|F5GWX5_HUMAN DNA helicase OS=Homo sapiens OX=9606 GN=CHD4 PE=1 SV=1	A0A2R8Y425;A0A2R8Y521;A0A2R8Y5J0;F5GWX5	CHD4	DNA helicase (Fragment);DNA helicase;DNA helicase;DNA helicase	True	Homo sapiens	0.59141	5.07254e-20	55.5079	False	A0A2R8Y425	CHD4	DNA helicase (Fragment)	16.9949	16.9574	17.434	16.8355	16.939	17.3021	17.3972	17.3609	17.1725	17.4054	17.0541	17.174	17.2057	17.2348	17.2948	17.3549	17.3218	16.9434	17.0275	17.0696	NA	12.079	NA	NA	8.60417	NA	NA	NA	NA	NA	NA	NA	NA	NA	11.7408	NA	9.61097
>tr|A0A2R8Y430|A0A2R8Y430_HUMAN Glutathione synthetase OS=Homo sapiens OX=9606 GN=GSS PE=1 SV=1;>sp|P48637|GSHB_HUMAN Glutathione synthetase OS=Homo sapiens OX=9606 GN=GSS PE=1 SV=1;>tr|V9HWJ1|V9HWJ1_HUMAN Glutathione synthetase OS=Homo sapiens OX=9606 GN=HEL-S-64p PE=2 SV=1	A0A2R8Y430;P48637;V9HWJ1	GSS;GSS;HEL-S-64p	Glutathione synthetase	True	Homo sapiens	0.913896	2.45355e-18	54.2092	False	A0A2R8Y430	GSS	Glutathione synthetase	NA	8.35018	NA	11.6949	12.3749	8.59956	8.62856	NA	NA	9.53309	8.56172	NA	NA	NA	NA	NA	NA	11.0137	8.36822	NA	NA	NA	NA	NA	12.0971	NA	NA	NA	NA	NA	NA	NA	NA	12.1748	NA	NA	NA
>tr|A0A2R8Y491|A0A2R8Y491_HUMAN Estrogen related receptor beta OS=Homo sapiens OX=9606 GN=ESRRB PE=1 SV=1;>tr|A0A6E1WCP9|A0A6E1WCP9_HUMAN Estrogen related receptor alpha OS=Homo sapiens OX=9606 GN=ESRRA PE=1 SV=1;>tr|E7EWD9|E7EWD9_HUMAN Estrogen related receptor beta OS=Homo sapiens OX=9606 GN=ESRRB PE=1 SV=2;>tr|H0YGT3|H0YGT3_HUMAN Estrogen related receptor alpha (Fragment) OS=Homo sapiens OX=96…	A0A2R8Y491;A0A6E1WCP9;E7EWD9;H0YGT3;O95718;P11474;Q569H8;Q8N4S8;Q96F89;Q96I02	ESRRB;ESRRA;ESRRB;ESRRA;ESRRB;ESRRA;ESRRA;;;ESRRA	Estrogen related receptor beta;Estrogen related receptor alpha;Estrogen related receptor beta;Estrogen related receptor alpha (Fragment);Steroid hormone receptor ERR2;Steroid hormone receptor ERR1;ESRRA protein;Similar to estrogen-related receptor alpha (Fragment);Uncharacterized protein (Fragment);ESRRA protein (Fragment)	True	Homo sapiens	0.362474	4.07769e-18	54.0394	False	A0A2R8Y491	ESRRB	Estrogen related receptor beta	13.1436	13.1183	13.4172	13.0525	12.5691	12.6699	12.9396	13.271	12.4839	13.2262	12.5833	12.5037	13.0299	13.1746	13.0814	13.1577	13.3749	12.932	13.4574	12.9868	NA	NA	NA	NA	NA	NA	NA	NA	NA	NA	NA	NA	NA	NA	NA	NA	NA
>tr|A0A2R8Y4P4|A0A2R8Y4P4_HUMAN SWI/SNF related, matrix associated, actin dependent regulator of chromatin, subfamily a, member 4 OS=Homo sapiens OX=9606 GN=SMARCA4 PE=1 SV=1;>tr|A0A2R8Y7S2|A0A2R8Y7S2_HUMAN SWI/SNF related, matrix associated, actin dependent regulator of chromatin, subfamily a, member 4 OS=Homo sapiens OX=9606 GN=SMARCA4 PE=1 SV=1;>tr|B9EGQ8|B9EGQ8_HUMAN SMARCA4 protein OS=Homo s…	A0A2R8Y4P4;A0A2R8Y7S2;B9EGQ8	SMARCA4	SWI/SNF related, matrix associated, actin dependent regulator of chromatin, subfamily a, member 4;SWI/SNF related, matrix associated, actin dependent regulator of chromatin, subfamily a, member 4;SMARCA4 protein	True	Homo sapiens	0.910958	7.49245e-24	58.7364	False	A0A2R8Y4P4	SMARCA4	SWI/SNF related, matrix associated, actin dependent regulator of chromatin, subfamily a, member 4	18.2223	18.1373	18.538	18.0894	17.9953	18.1619	18.3848	18.5593	18.4006	18.3671	17.9758	18.0728	18.3804	17.8717	18.2095	18.4525	18.2265	17.964	18.4494	18.1749	11.3474	13.7247	NA	NA	12.3277	NA	NA	NA	NA	NA	14.2033	NA	NA	NA	NA	NA	NA
>tr|A0A2R8Y4Z0|A0A2R8Y4Z0_HUMAN Cyclin dependent kinase 13 (Fragment) OS=Homo sapiens OX=9606 GN=CDK13 PE=1 SV=1;>tr|A0A2R8Y7W5|A0A2R8Y7W5_HUMAN Cyclin dependent kinase 13 (Fragment) OS=Homo sapiens OX=9606 GN=CDK13 PE=1 SV=1;>sp|Q14004|CDK13_HUMAN Cyclin-dependent kinase 13 OS=Homo sapiens OX=9606 GN=CDK13 PE=1 SV=2	A0A2R8Y4Z0;A0A2R8Y7W5;Q14004	CDK13	Cyclin dependent kinase 13 (Fragment);Cyclin dependent kinase 13 (Fragment);Cyclin-dependent kinase 13	True	Homo sapiens	0.818304	5.24881e-14	50.76	False	A0A2R8Y4Z0	CDK13	Cyclin dependent kinase 13 (Fragment)	NA	10.9834	10.9504	10.45	NA	10.7827	10.4545	10.9047	10.711	9.8017	10.2596	NA	9.9981	NA	NA	10.9757	NA	10.2776	10.1315	10.5095	NA	NA	NA	NA	NA	NA	NA	NA	NA	NA	NA	NA	NA	NA	NA	NA	NA
>tr|A0A2R8Y4Z8|A0A2R8Y4Z8_HUMAN Coiled-coil domain containing 9 OS=Homo sapiens OX=9606 GN=CCDC9 PE=1 SV=1	A0A2R8Y4Z8	CCDC9	Coiled-coil domain containing 9	True	Homo sapiens	0.621601	1.87676e-05	43.1661	False	A0A2R8Y4Z8	CCDC9	Coiled-coil domain containing 9	13.6431	12.7598	NA	13.2619	14.2932	NA	15.8809	NA	13.0204	NA	14.0977	NA	13.8536	NA	NA	15.5277	NA	13.6426	13.9913	NA	NA	NA	NA	NA	NA	NA	NA	NA	NA	NA	NA	NA	NA	NA	NA	NA	NA
>tr|A0A2R8Y518|A0A2R8Y518_HUMAN TBC1 domain family member 24 (Fragment) OS=Homo sapiens OX=9606 GN=TBC1D24 PE=1 SV=1;>tr|H3BV07|H3BV07_HUMAN TBC1 domain family member 24 (Fragment) OS=Homo sapiens OX=9606 GN=TBC1D24 PE=1 SV=9;>sp|Q9ULP9|TBC24_HUMAN TBC1 domain family member 24 OS=Homo sapiens OX=9606 GN=TBC1D24 PE=1 SV=2	A0A2R8Y518;H3BV07;Q9ULP9	TBC1D24	TBC1 domain family member 24 (Fragment);TBC1 domain family member 24 (Fragment);TBC1 domain family member 24	True	Homo sapiens	0.555669	2.17958e-18	54.2487	False	A0A2R8Y518	TBC1D24	TBC1 domain family member 24 (Fragment)	13.5091	13.1151	13.3342	13.2876	12.7043	13.2999	13.3358	13.3628	13.0612	13.291	13.5268	12.6301	13.2888	12.6897	12.7876	12.9596	12.9197	12.572	12.977	13.1425	NA	NA	NA	NA	NA	NA	NA	NA	NA	NA	NA	NA	NA	NA	NA	NA	NA
>tr|A0A2R8Y543|A0A2R8Y543_HUMAN Catenin beta 1 OS=Homo sapiens OX=9606 GN=CTNNB1 PE=1 SV=1;>tr|A0A2R8Y5A3|A0A2R8Y5A3_HUMAN Catenin beta 1 OS=Homo sapiens OX=9606 GN=CTNNB1 PE=1 SV=1;>tr|A0A2R8Y804|A0A2R8Y804_HUMAN Catenin beta 1 OS=Homo sapiens OX=9606 GN=CTNNB1 PE=1 SV=1;>tr|A0A2R8YCH5|A0A2R8YCH5_HUMAN Catenin beta 1 (Fragment) OS=Homo sapiens OX=9606 GN=CTNNB1 PE=1 SV=1;>tr|B4DGU4|B4DGU4_HUMAN …	A0A2R8Y543;A0A2R8Y5A3;A0A2R8Y804;A0A2R8YCH5;B4DGU4;B4DL06;B5BU28;P35222	CTNNB1;CTNNB1;CTNNB1;CTNNB1;CTNNB1;;CTNNB1;CTNNB1	Catenin beta 1;Catenin beta 1;Catenin beta 1;Catenin beta 1 (Fragment);Catenin beta 1;cDNA FLJ59565, highly similar to Beta-catenin;Catenin beta-1;Catenin beta-1	True	Homo sapiens	1.01115	1.37023e-18	54.4036	False	A0A2R8Y543	CTNNB1	Catenin beta 1	12.7188	12.8819	11.9963	12.0386	11.9253	11.9909	12.1722	12.1778	11.9353	11.8258	12.5934	12.1586	12.0028	11.63	11.8772	12.2844	12.2348	12.0035	12.3699	12.5803	NA	NA	13.2505	NA	12.2073	NA	NA	NA	NA	NA	NA	13.1929	NA	NA	12.9026	NA	NA
>tr|A0A2R8Y566|A0A2R8Y566_HUMAN RAB11 binding and LisH domain, coiled-coil and HEAT repeat containing OS=Homo sapiens OX=9606 GN=RELCH PE=1 SV=1	A0A2R8Y566	RELCH	RAB11 binding and LisH domain, coiled-coil and HEAT repeat containing	True	Homo sapiens	0.529224	1.93181e-18	54.289	False	A0A2R8Y566	RELCH	RAB11 binding and LisH domain, coiled-coil and HEAT repeat containing	13.7427	NA	13.6866	NA	14.2588	14.9343	NA	12.6353	NA	NA	NA	NA	NA	NA	NA	15.1537	14.1837	NA	14.6105	NA	NA	NA	NA	NA	NA	NA	NA	NA	NA	NA	NA	NA	NA	NA	NA	NA	NA
>tr|A0A2R8Y595|A0A2R8Y595_HUMAN CCCTC-binding factor OS=Homo sapiens OX=9606 GN=CTCF PE=1 SV=1;>tr|A0A2R8YFL0|A0A2R8YFL0_HUMAN CCCTC-binding factor OS=Homo sapiens OX=9606 GN=CTCF PE=1 SV=1;>sp|P49711|CTCF_HUMAN Transcriptional repressor CTCF OS=Homo sapiens OX=9606 GN=CTCF PE=1 SV=1	A0A2R8Y595;A0A2R8YFL0;P49711	CTCF	CCCTC-binding factor;CCCTC-binding factor;Transcriptional repressor CTCF	True	Homo sapiens	0.563615	2.88333e-12	49.3502	False	A0A2R8Y595	CTCF	CCCTC-binding factor	12.4268	12.4865	12.2378	12.1899	12.546	12.2256	12.1987	12.8937	12.3115	12.432	12.0713	12.1847	12.229	12.5202	12.5921	12.3779	11.9636	12.0169	12.5338	12.7183	NA	NA	NA	NA	9.76324	NA	NA	NA	NA	NA	NA	NA	NA	8.54424	NA	NA	NA
>tr|A0A2R8Y5A6|A0A2R8Y5A6_HUMAN Ataxin 2 OS=Homo sapiens OX=9606 GN=ATXN2 PE=1 SV=1;>tr|A0A2R8YDM9|A0A2R8YDM9_HUMAN Ataxin 2 OS=Homo sapiens OX=9606 GN=ATXN2 PE=1 SV=1	A0A2R8Y5A6;A0A2R8YDM9	ATXN2	Ataxin 2	True	Homo sapiens	0.884184	5.90812e-20	55.4563	False	A0A2R8Y5A6	ATXN2	Ataxin 2	14.3351	10.636	11.884	12.1121	11.6871	11.4346	12.3145	11.8348	12.1507	NA	11.944	NA	11.9592	NA	10.8165	11.728	12.0107	11.5559	12.2649	NA	NA	NA	NA	NA	NA	NA	NA	NA	NA	NA	NA	NA	NA	NA	NA	NA	NA
>tr|A0A2R8Y5P9|A0A2R8Y5P9_HUMAN Shroom family member 3 OS=Homo sapiens OX=9606 GN=SHROOM3 PE=1 SV=1;>tr|B3KY47|B3KY47_HUMAN cDNA FLJ46841 fis, clone UTERU3000670, highly similar to Homo sapiens shroom (SHRM), mRNA OS=Homo sapiens OX=9606 PE=2 SV=1;>tr|B4E244|B4E244_HUMAN cDNA FLJ55531, highly similar to Homo sapiens shroom (SHRM), mRNA OS=Homo sapiens OX=9606 PE=2 SV=1;>tr|Q6ZVL3|Q6ZVL3_HUMAN cDN…	A0A2R8Y5P9;B3KY47;B4E244;Q6ZVL3;Q8TF72	SHROOM3;;;;SHROOM3	Shroom family member 3;cDNA FLJ46841 fis, clone UTERU3000670, highly similar to Homo sapiens shroom (SHRM), mRNA;cDNA FLJ55531, highly similar to Homo sapiens shroom (SHRM), mRNA;cDNA FLJ42424 fis, clone BLADE2004089, moderately similar to Mus musculus PDZ domain actin binding protein Shroom mRNA (Fragment);Protein Shroom3	True	Homo sapiens	0.730561	0.0237389	33.8387	False	A0A2R8Y5P9	SHROOM3	Shroom family member 3	13.1937	NA	11.8764	NA	NA	NA	NA	13.1224	12.2391	NA	11.75	NA	11.3224	11.6529	12.6633	12.5931	NA	12.5607	NA	11.8665	16.4671	16.7424	16.9756	NA	16.4558	16.8109	NA	NA	16.4096	17.1131	NA	NA	15.886	13.8043	NA	17.9286	16.5983
>tr|A0A2R8Y602|A0A2R8Y602_HUMAN Caseinolytic mitochondrial matrix peptidase chaperone subunit B (Fragment) OS=Homo sapiens OX=9606 GN=CLPB PE=1 SV=1	A0A2R8Y602	CLPB	Caseinolytic mitochondrial matrix peptidase chaperone subunit B (Fragment)	True	Homo sapiens	0.914925	5.87607e-17	53.1391	False	A0A2R8Y602	CLPB	Caseinolytic mitochondrial matrix peptidase chaperone subunit B (Fragment)	NA	NA	NA	9.17822	9.42749	9.71899	NA	NA	8.05048	8.101	9.11308	NA	8.74906	NA	NA	8.426	NA	NA	7.72764	NA	NA	NA	NA	NA	NA	NA	NA	NA	NA	NA	NA	NA	NA	NA	NA	NA	NA
>tr|A0A2R8Y623|A0A2R8Y623_HUMAN 40S ribosomal protein S7 (Fragment) OS=Homo sapiens OX=9606 GN=RPS7 PE=1 SV=1	A0A2R8Y623	RPS7	40S ribosomal protein S7 (Fragment)	True	Homo sapiens	0.842367	5.4503e-12	49.1291	False	A0A2R8Y623	RPS7	40S ribosomal protein S7 (Fragment)	NA	9.43516	10.3518	9.90474	10.4527	NA	NA	10.1559	9.54997	10.1103	9.4837	NA	NA	9.62262	NA	10.2592	9.81	9.70941	9.44381	9.61834	NA	NA	NA	NA	NA	NA	NA	NA	NA	NA	NA	NA	NA	NA	NA	NA	NA
>tr|A0A2R8Y653|A0A2R8Y653_HUMAN uridine/cytidine kinase OS=Homo sapiens OX=9606 GN=UCK2 PE=1 SV=1;>sp|Q9BZX2|UCK2_HUMAN Uridine-cytidine kinase 2 OS=Homo sapiens OX=9606 GN=UCK2 PE=1 SV=1	A0A2R8Y653;Q9BZX2	UCK2	uridine/cytidine kinase;Uridine-cytidine kinase 2	True	Homo sapiens	1.13546	5.43874e-15	51.5637	False	A0A2R8Y653	UCK2	uridine/cytidine kinase	10.7189	11.6799	11.3143	12.268	11.9689	11.3462	12.2125	11.6003	11.4274	11.34	12.1776	NA	12.2234	11.7309	10.6123	10.1173	11.5881	10.8538	11.8668	11.9118	NA	NA	NA	NA	NA	NA	NA	NA	NA	NA	NA	NA	NA	NA	NA	NA	NA
>tr|A0A2R8Y6J3|A0A2R8Y6J3_HUMAN Ribosomal protein L5 (Fragment) OS=Homo sapiens OX=9606 GN=RPL5 PE=1 SV=1;>tr|A2RUM7|A2RUM7_HUMAN Ribosomal protein L5 OS=Homo sapiens OX=9606 GN=RPL5 PE=2 SV=1;>tr|B3KTM6|B3KTM6_HUMAN Ribosomal protein L5, isoform CRA_b OS=Homo sapiens OX=9606 GN=RPL5 PE=2 SV=1;>sp|P46777|RL5_HUMAN Large ribosomal subunit protein uL18 OS=Homo sapiens OX=9606 GN=RPL5 PE=1 SV=3	A0A2R8Y6J3;A2RUM7;B3KTM6;P46777	RPL5	Ribosomal protein L5 (Fragment);Ribosomal protein L5;Ribosomal protein L5, isoform CRA_b;Large ribosomal subunit protein uL18	True	Homo sapiens	1.30467	1.66467e-15	51.981	False	A0A2R8Y6J3	RPL5	Ribosomal protein L5 (Fragment)	13.4484	13.2683	13.9432	13.5333	13.3257	13.756	14.0406	13.8421	13.8863	13.9174	13.5409	12.3108	13.664	13.789	13.4187	13.7103	13.7599	13.197	13.4727	13.6756	NA	NA	NA	NA	NA	NA	NA	NA	NA	NA	NA	NA	NA	8.9868	NA	NA	NA
>tr|A0A2R8Y731|A0A2R8Y731_HUMAN Ribosomal protein S27 OS=Homo sapiens OX=9606 GN=RPS27 PE=4 SV=1	A0A2R8Y731	RPS27	Ribosomal protein S27	True	Homo sapiens	0.876083	1.06789e-05	43.4642	False	A0A2R8Y731	RPS27	Ribosomal protein S27	14.4561	15.2588	14.7844	14.4552	14.92	14.2922	15.0874	14.8016	14.7075	14.7605	14.677	14.6293	14.8593	15.012	14.832	14.4624	14.585	14.6074	14.9954	14.7374	NA	NA	NA	NA	NA	NA	NA	NA	NA	NA	NA	NA	NA	NA	NA	NA	NA
>tr|A0A2R8Y793|A0A2R8Y793_HUMAN Actin beta (Fragment) OS=Homo sapiens OX=9606 GN=ACTB PE=1 SV=1	A0A2R8Y793	ACTB	Actin beta (Fragment)	True	Homo sapiens	0.65565	1.03695e-10	48.1135	False	A0A2R8Y793	ACTB	Actin beta (Fragment)	13.5138	14.1112	14.3791	13.7121	14.2818	14.3675	14.2388	14.5918	14.4755	14.774	14.1645	14.5438	14.2206	14.4808	14.6736	14.5023	14.6202	14.1442	14.287	14.231	NA	NA	NA	NA	NA	NA	NA	NA	NA	NA	NA	NA	NA	NA	NA	NA	NA
>tr|A0A2R8Y7G7|A0A2R8Y7G7_HUMAN RAB15, member RAS oncogene family OS=Homo sapiens OX=9606 GN=RAB15 PE=1 SV=1;>tr|A0A2R8YFB8|A0A2R8YFB8_HUMAN RAB15, member RAS oncogene family OS=Homo sapiens OX=9606 GN=RAB15 PE=1 SV=1;>tr|G3V196|G3V196_HUMAN RAB15, member RAS oncogene family OS=Homo sapiens OX=9606 GN=RAB15 PE=1 SV=2;>tr|G3V562|G3V562_HUMAN RAB15, member RAS oncogene family OS=Homo sapiens OX=960…	A0A2R8Y7G7;A0A2R8YFB8;G3V196;G3V562;G5ELZ5;G5ELZ6;G5EMR8;J3QSF4;P59190;Q6MZX6	RAB15;RAB15;RAB15;RAB15;RAB15;RAB15;RAB15;RAB15;RAB15;DKFZp686J06205	RAB15, member RAS oncogene family;RAB15, member RAS oncogene family;RAB15, member RAS oncogene family;RAB15, member RAS oncogene family;Ras-related protein Rab-15 isoform AN2;Ras-related protein Rab-15 isoform AN3;RAB15, member RAS onocogene family, isoform CRA_c;RAB15, member RAS oncogene family (Fragment);Ras-related protein Rab-15;Uncharacterized protein DKFZp686J06205	True	Homo sapiens	1.10913	0.000182641	41.8011	False	A0A2R8Y7G7	RAB15	RAB15, member RAS oncogene family	17.3139	17.163	17.0477	16.7522	16.4437	16.8047	16.9269	16.8992	16.3491	16.9427	16.9839	17.0493	16.9031	16.8839	16.9237	17.0083	16.9572	16.5936	16.866	16.9667	NA	NA	NA	NA	NA	NA	NA	NA	NA	NA	NA	NA	NA	NA	NA	NA	NA
>tr|A0A2R8Y811|A0A2R8Y811_HUMAN Ribosomal protein S14 (Fragment) OS=Homo sapiens OX=9606 GN=RPS14 PE=1 SV=1;>sp|P62263|RS14_HUMAN Small ribosomal subunit protein uS11 OS=Homo sapiens OX=9606 GN=RPS14 PE=1 SV=3	A0A2R8Y811;P62263	RPS14	Ribosomal protein S14 (Fragment);Small ribosomal subunit protein uS11	True	Homo sapiens	1.51641	1.44776e-23	58.4708	False	A0A2R8Y811	RPS14	Ribosomal protein S14 (Fragment)	16.7958	17.1943	17.1173	16.8515	17.016	16.8144	17.138	17.2906	17.1967	17.2406	16.6865	17.2138	17.1403	17.4141	17.1983	17.3015	17.0508	16.656	16.8557	16.8677	NA	NA	NA	NA	NA	NA	NA	NA	11.3257	10.6311	NA	NA	NA	10.1213	14.463	NA	10.2006
>tr|A0A2R8Y849|A0A2R8Y849_HUMAN 40S ribosomal protein S24 OS=Homo sapiens OX=9606 GN=RPS24 PE=1 SV=1;>tr|A0A2R8YD14|A0A2R8YD14_HUMAN 40S ribosomal protein S24 OS=Homo sapiens OX=9606 GN=RPS24 PE=1 SV=1;>tr|E7ETK0|E7ETK0_HUMAN 40S ribosomal protein S24 OS=Homo sapiens OX=9606 GN=RPS24 PE=1 SV=1;>sp|P62847|RS24_HUMAN Small ribosomal subunit protein eS24 OS=Homo sapiens OX=9606 GN=RPS24 PE=1 SV=1	A0A2R8Y849;A0A2R8YD14;E7ETK0;P62847	RPS24	40S ribosomal protein S24;40S ribosomal protein S24;40S ribosomal protein S24;Small ribosomal subunit protein eS24	True	Homo sapiens	1.73942	1.75933e-13	50.3315	False	A0A2R8Y849	RPS24	40S ribosomal protein S24	14.7267	15.1328	14.9504	14.6285	14.9472	14.853	15.1995	15.1711	14.9593	15.0243	14.4838	15.0484	14.7133	14.7042	15.023	15.0136	14.7889	15.1092	14.9296	14.7744	12.8454	13.0542	13.0936	12.4847	12.9288	12.6507	11.9327	12.9568	12.0614	12.531	11.9938	12.8322	12.2823	11.0471	13.0857	12.3329	12.6639
>tr|A0A2R8Y852|A0A2R8Y852_HUMAN Homeobox protein cut-like OS=Homo sapiens OX=9606 GN=CUX1 PE=1 SV=1	A0A2R8Y852	CUX1	Homeobox protein cut-like	True	Homo sapiens	0.395392	4.15369e-16	52.4659	False	A0A2R8Y852	CUX1	Homeobox protein cut-like	13.7406	13.6333	14.0658	13.5637	13.5999	14.5455	14.5875	14.395	14.4871	14.3648	14.477	13.9702	14.4374	14.1463	14.1557	14.5342	14.2906	13.6057	14.0545	13.7701	NA	NA	NA	NA	NA	NA	NA	NA	NA	NA	NA	NA	NA	NA	NA	NA	NA
>tr|A0A2R8YCX2|A0A2R8YCX2_HUMAN Ribonuclease H2 subunit B OS=Homo sapiens OX=9606 GN=RNASEH2B PE=1 SV=1;>tr|A0A2R8YGP2|A0A2R8YGP2_HUMAN Ribonuclease H2 subunit B OS=Homo sapiens OX=9606 GN=RNASEH2B PE=1 SV=1;>sp|Q5TBB1|RNH2B_HUMAN Ribonuclease H2 subunit B OS=Homo sapiens OX=9606 GN=RNASEH2B PE=1 SV=1	A0A2R8YCX2;A0A2R8YGP2;Q5TBB1	RNASEH2B	Ribonuclease H2 subunit B	True	Homo sapiens	0.867383	1.3752e-12	49.6083	False	A0A2R8YCX2	RNASEH2B	Ribonuclease H2 subunit B	8.75342	NA	8.82209	9.00519	8.91237	9.48909	8.58343	9.28711	7.71285	NA	8.56099	NA	9.04653	NA	NA	NA	8.59437	8.38168	8.74026	7.67681	NA	NA	NA	NA	NA	NA	NA	NA	NA	NA	NA	NA	NA	NA	NA	NA	NA
>tr|A0A2R8YD45|A0A2R8YD45_HUMAN Tripeptidyl-peptidase 1 OS=Homo sapiens OX=9606 GN=TPP1 PE=1 SV=1;>tr|A0A2R8YGD1|A0A2R8YGD1_HUMAN Tripeptidyl-peptidase 1 OS=Homo sapiens OX=9606 GN=TPP1 PE=1 SV=1;>tr|A0A804HJ17|A0A804HJ17_HUMAN Tripeptidyl-peptidase 1 OS=Homo sapiens OX=9606 GN=TPP1 PE=1 SV=1;>tr|B4DSE2|B4DSE2_HUMAN cDNA FLJ57277, highly similar to Tripeptidyl-peptidase 1 OS=Homo sapiens OX=9606 …	A0A2R8YD45;A0A2R8YGD1;A0A804HJ17;B4DSE2;B4E0C7;O14773;Q53HP2	TPP1;TPP1;TPP1;;;TPP1;	Tripeptidyl-peptidase 1;Tripeptidyl-peptidase 1;Tripeptidyl-peptidase 1;cDNA FLJ57277, highly similar to Tripeptidyl-peptidase 1;Tripeptidyl-peptidase 1;Tripeptidyl-peptidase 1;Tripeptidyl-peptidase 1 (Fragment)	True	Homo sapiens	0.62967	4.01706e-21	56.3792	False	A0A2R8YD45	TPP1	Tripeptidyl-peptidase 1	11.623	12.4062	NA	9.65796	NA	NA	NA	NA	NA	NA	11.5889	NA	10.5211	NA	NA	NA	NA	NA	NA	NA	NA	NA	NA	NA	NA	NA	NA	NA	NA	NA	NA	NA	NA	NA	NA	NA	NA
>tr|A0A2R8YD58|A0A2R8YD58_HUMAN Casein kinase 2 alpha 1 OS=Homo sapiens OX=9606 GN=CSNK2A1 PE=1 SV=1;>tr|E7EU96|E7EU96_HUMAN Casein kinase 2 alpha 1 OS=Homo sapiens OX=9606 GN=CSNK2A1 PE=1 SV=1;>sp|P68400|CSK21_HUMAN Casein kinase II subunit alpha OS=Homo sapiens OX=9606 GN=CSNK2A1 PE=1 SV=1;>tr|Q5U5J2|Q5U5J2_HUMAN CSNK2A1 protein OS=Homo sapiens OX=9606 GN=CSNK2A1 PE=1 SV=1	A0A2R8YD58;E7EU96;P68400;Q5U5J2	CSNK2A1	Casein kinase 2 alpha 1;Casein kinase 2 alpha 1;Casein kinase II subunit alpha;CSNK2A1 protein	True	Homo sapiens	1.03132	2.2759e-17	53.4613	False	A0A2R8YD58	CSNK2A1	Casein kinase 2 alpha 1	15.1494	15.2492	15.2297	15.1976	14.9095	15.2186	15.3639	15.2654	15.2175	15.4795	15.2205	14.3786	14.99	15.1263	15.2196	14.92	15.2859	14.9567	15.4193	15.3121	NA	NA	NA	NA	NA	NA	NA	NA	NA	NA	NA	NA	NA	NA	NA	NA	NA
>tr|A0A2R8YD63|A0A2R8YD63_HUMAN DNA topoisomerase II binding protein 1 OS=Homo sapiens OX=9606 GN=TOPBP1 PE=1 SV=1;>tr|A0AV47|A0AV47_HUMAN Topoisomerase (DNA) II binding protein 1 OS=Homo sapiens OX=9606 GN=TOPBP1 PE=2 SV=2;>tr|A7E2X7|A7E2X7_HUMAN Topoisomerase (DNA) II binding protein 1 OS=Homo sapiens OX=9606 GN=TOPBP1 PE=2 SV=1;>sp|Q92547|TOPB1_HUMAN DNA topoisomerase 2-binding protein 1 OS=Ho…	A0A2R8YD63;A0AV47;A7E2X7;Q92547	TOPBP1	DNA topoisomerase II binding protein 1;Topoisomerase (DNA) II binding protein 1;Topoisomerase (DNA) II binding protein 1;DNA topoisomerase 2-binding protein 1	True	Homo sapiens	0.805969	1.75405e-12	49.5233	False	A0A2R8YD63	TOPBP1	DNA topoisomerase II binding protein 1	12.0659	12.4785	12.3561	12.5142	12.448	12.1681	13.1892	12.6283	12.3959	12.4506	12.39	11.1314	12.6604	12.2984	11.8332	12.7169	11.8748	11.4981	12.5535	12.1828	NA	NA	NA	NA	NA	NA	NA	NA	NA	NA	NA	NA	NA	NA	NA	NA	NA
>tr|A0A2R8YDB8|A0A2R8YDB8_HUMAN Sin3A associated protein 130 OS=Homo sapiens OX=9606 GN=SAP130 PE=1 SV=1;>tr|B3KRT9|B3KRT9_HUMAN cDNA FLJ34915 fis, clone NT2RP7001283, highly similar to Homo sapiens mSin3A-associated protein 130 (SAP130), mRNA OS=Homo sapiens OX=9606 PE=2 SV=1;>tr|H7BXF5|H7BXF5_HUMAN Sin3A associated protein 130 OS=Homo sapiens OX=9606 GN=SAP130 PE=1 SV=1;>sp|Q9H0E3|SP130_HUMAN H…	A0A2R8YDB8;B3KRT9;H7BXF5;Q9H0E3	SAP130;;SAP130;SAP130	Sin3A associated protein 130;cDNA FLJ34915 fis, clone NT2RP7001283, highly similar to Homo sapiens mSin3A-associated protein 130 (SAP130), mRNA;Sin3A associated protein 130;Histone deacetylase complex subunit SAP130	True	Homo sapiens	0.893146	1.22905e-13	50.4584	False	A0A2R8YDB8	SAP130	Sin3A associated protein 130	12.2115	11.984	12.3863	12.7609	12.5911	12.5339	13.0813	12.9628	12.0677	12.1946	12.4983	13.8014	13.0088	11.9162	NA	12.7342	11.8118	12.1087	12.9793	12.8927	NA	NA	NA	NA	NA	NA	NA	NA	NA	NA	NA	NA	NA	NA	NA	NA	NA
>tr|A0A2R8YDC7|A0A2R8YDC7_HUMAN Mitoguardin 1 OS=Homo sapiens OX=9606 GN=MIGA1 PE=1 SV=1;>tr|A0A2R8YE40|A0A2R8YE40_HUMAN Mitoguardin 1 OS=Homo sapiens OX=9606 GN=MIGA1 PE=1 SV=1;>tr|A0A2R8YF99|A0A2R8YF99_HUMAN Mitoguardin 1 OS=Homo sapiens OX=9606 GN=MIGA1 PE=1 SV=1;>tr|A0A2R8YFQ8|A0A2R8YFQ8_HUMAN Mitoguardin 1 OS=Homo sapiens OX=9606 GN=MIGA1 PE=1 SV=1;>tr|A0A2R8YGK2|A0A2R8YGK2_HUMAN Mitoguardin…	A0A2R8YDC7;A0A2R8YE40;A0A2R8YF99;A0A2R8YFQ8;A0A2R8YGK2;B4DK63;B7ZLZ8;F8W7S1;Q8NAN2	MIGA1;MIGA1;MIGA1;MIGA1;MIGA1;;FAM73A;MIGA1;MIGA1	Mitoguardin 1;Mitoguardin 1;Mitoguardin 1;Mitoguardin 1;Mitoguardin 1;cDNA FLJ54361;FAM73A protein;Mitoguardin 1;Mitoguardin 1	True	Homo sapiens	0.695757	1.13375e-05	43.4331	False	A0A2R8YDC7	MIGA1	Mitoguardin 1	NA	NA	14.2291	NA	NA	NA	14.0686	NA	14.3783	14.3042	13.282	NA	14.2398	NA	NA	NA	14.3468	NA	14.1908	NA	NA	NA	NA	NA	NA	NA	NA	NA	NA	NA	NA	NA	NA	NA	NA	NA	NA
>tr|A0A2R8YE77|A0A2R8YE77_HUMAN Calcium/calmodulin dependent serine protein kinase OS=Homo sapiens OX=9606 GN=CASK PE=1 SV=1;>tr|A0A2U3TZM1|A0A2U3TZM1_HUMAN Calcium/calmodulin dependent serine protein kinase OS=Homo sapiens OX=9606 GN=CASK PE=1 SV=1;>tr|B7ZKY2|B7ZKY2_HUMAN Calcium/calmodulin-dependent serine protein kinase (MAGUK family) OS=Homo sapiens OX=9606 GN=CASK PE=2 SV=1;>sp|O14936|CSKP_H…	A0A2R8YE77;A0A2U3TZM1;B7ZKY2;O14936	CASK	Calcium/calmodulin dependent serine protein kinase;Calcium/calmodulin dependent serine protein kinase;Calcium/calmodulin-dependent serine protein kinase (MAGUK family);Peripheral plasma membrane protein CASK	True	Homo sapiens	0.881303	1.43481e-15	52.0331	False	A0A2R8YE77	CASK	Calcium/calmodulin dependent serine protein kinase	10.5931	11.1556	10.6292	NA	NA	9.66736	8.62657	9.82841	NA	10.4069	9.97318	NA	10.015	NA	NA	10.3013	10.2172	NA	9.85436	9.96037	NA	NA	NA	NA	NA	NA	NA	NA	NA	NA	NA	NA	NA	NA	NA	NA	NA
>tr|A0A2R8YEI1|A0A2R8YEI1_HUMAN Hepatocyte growth factor OS=Homo sapiens OX=9606 GN=HGF PE=1 SV=1;>tr|A8K6K9|A8K6K9_HUMAN Hepatocyte growth factor OS=Homo sapiens OX=9606 PE=2 SV=1;>tr|C9JDP4|C9JDP4_HUMAN Hepatocyte growth factor (Fragment) OS=Homo sapiens OX=9606 GN=HGF PE=1 SV=1;>tr|C9JS80|C9JS80_HUMAN Hepatocyte growth factor (Fragment) OS=Homo sapiens OX=9606 GN=HGF PE=1 SV=1;>tr|C9WSJ3|C9WSJ…	A0A2R8YEI1;A8K6K9;C9JDP4;C9JS80;C9WSJ3;C9WSJ4;P14210;Q59H59	HGF;;HGF;HGF;HGF;HGF;HGF;	Hepatocyte growth factor;Hepatocyte growth factor;Hepatocyte growth factor (Fragment);Hepatocyte growth factor (Fragment);Hepatocyte growth factor;Hepatocyte growth factor;Hepatocyte growth factor;Hepatocyte growth factor isoform 1 preproprotein variant (Fragment)	True	Homo sapiens	0.933117	1.31055e-06	44.4848	False	A0A2R8YEI1	HGF	Hepatocyte growth factor	NA	14.6444	NA	13.0193	13.2865	13.1715	13.8065	13.5112	14.0662	13.7206	14.4349	13.0131	14.2357	13.5824	12.8671	13.8955	13.2901	13.9431	14.6088	14.3197	NA	NA	NA	NA	NA	NA	NA	NA	NA	NA	NA	NA	NA	NA	NA	NA	NA
>tr|A0A2R8YFH5|A0A2R8YFH5_HUMAN Protein transport protein SEC23 OS=Homo sapiens OX=9606 GN=SEC23B PE=1 SV=1;>tr|B4DRA5|B4DRA5_HUMAN Protein transport protein SEC23 OS=Homo sapiens OX=9606 PE=2 SV=1;>sp|Q15437|SC23B_HUMAN Protein transport protein Sec23B OS=Homo sapiens OX=9606 GN=SEC23B PE=1 SV=2	A0A2R8YFH5;B4DRA5;Q15437	SEC23B;;SEC23B	Protein transport protein SEC23;Protein transport protein SEC23;Protein transport protein Sec23B	True	Homo sapiens	0.984311	6.9731e-19	54.6289	False	A0A2R8YFH5	SEC23B	Protein transport protein SEC23	9.81578	9.69718	10.1186	9.55486	NA	9.03685	NA	11.2999	9.60979	NA	10.5622	NA	NA	NA	11.5345	9.75386	10.3972	11.4573	10.7154	10.3518	NA	NA	NA	NA	NA	NA	NA	NA	NA	NA	NA	NA	NA	12.6407	NA	NA	NA
>tr|A0A2R8YH03|A0A2R8YH03_HUMAN Transcription activation suppressor family member 2 OS=Homo sapiens OX=9606 GN=TASOR2 PE=1 SV=1;>tr|A0A8Q3SI68|A0A8Q3SI68_HUMAN Transcription activation suppressor family member 2 OS=Homo sapiens OX=9606 GN=TASOR2 PE=1 SV=1;>tr|A0A8V8TMM4|A0A8V8TMM4_HUMAN Transcription activation suppressor family member 2 OS=Homo sapiens OX=9606 GN=TASOR2 PE=1 SV=1;>tr|A0A8V8TMN1|…	A0A2R8YH03;A0A8Q3SI68;A0A8V8TMM4;A0A8V8TMN1;Q5VWN6	TASOR2	Transcription activation suppressor family member 2;Transcription activation suppressor family member 2;Transcription activation suppressor family member 2;Transcription activation suppressor family member 2;Protein TASOR 2	True	Homo sapiens	0.912362	1.42818e-20	55.9397	False	A0A2R8YH03	TASOR2	Transcription activation suppressor family member 2	12.6597	13.361	13.2506	13.2148	13.1168	13.0432	12.8647	13.0887	13.3158	13.2724	13.3199	12.2181	13.5523	12.8997	13.0974	13.3273	12.9955	12.5684	13.3124	13.3084	NA	NA	NA	NA	NA	NA	NA	NA	NA	NA	NA	NA	NA	NA	NA	NA	NA
>tr|A0A2S1ZR79|A0A2S1ZR79_HUMAN Structural maintenance of chromosomes 6 OS=Homo sapiens OX=9606 GN=SMC6 PE=2 SV=1	A0A2S1ZR79	SMC6	Structural maintenance of chromosomes 6	True	Homo sapiens	0.338873	4.01728e-15	51.6707	False	A0A2S1ZR79	SMC6	Structural maintenance of chromosomes 6	14.8626	14.8353	14.6437	14.434	14.4241	14.5595	14.4822	14.8844	14.7099	14.9698	14.4553	14.6167	14.8246	14.7079	14.8658	14.8751	14.7037	14.5905	14.8455	14.6671	NA	NA	NA	NA	NA	NA	NA	NA	NA	NA	NA	NA	NA	NA	NA	NA	NA
>tr|A0A2U3TZH3|A0A2U3TZH3_HUMAN Elongation factor 1-alpha OS=Homo sapiens OX=9606 GN=EEF1A2 PE=1 SV=1;>tr|A0A9L9PYI8|A0A9L9PYI8_HUMAN Eukaryotic translation elongation factor 1 alpha 2 OS=Homo sapiens OX=9606 GN=EEF1A2 PE=1 SV=1;>sp|Q05639|EF1A2_HUMAN Elongation factor 1-alpha 2 OS=Homo sapiens OX=9606 GN=EEF1A2 PE=1 SV=1	A0A2U3TZH3;A0A9L9PYI8;Q05639	EEF1A2	Elongation factor 1-alpha;Eukaryotic translation elongation factor 1 alpha 2;Elongation factor 1-alpha 2	True	Homo sapiens	1.03583	1.23389e-15	52.086	False	A0A2U3TZH3	EEF1A2	Elongation factor 1-alpha	11.2484	10.9035	10.9734	10.4021	11.2462	10.6223	11.4515	10.3483	10.7351	13.5792	10.1573	10.8343	10.5166	NA	11.3102	11.236	10.6027	11.6114	10.7135	11.8538	NA	NA	NA	NA	NA	NA	NA	NA	NA	NA	NA	NA	NA	9.40688	NA	NA	NA
>tr|A0A2U3TZK7|A0A2U3TZK7_HUMAN CFAP20 domain containing OS=Homo sapiens OX=9606 GN=CFAP20DC PE=1 SV=1;>tr|C9IYJ1|C9IYJ1_HUMAN CFAP20 domain containing OS=Homo sapiens OX=9606 GN=CFAP20DC PE=4 SV=1;>tr|F5H9F7|F5H9F7_HUMAN CFAP20 domain containing OS=Homo sapiens OX=9606 GN=CFAP20DC PE=2 SV=1;>tr|F8WF72|F8WF72_HUMAN CFAP20 domain containing OS=Homo sapiens OX=9606 GN=CFAP20DC PE=4 SV=1;>sp|Q6ZVT6|…	A0A2U3TZK7;C9IYJ1;F5H9F7;F8WF72;Q6ZVT6	CFAP20DC	CFAP20 domain containing;CFAP20 domain containing;CFAP20 domain containing;CFAP20 domain containing;Protein CFAP20DC	True	Homo sapiens	1.24992	0.00113359	40.3536	False	A0A2U3TZK7	CFAP20DC	CFAP20 domain containing	NA	NA	NA	NA	NA	NA	NA	NA	NA	NA	NA	13.1119	NA	11.7821	12.7867	NA	NA	12.5139	NA	12.2057	NA	NA	NA	NA	NA	NA	NA	NA	NA	NA	NA	NA	NA	NA	NA	NA	NA
>tr|A0A2U3TZL4|A0A2U3TZL4_HUMAN MCF.2 cell line derived transforming sequence OS=Homo sapiens OX=9606 GN=MCF2 PE=1 SV=1;>tr|A0A2X0SZ10|A0A2X0SZ10_HUMAN MCF2 (Fragment) OS=Homo sapiens OX=9606 GN=MCF2 PE=4 SV=1;>tr|B2R9S6|B2R9S6_HUMAN cDNA, FLJ94537, highly similar to Homo sapiens MCF.2 cell line derived transforming sequence (MCF2), mRNA OS=Homo sapiens OX=9606 PE=2 SV=1;>tr|B7Z3Z2|B7Z3Z2_HUMAN c…	A0A2U3TZL4;A0A2X0SZ10;B2R9S6;B7Z3Z2;H0Y662;P10911;Q59EY2;Q5JYJ5	MCF2;MCF2;;;MCF2;MCF2;;MCF2	MCF.2 cell line derived transforming sequence;MCF2 (Fragment);cDNA, FLJ94537, highly similar to Homo sapiens MCF.2 cell line derived transforming sequence (MCF2), mRNA;cDNA FLJ59710, highly similar to Proto-oncogene DBL;MCF.2 cell line derived transforming sequence (Fragment);Proto-oncogene DBL;MCF.2 cell line derived transforming sequence variant (Fragment);MCF.2 cell line derived transforming s…	True	Homo sapiens	0.925371	3.31021e-05	42.853	False	A0A2U3TZL4	MCF2	MCF.2 cell line derived transforming sequence	NA	NA	7.40744	6.09021	8.96418	10.0671	NA	NA	8.42229	8.39837	8.21965	NA	NA	NA	NA	9.09121	8.51248	8.82909	NA	NA	NA	NA	NA	NA	NA	NA	NA	NA	NA	NA	NA	NA	NA	NA	NA	NA	NA
>tr|A0A2U3TZL5|A0A2U3TZL5_HUMAN CD59 molecule (CD59 blood group) (Fragment) OS=Homo sapiens OX=9606 GN=CD59 PE=1 SV=1;>tr|E9PNW4|E9PNW4_HUMAN UPAR/Ly6 domain-containing protein OS=Homo sapiens OX=9606 PE=1 SV=1;>sp|P13987|CD59_HUMAN CD59 glycoprotein OS=Homo sapiens OX=9606 GN=CD59 PE=1 SV=1;>tr|Q6FHM9|Q6FHM9_HUMAN CD59 antigen, complement regulatory protein, isoform CRA_b OS=Homo sapiens OX=9606…	A0A2U3TZL5;E9PNW4;P13987;Q6FHM9	CD59;;CD59;CD59	CD59 molecule (CD59 blood group) (Fragment);UPAR/Ly6 domain-containing protein;CD59 glycoprotein;CD59 antigen, complement regulatory protein, isoform CRA_b	True	Homo sapiens	0.452061	2.84993e-05	42.937	False	A0A2U3TZL5	CD59	CD59 molecule (CD59 blood group) (Fragment)	12.6806	12.4181	12.4921	12.1035	12.5758	NA	11.849	NA	NA	NA	12.2406	11.826	12.4056	12.0164	12.3094	12.1116	11.3891	11.6944	11.3881	12.205	NA	NA	NA	NA	NA	NA	NA	NA	NA	NA	NA	NA	NA	NA	NA	NA	NA
>tr|A0A2U3TZU2|A0A2U3TZU2_HUMAN Glucose-6-phosphate isomerase OS=Homo sapiens OX=9606 GN=GPI PE=1 SV=1;>sp|P06744|G6PI_HUMAN Glucose-6-phosphate isomerase OS=Homo sapiens OX=9606 GN=GPI PE=1 SV=4	A0A2U3TZU2;P06744	GPI	Glucose-6-phosphate isomerase	True	Homo sapiens	1.24504	9.09132e-17	52.99	False	A0A2U3TZU2	GPI	Glucose-6-phosphate isomerase	12.1621	11.28	11.7095	11.6215	11.6612	11.8689	11.9987	10.987	11.4106	11.113	12.0723	10.7759	11.6287	10.3485	10.3293	11.1559	11.2072	11.6153	12.0636	11.8806	NA	NA	NA	NA	14.3165	NA	NA	NA	NA	NA	NA	NA	NA	10.4504	NA	NA	NA
>tr|A0A2U3TZV8|A0A2U3TZV8_HUMAN Phosphoinositide phospholipase C OS=Homo sapiens OX=9606 GN=PLCH1 PE=1 SV=1;>sp|Q4KWH8|PLCH1_HUMAN 1-phosphatidylinositol 4,5-bisphosphate phosphodiesterase eta-1 OS=Homo sapiens OX=9606 GN=PLCH1 PE=1 SV=1	A0A2U3TZV8;Q4KWH8	PLCH1	Phosphoinositide phospholipase C;1-phosphatidylinositol 4,5-bisphosphate phosphodiesterase eta-1	True	Homo sapiens	0.752427	0.000191289	41.7696	False	A0A2U3TZV8	PLCH1	Phosphoinositide phospholipase C	8.69329	NA	10.2337	9.70141	NA	NA	NA	NA	NA	9.2379	NA	NA	NA	NA	NA	NA	8.68655	NA	9.81465	10.3478	NA	NA	NA	NA	NA	NA	NA	NA	NA	NA	NA	NA	NA	NA	NA	NA	NA
>tr|A0A2X0SFB1|A0A2X0SFB1_HUMAN ARHGEF19 (Fragment) OS=Homo sapiens OX=9606 GN=ARHGEF19 PE=4 SV=1;>sp|Q8IW93|ARHGJ_HUMAN Rho guanine nucleotide exchange factor 19 OS=Homo sapiens OX=9606 GN=ARHGEF19 PE=1 SV=1	A0A2X0SFB1;Q8IW93	ARHGEF19	ARHGEF19 (Fragment);Rho guanine nucleotide exchange factor 19	True	Homo sapiens	0.73348	3.81777e-09	46.8453	False	A0A2X0SFB1	ARHGEF19	ARHGEF19 (Fragment)	NA	NA	13.2502	10.3521	NA	NA	NA	13.1837	12.2605	12.4735	11.9844	12.8433	10.2893	NA	NA	11.6344	NA	12.2079	12.7416	12.8084	NA	NA	NA	NA	NA	NA	NA	NA	NA	NA	NA	NA	NA	NA	NA	NA	NA
>tr|A0A2X0SFF5|A0A2X0SFF5_HUMAN ARHGEF12 (Fragment) OS=Homo sapiens OX=9606 GN=ARHGEF12 PE=4 SV=1;>tr|B4E2K6|B4E2K6_HUMAN cDNA FLJ60405, highly similar to Rho guanine nucleotide exchange factor 12 (Fragment) OS=Homo sapiens OX=9606 PE=2 SV=1;>tr|E9PMR6|E9PMR6_HUMAN Rho guanine nucleotide exchange factor 12 OS=Homo sapiens OX=9606 GN=ARHGEF12 PE=1 SV=1;>sp|Q9NZN5|ARHGC_HUMAN Rho guanine nucleotide…	A0A2X0SFF5;B4E2K6;E9PMR6;Q9NZN5	ARHGEF12;;ARHGEF12;ARHGEF12	ARHGEF12 (Fragment);cDNA FLJ60405, highly similar to Rho guanine nucleotide exchange factor 12 (Fragment);Rho guanine nucleotide exchange factor 12;Rho guanine nucleotide exchange factor 12	True	Homo sapiens	0.882544	5.0975e-11	48.3581	False	A0A2X0SFF5	ARHGEF12	ARHGEF12 (Fragment)	NA	NA	9.957	10.6511	11.0909	10.5676	10.3738	10.0002	10.8103	10.5127	11.1303	NA	10.6013	8.87645	10.0702	10.3457	11.0958	9.91077	11.8589	9.77948	NA	NA	NA	NA	NA	NA	NA	NA	NA	NA	NA	NA	NA	NA	NA	NA	NA
>tr|A0A2X0SFI2|A0A2X0SFI2_HUMAN SRGAP1 (Fragment) OS=Homo sapiens OX=9606 GN=SRGAP1 PE=4 SV=1;>tr|G5EA48|G5EA48_HUMAN SLIT-ROBO Rho GTPase activating protein 1, isoform CRA_a OS=Homo sapiens OX=9606 GN=SRGAP1 PE=1 SV=1;>sp|Q7Z6B7|SRGP1_HUMAN SLIT-ROBO Rho GTPase-activating protein 1 OS=Homo sapiens OX=9606 GN=SRGAP1 PE=1 SV=1	A0A2X0SFI2;G5EA48;Q7Z6B7	SRGAP1	SRGAP1 (Fragment);SLIT-ROBO Rho GTPase activating protein 1, isoform CRA_a;SLIT-ROBO Rho GTPase-activating protein 1	True	Homo sapiens	0.61488	7.84334e-08	45.6931	False	A0A2X0SFI2	SRGAP1	SRGAP1 (Fragment)	13.8542	14.0483	13.4561	13.6404	14.1569	13.6705	14.4136	14.5085	NA	13.6612	13.3909	14.1658	14.6966	14.4876	14.0847	13.685	13.911	NA	14.5466	13.6634	NA	NA	NA	NA	NA	NA	NA	NA	NA	NA	NA	NA	NA	NA	NA	NA	NA
>tr|A0A2X0SFK9|A0A2X0SFK9_HUMAN ARHGAP11A (Fragment) OS=Homo sapiens OX=9606 GN=ARHGAP11A PE=4 SV=1;>tr|A0A8I5KS94|A0A8I5KS94_HUMAN Neuroendocrine protein 7B2 OS=Homo sapiens OX=9606 GN=ARHGAP11A-SCG5 PE=3 SV=1;>tr|A0A8I5KWH8|A0A8I5KWH8_HUMAN Neuroendocrine protein 7B2 OS=Homo sapiens OX=9606 GN=ARHGAP11A-SCG5 PE=3 SV=1;>tr|H3BR51|H3BR51_HUMAN Rho GTPase activating protein 11A OS=Homo sapiens OX=…	A0A2X0SFK9;A0A8I5KS94;A0A8I5KWH8;H3BR51;Q6P4F7	ARHGAP11A;ARHGAP11A-SCG5;ARHGAP11A-SCG5;ARHGAP11A;ARHGAP11A	ARHGAP11A (Fragment);Neuroendocrine protein 7B2;Neuroendocrine protein 7B2;Rho GTPase activating protein 11A;Rho GTPase-activating protein 11A	True	Homo sapiens	0.743116	0.00305239	39.2619	False	A0A2X0SFK9	ARHGAP11A	ARHGAP11A (Fragment)	NA	10.4532	9.23169	10.3118	8.49443	9.55609	10.1455	NA	NA	NA	10.5297	NA	10.3626	NA	NA	NA	9.48623	NA	10.2319	NA	NA	NA	NA	NA	NA	NA	NA	NA	NA	NA	NA	NA	NA	NA	NA	NA	NA
>tr|A0A2X0SSG1|A0A2X0SSG1_HUMAN ARHGAP39 (Fragment) OS=Homo sapiens OX=9606 GN=ARHGAP39 PE=4 SV=1;>tr|B4DK23|B4DK23_HUMAN cDNA FLJ61300 OS=Homo sapiens OX=9606 PE=2 SV=1;>sp|Q9C0H5|RHG39_HUMAN Rho GTPase-activating protein 39 OS=Homo sapiens OX=9606 GN=ARHGAP39 PE=1 SV=2	A0A2X0SSG1;B4DK23;Q9C0H5	ARHGAP39;;ARHGAP39	ARHGAP39 (Fragment);cDNA FLJ61300;Rho GTPase-activating protein 39	True	Homo sapiens	0.412474	0.0343801	32.7114	False	A0A2X0SSG1	ARHGAP39	ARHGAP39 (Fragment)	14.6082	NA	15.1029	14.3678	NA	14.7645	14.8235	14.6544	NA	14.8617	14.7071	14.7508	15.0003	15.083	NA	14.4806	14.5731	14.6355	NA	14.5996	NA	NA	NA	NA	NA	NA	NA	NA	NA	NA	NA	NA	NA	NA	NA	NA	NA
>tr|A0A2X0TVX1|A0A2X0TVX1_HUMAN DOCK6 (Fragment) OS=Homo sapiens OX=9606 GN=DOCK6 PE=3 SV=1;>tr|K7ESB7|K7ESB7_HUMAN Dedicator of cytokinesis 6 OS=Homo sapiens OX=9606 GN=DOCK6 PE=1 SV=2;>sp|Q96HP0|DOCK6_HUMAN Dedicator of cytokinesis protein 6 OS=Homo sapiens OX=9606 GN=DOCK6 PE=1 SV=3	A0A2X0TVX1;K7ESB7;Q96HP0	DOCK6	DOCK6 (Fragment);Dedicator of cytokinesis 6;Dedicator of cytokinesis protein 6	True	Homo sapiens	0.475155	0.0184001	34.6597	False	A0A2X0TVX1	DOCK6	DOCK6 (Fragment)	NA	NA	NA	12.2749	NA	12.94	NA	NA	NA	NA	11.8035	NA	NA	NA	NA	NA	12.2919	11.5126	NA	11.5493	NA	NA	NA	NA	NA	NA	NA	NA	NA	NA	NA	NA	NA	NA	NA	NA	NA
>tr|A0A2X0U4I8|A0A2X0U4I8_HUMAN ARHGAP19 (Fragment) OS=Homo sapiens OX=9606 GN=ARHGAP19 PE=4 SV=1;>sp|Q14CB8|RHG19_HUMAN Rho GTPase-activating protein 19 OS=Homo sapiens OX=9606 GN=ARHGAP19 PE=1 SV=1	A0A2X0U4I8;Q14CB8	ARHGAP19	ARHGAP19 (Fragment);Rho GTPase-activating protein 19	True	Homo sapiens	0.647369	1.79812e-17	53.5409	False	A0A2X0U4I8	ARHGAP19	ARHGAP19 (Fragment)	NA	NA	NA	7.40214	8.462	7.20937	7.55483	NA	NA	7.69809	7.94558	NA	NA	NA	7.94992	NA	NA	NA	7.07627	NA	NA	NA	NA	NA	NA	NA	NA	NA	NA	NA	NA	NA	NA	NA	NA	NA	NA
>tr|A0A2X0U4T9|A0A2X0U4T9_HUMAN RACGAP1 (Fragment) OS=Homo sapiens OX=9606 GN=RACGAP1 PE=4 SV=1;>tr|B2RE34|B2RE34_HUMAN cDNA, FLJ96901, highly similar to Homo sapiens Rac GTPase activating protein 1 (RACGAP1), mRNA OS=Homo sapiens OX=9606 PE=2 SV=1;>sp|Q9H0H5|RGAP1_HUMAN Rac GTPase-activating protein 1 OS=Homo sapiens OX=9606 GN=RACGAP1 PE=1 SV=1	A0A2X0U4T9;B2RE34;Q9H0H5	RACGAP1;;RACGAP1	RACGAP1 (Fragment);cDNA, FLJ96901, highly similar to Homo sapiens Rac GTPase activating protein 1 (RACGAP1), mRNA;Rac GTPase-activating protein 1	True	Homo sapiens	0.351178	9.15019e-21	56.093	False	A0A2X0U4T9	RACGAP1	RACGAP1 (Fragment)	15.7554	15.9727	15.7601	15.6283	15.6679	15.8658	15.7888	15.8227	15.8055	15.7657	15.573	15.4126	15.7961	15.6172	15.5926	15.9018	15.6787	15.2925	15.5774	15.4926	NA	NA	NA	NA	NA	NA	NA	NA	NA	NA	NA	NA	NA	NA	NA	NA	NA
>tr|A0A2Z2E6H7|A0A2Z2E6H7_HUMAN PR domain zinc finger protein 10 OS=Homo sapiens OX=9606 GN=PRDM10 PE=2 SV=1;>tr|B7ZL72|B7ZL72_HUMAN PR domain zinc finger protein 10 OS=Homo sapiens OX=9606 GN=PRDM10 PE=2 SV=1;>tr|E9PLV1|E9PLV1_HUMAN PR domain zinc finger protein 10 OS=Homo sapiens OX=9606 GN=PRDM10 PE=1 SV=1;>sp|Q9NQV6|PRD10_HUMAN PR domain zinc finger protein 10 OS=Homo sapiens OX=9606 GN=PRDM1…	A0A2Z2E6H7;B7ZL72;E9PLV1;Q9NQV6	PRDM10	PR domain zinc finger protein 10	True	Homo sapiens	0.485359	4.66897e-15	51.6176	False	A0A2Z2E6H7	PRDM10	PR domain zinc finger protein 10	13.3718	13.5546	13.7049	13.2571	12.4144	13.0791	13.3473	13.2129	13.5966	13.2651	12.8454	12.6982	13.5615	13.0719	12.8839	13.5449	13.3293	12.3487	12.8681	12.8371	NA	NA	NA	NA	NA	NA	NA	NA	NA	NA	NA	NA	NA	NA	NA	NA	NA
>tr|A0A2Z4N5U1|A0A2Z4N5U1_HUMAN AbLIM1 OS=Homo sapiens OX=9606 PE=2 SV=1;>tr|A0A3B3IS55|A0A3B3IS55_HUMAN Actin binding LIM protein 1 OS=Homo sapiens OX=9606 GN=ABLIM1 PE=1 SV=1;>tr|A0A494C1P1|A0A494C1P1_HUMAN Actin binding LIM protein 1 (Fragment) OS=Homo sapiens OX=9606 GN=ABLIM1 PE=1 SV=1;>tr|A0A9L9PY99|A0A9L9PY99_HUMAN Actin binding LIM protein 1 OS=Homo sapiens OX=9606 GN=ABLIM1 PE=1 SV=1;>tr…	A0A2Z4N5U1;A0A3B3IS55;A0A494C1P1;A0A9L9PY99;B3KSG3;B4DQA3;B7Z4H1;F6XFR5;F8W8M4;H0Y7N6;O14639	;ABLIM1;ABLIM1;ABLIM1;;;ABLIM1;ABLIM1;ABLIM1;ABLIM1;ABLIM1	AbLIM1;Actin binding LIM protein 1;Actin binding LIM protein 1 (Fragment);Actin binding LIM protein 1;cDNA FLJ36152 fis, clone TESTI2025403, highly similar to Actin-binding LIM protein 1;cDNA FLJ58603, highly similar to Actin-binding LIM protein 1;Actin binding LIM protein 1;Actin binding LIM protein 1 (Fragment);Actin-binding LIM protein 1;Actin binding LIM protein 1 (Fragment);Actin-binding LIM…	True	Homo sapiens	0.628791	8.71221e-08	45.6507	False	A0A2Z4N5U1	A0A2Z4N5U1	AbLIM1	NA	NA	NA	9.94482	8.83289	NA	8.87051	9.29799	NA	9.50122	9.58946	NA	9.87238	NA	NA	NA	NA	NA	9.68376	NA	NA	NA	NA	NA	NA	NA	NA	NA	NA	NA	NA	NA	NA	NA	NA	NA	NA
>tr|A0A2Z6ATB6|A0A2Z6ATB6_HUMAN Drebrin A OS=Homo sapiens OX=9606 GN=DBN1 PE=2 SV=1;>sp|Q16643|DREB_HUMAN Drebrin OS=Homo sapiens OX=9606 GN=DBN1 PE=1 SV=4	A0A2Z6ATB6;Q16643	DBN1	Drebrin A;Drebrin	True	Homo sapiens	0.89869	1.91564e-15	51.9316	False	A0A2Z6ATB6	DBN1	Drebrin A	16.4664	16.5862	17.2568	16.4792	16.6625	16.8457	16.8627	16.9059	16.7082	16.7161	16.5641	16.643	16.7674	16.618	16.7016	16.3964	16.4571	16.3437	16.721	16.3645	NA	12.2623	9.72516	NA	10.0011	NA	NA	NA	NA	9.54526	11.9313	10.1853	NA	NA	11.5592	NA	NA
>tr|A0A384DVU0|A0A384DVU0_HUMAN Patatin like phospholipase domain containing 6 OS=Homo sapiens OX=9606 GN=PNPLA6 PE=1 SV=1;>sp|Q8IY17|PLPL6_HUMAN Patatin-like phospholipase domain-containing protein 6 OS=Homo sapiens OX=9606 GN=PNPLA6 PE=1 SV=3	A0A384DVU0;Q8IY17	PNPLA6	Patatin like phospholipase domain containing 6;Patatin-like phospholipase domain-containing protein 6	True	Homo sapiens	0.804549	6.82217e-11	48.2578	False	A0A384DVU0	PNPLA6	Patatin like phospholipase domain containing 6	NA	11.1766	11.5543	10.803	10.6354	11.737	11.4803	11.0629	11.3413	10.8921	11.4615	NA	10.9516	10.7684	NA	11.5469	NA	10.6723	11.3409	10.4104	NA	NA	NA	NA	NA	NA	NA	NA	NA	NA	NA	NA	NA	NA	NA	NA	NA
>tr|A0A384MDK7|A0A384MDK7_HUMAN Protein-L-isoaspartate O-methyltransferase OS=Homo sapiens OX=9606 PE=2 SV=1;>sp|P22061|PIMT_HUMAN Protein-L-isoaspartate(D-aspartate) O-methyltransferase OS=Homo sapiens OX=9606 GN=PCMT1 PE=1 SV=4	A0A384MDK7;P22061	;PCMT1	Protein-L-isoaspartate O-methyltransferase;Protein-L-isoaspartate(D-aspartate) O-methyltransferase	True	Homo sapiens	1.1358	6.63621e-17	53.0976	False	A0A384MDK7	A0A384MDK7	Protein-L-isoaspartate O-methyltransferase	13.9195	13.5251	13.9328	13.6384	13.7145	14.0421	14.1615	14.1197	14.0741	13.6657	13.7883	13.1206	13.6596	13.1278	13.4009	13.7202	13.6383	13.2207	13.8601	13.6993	NA	NA	NA	NA	NA	NA	NA	NA	NA	NA	NA	NA	NA	NA	NA	NA	NA
>tr|A0A384MDL3|A0A384MDL3_HUMAN Epididymis secretory sperm binding protein OS=Homo sapiens OX=9606 PE=2 SV=1;>tr|A0A8I5KUS5|A0A8I5KUS5_HUMAN Elongin B OS=Homo sapiens OX=9606 GN=ELOB PE=1 SV=1;>sp|Q15370|ELOB_HUMAN Elongin-B OS=Homo sapiens OX=9606 GN=ELOB PE=1 SV=1	A0A384MDL3;A0A8I5KUS5;Q15370	;ELOB;ELOB	Epididymis secretory sperm binding protein;Elongin B;Elongin-B	True	Homo sapiens	1.13459	4.33457e-19	54.7876	False	A0A384MDL3	A0A384MDL3	Epididymis secretory sperm binding protein	13.6023	13.8964	14.0572	13.9254	13.9505	13.7956	14.1682	14.1059	14.0147	14.0233	13.8772	13.6306	14.0222	13.7115	13.9671	14.138	13.9394	13.6049	13.9498	13.784	NA	NA	NA	NA	NA	NA	NA	NA	NA	NA	NA	NA	NA	NA	NA	NA	NA
>tr|A0A384MDR6|A0A384MDR6_HUMAN Mannosyl-oligosaccharide glucosidase OS=Homo sapiens OX=9606 PE=2 SV=1;>sp|Q13724|MOGS_HUMAN Mannosyl-oligosaccharide glucosidase OS=Homo sapiens OX=9606 GN=MOGS PE=1 SV=5	A0A384MDR6;Q13724	;MOGS	Mannosyl-oligosaccharide glucosidase	True	Homo sapiens	0.966111	4.29184e-24	58.9653	False	A0A384MDR6	A0A384MDR6	Mannosyl-oligosaccharide glucosidase	13.4433	13.4875	13.4084	13.2266	13.0373	13.5166	13.3714	13.2546	13.2955	13.0445	13.1388	13.0516	13.6785	12.9145	13.1452	13.4922	13.2809	12.8849	13.1751	12.862	NA	NA	NA	NA	NA	NA	NA	NA	NA	NA	NA	NA	NA	NA	NA	NA	NA
>tr|A0A384MDR8|A0A384MDR8_HUMAN Pyruvate dehydrogenase E1 component subunit beta OS=Homo sapiens OX=9606 PE=2 SV=1;>sp|P11177|ODPB_HUMAN Pyruvate dehydrogenase E1 component subunit beta, mitochondrial OS=Homo sapiens OX=9606 GN=PDHB PE=1 SV=3	A0A384MDR8;P11177	;PDHB	Pyruvate dehydrogenase E1 component subunit beta;Pyruvate dehydrogenase E1 component subunit beta, mitochondrial	True	Homo sapiens	1.15705	1.04264e-14	51.3333	False	A0A384MDR8	A0A384MDR8	Pyruvate dehydrogenase E1 component subunit beta	12.0837	12.665	12.1513	11.9468	12.1005	12.1129	11.9972	11.394	12.6672	11.7487	11.4502	11.7703	11.6828	11.6511	12.1628	11.6782	11.9202	11.5443	11.6185	11.342	NA	NA	NA	NA	NA	NA	NA	NA	NA	NA	NA	NA	NA	NA	NA	NA	NA
>tr|A0A384MDT2|A0A384MDT2_HUMAN Epididymis secretory sperm binding protein OS=Homo sapiens OX=9606 PE=2 SV=1;>sp|P55795|HNRH2_HUMAN Heterogeneous nuclear ribonucleoprotein H2 OS=Homo sapiens OX=9606 GN=HNRNPH2 PE=1 SV=1	A0A384MDT2;P55795	;HNRNPH2	Epididymis secretory sperm binding protein;Heterogeneous nuclear ribonucleoprotein H2	True	Homo sapiens	0.644421	1.34884e-17	53.6379	False	A0A384MDT2	A0A384MDT2	Epididymis secretory sperm binding protein	16.1392	16.2126	16.3108	15.9388	15.8629	16.3173	16.2808	16.4934	16.4183	16.2549	16.0969	16.127	16.2524	15.9691	16.0736	16.447	16.4253	15.743	16.0658	15.9639	14.1647	NA	NA	NA	11.4287	NA	16.3952	NA	NA	NA	NA	15.5291	NA	NA	NA	NA	NA
>tr|A0A384MDT9|A0A384MDT9_HUMAN Epididymis secretory sperm binding protein OS=Homo sapiens OX=9606 PE=2 SV=1;>sp|Q86SX6|GLRX5_HUMAN Glutaredoxin-related protein 5, mitochondrial OS=Homo sapiens OX=9606 GN=GLRX5 PE=1 SV=2	A0A384MDT9;Q86SX6	;GLRX5	Epididymis secretory sperm binding protein;Glutaredoxin-related protein 5, mitochondrial	True	Homo sapiens	0.686254	4.26845e-19	54.7927	False	A0A384MDT9	A0A384MDT9	Epididymis secretory sperm binding protein	NA	NA	NA	10.4974	8.64119	NA	9.68589	NA	10.2954	NA	10.4365	NA	NA	NA	NA	NA	NA	10.1449	10.5435	10.735	NA	NA	NA	NA	NA	NA	NA	NA	NA	NA	NA	NA	NA	NA	NA	NA	NA
>tr|A0A384MDU9|A0A384MDU9_HUMAN Dynactin subunit 2 OS=Homo sapiens OX=9606 GN=DCTN2 PE=2 SV=1;>sp|Q13561|DCTN2_HUMAN Dynactin subunit 2 OS=Homo sapiens OX=9606 GN=DCTN2 PE=1 SV=4;>tr|Q53H88|Q53H88_HUMAN Dynactin subunit 2 (Fragment) OS=Homo sapiens OX=9606 PE=2 SV=1;>tr|V9HW58|V9HW58_HUMAN Dynactin subunit 2 OS=Homo sapiens OX=9606 GN=HEL-S-77 PE=2 SV=1	A0A384MDU9;Q13561;Q53H88;V9HW58	DCTN2;DCTN2;;HEL-S-77	Dynactin subunit 2;Dynactin subunit 2;Dynactin subunit 2 (Fragment);Dynactin subunit 2	True	Homo sapiens	1.1079	3.01123e-17	53.3665	False	A0A384MDU9	DCTN2	Dynactin subunit 2	10.2743	10.9093	10.9013	10.69	10.678	10.3027	10.43	10.7307	10.5726	11.1442	10.8734	NA	10.4217	NA	9.77554	10.3031	11.1569	12.0987	11.0984	11.2579	NA	NA	NA	NA	NA	NA	NA	NA	NA	NA	NA	NA	NA	8.53493	NA	NA	NA
>tr|A0A384MDW7|A0A384MDW7_HUMAN Enoyl Coenzyme A hydratase, short chain, 1, mitochondrial OS=Homo sapiens OX=9606 GN=ECHS1 PE=2 SV=1	A0A384MDW7	ECHS1	Enoyl Coenzyme A hydratase, short chain, 1, mitochondrial	True	Homo sapiens	0.994508	3.83601e-18	54.0598	False	A0A384MDW7	ECHS1	Enoyl Coenzyme A hydratase, short chain, 1, mitochondrial	11.1477	11.5698	10.8346	11.0637	10.9939	11.7264	11.738	11.0356	10.916	11.1918	10.9575	NA	10.8252	NA	10.8518	11.1549	11.1377	10.2111	11.4063	10.7566	NA	NA	NA	NA	NA	NA	NA	NA	NA	NA	NA	NA	NA	NA	NA	NA	NA
>tr|A0A384MDY0|A0A384MDY0_HUMAN Catenin (Cadherin-associated protein), alpha 1, 102kDa, isoform CRA_b OS=Homo sapiens OX=9606 GN=CTNNA1 PE=2 SV=1;>sp|P35221|CTNA1_HUMAN Catenin alpha-1 OS=Homo sapiens OX=9606 GN=CTNNA1 PE=1 SV=1	A0A384MDY0;P35221	CTNNA1	Catenin (Cadherin-associated protein), alpha 1, 102kDa, isoform CRA_b;Catenin alpha-1	True	Homo sapiens	0.954977	1.55993e-20	55.9094	False	A0A384MDY0	CTNNA1	Catenin (Cadherin-associated protein), alpha 1, 102kDa, isoform CRA_b	13.3451	13.4688	12.7812	12.8659	12.9853	12.8882	13.0846	13.2664	12.8056	13.318	13.1237	12.5124	13.3175	12.8397	12.951	13.5016	13.3459	13.0555	13.0877	13.5672	NA	NA	NA	NA	NA	NA	NA	NA	NA	NA	NA	NA	NA	NA	NA	NA	NA
>tr|A0A384MDY8|A0A384MDY8_HUMAN Epididymis secretory sperm binding protein OS=Homo sapiens OX=9606 PE=2 SV=1;>sp|Q14247|SRC8_HUMAN Src substrate cortactin OS=Homo sapiens OX=9606 GN=CTTN PE=1 SV=2;>tr|Q53HG7|Q53HG7_HUMAN Cortactin isoform a variant (Fragment) OS=Homo sapiens OX=9606 PE=2 SV=1	A0A384MDY8;Q14247;Q53HG7	;CTTN;	Epididymis secretory sperm binding protein;Src substrate cortactin;Cortactin isoform a variant (Fragment)	True	Homo sapiens	0.905461	6.92665e-19	54.6312	False	A0A384MDY8	A0A384MDY8	Epididymis secretory sperm binding protein	15.885	16.2649	14.1425	14.5697	14.6942	14.3178	14.7033	14.6157	14.8136	14.6144	14.5779	13.8077	14.0223	14.6379	14.4106	14.624	14.4455	14.2137	14.6586	14.736	NA	NA	NA	NA	NA	NA	NA	NA	NA	NA	NA	NA	NA	NA	NA	NA	NA
>tr|A0A384MDZ1|A0A384MDZ1_HUMAN Epididymis secretory sperm binding protein OS=Homo sapiens OX=9606 PE=2 SV=1;>tr|A8K1E1|A8K1E1_HUMAN cDNA FLJ75589, highly similar to Homo sapiens mutS homolog 3 (E. coli) (MSH3), mRNA OS=Homo sapiens OX=9606 PE=2 SV=1	A0A384MDZ1;A8K1E1	NA	Epididymis secretory sperm binding protein;cDNA FLJ75589, highly similar to Homo sapiens mutS homolog 3 (E. coli) (MSH3), mRNA	True	Homo sapiens	0.693135	3.05696e-22	57.3029	False	A0A384MDZ1	A0A384MDZ1	Epididymis secretory sperm binding protein	13.0735	13.2532	14.2026	13.2215	13.1506	13.816	13.9599	13.6728	13.5323	13.7661	13.498	13.713	13.9546	13.8587	13.5649	13.549	13.3725	13.1694	13.5805	13.427	NA	NA	NA	NA	NA	NA	NA	NA	NA	NA	NA	NA	NA	NA	NA	NA	NA
>tr|A0A384MDZ8|A0A384MDZ8_HUMAN aldehyde dehydrogenase (NAD(+)) OS=Homo sapiens OX=9606 PE=2 SV=1	A0A384MDZ8	NA	aldehyde dehydrogenase (NAD(+))	True	Homo sapiens	0.907658	1.18358e-06	44.5314	False	A0A384MDZ8	A0A384MDZ8	aldehyde dehydrogenase (NAD(+))	12.1294	10.537	10.8696	10.3933	11.0816	11.5387	10.8659	11.2848	NA	10.9656	10.9201	NA	9.41779	NA	10.969	11.2025	10.0704	10.7301	11.0492	11.0885	NA	NA	NA	NA	NA	NA	NA	NA	NA	NA	NA	NA	NA	NA	NA	NA	NA
>tr|A0A384ME16|A0A384ME16_HUMAN Epididymis secretory sperm binding protein (Fragment) OS=Homo sapiens OX=9606 PE=2 SV=1;>tr|B0LPF3|B0LPF3_HUMAN Growth factor receptor-bound protein 2 OS=Homo sapiens OX=9606 GN=GRB2 PE=2 SV=1;>sp|P62993|GRB2_HUMAN Growth factor receptor-bound protein 2 OS=Homo sapiens OX=9606 GN=GRB2 PE=1 SV=1	A0A384ME16;B0LPF3;P62993	;GRB2;GRB2	Epididymis secretory sperm binding protein (Fragment);Growth factor receptor-bound protein 2;Growth factor receptor-bound protein 2	True	Homo sapiens	0.941869	6.82208e-16	52.2932	False	A0A384ME16	A0A384ME16	Epididymis secretory sperm binding protein (Fragment)	13.8324	13.7555	13.9179	13.8752	13.8189	14.2458	13.7109	13.9612	13.7512	13.9423	14.0717	13.6556	13.8835	13.7379	13.5827	13.9252	13.7191	13.5126	13.8331	13.9203	NA	NA	NA	NA	NA	NA	NA	NA	NA	NA	NA	NA	NA	NA	NA	NA	NA
>tr|A0A384ME17|A0A384ME17_HUMAN Elongation factor Tu OS=Homo sapiens OX=9606 GN=TUFM PE=1 SV=1;>sp|P49411|EFTU_HUMAN Elongation factor Tu, mitochondrial OS=Homo sapiens OX=9606 GN=TUFM PE=1 SV=3	A0A384ME17;P49411	TUFM	Elongation factor Tu;Elongation factor Tu, mitochondrial	True	Homo sapiens	1.60301	5.64658e-20	55.4716	False	A0A384ME17	TUFM	Elongation factor Tu	12.6603	12.6586	12.8015	12.8236	12.7331	12.5967	12.7746	12.538	12.3707	12.6181	12.6063	12.2901	12.5764	12.1466	12.9319	12.0707	12.756	12.7507	11.9817	12.2417	NA	13.4918	13.1069	12.9687	13.2702	NA	12.2446	13.6757	12.1891	12.9576	NA	12.7749	12.7004	14.0167	13.5436	13.3062	NA
>tr|A0A384ME24|A0A384ME24_HUMAN Histone deacetylase complex subunit SAP18 OS=Homo sapiens OX=9606 PE=2 SV=1;>sp|O00422|SAP18_HUMAN Histone deacetylase complex subunit SAP18 OS=Homo sapiens OX=9606 GN=SAP18 PE=1 SV=1	A0A384ME24;O00422	;SAP18	Histone deacetylase complex subunit SAP18	True	Homo sapiens	0.43043	2.68524e-20	55.7238	False	A0A384ME24	A0A384ME24	Histone deacetylase complex subunit SAP18	13.6042	14.1281	13.8123	13.6048	13.7684	13.6952	13.9347	14.0378	13.9141	13.6855	13.8355	13.2604	13.8111	14.3315	13.9978	13.4812	13.26	13.7589	13.9648	13.9871	NA	NA	NA	NA	NA	NA	NA	NA	NA	NA	NA	NA	NA	NA	NA	NA	NA
>tr|A0A384ME37|A0A384ME37_HUMAN Large ribosomal subunit protein uL13 OS=Homo sapiens OX=9606 PE=2 SV=1;>sp|P40429|RL13A_HUMAN Large ribosomal subunit protein uL13 OS=Homo sapiens OX=9606 GN=RPL13A PE=1 SV=2;>tr|Q53H34|Q53H34_HUMAN Large ribosomal subunit protein uL13 (Fragment) OS=Homo sapiens OX=9606 PE=2 SV=1	A0A384ME37;P40429;Q53H34	;RPL13A;	Large ribosomal subunit protein uL13;Large ribosomal subunit protein uL13;Large ribosomal subunit protein uL13 (Fragment)	True	Homo sapiens	1.64843	4.13757e-17	53.2586	False	A0A384ME37	A0A384ME37	Large ribosomal subunit protein uL13	15.2414	15.4276	15.0762	15.379	15.733	15.186	15.3033	15.2597	15.3918	15.6466	14.9161	15.8433	15.2878	15.8273	15.9649	15.6193	15.6512	15.6383	15.5692	15.5035	16.0939	15.9482	16.0252	15.9874	15.4102	15.5815	15.3372	NA	15.2197	15.583	14.7641	16.0678	15.4809	14.6129	16.3005	15.7412	15.9794
>tr|A0A384ME44|A0A384ME44_HUMAN Epididymis secretory sperm binding protein OS=Homo sapiens OX=9606 PE=2 SV=1;>sp|P00167|CYB5_HUMAN Cytochrome b5 OS=Homo sapiens OX=9606 GN=CYB5A PE=1 SV=2	A0A384ME44;P00167	;CYB5A	Epididymis secretory sperm binding protein;Cytochrome b5	True	Homo sapiens	0.731956	1.13979e-12	49.674	False	A0A384ME44	A0A384ME44	Epididymis secretory sperm binding protein	NA	10.545	10.0062	NA	9.42526	9.50829	NA	NA	NA	NA	NA	NA	NA	NA	NA	NA	9.64453	10.1851	NA	NA	NA	NA	NA	NA	NA	NA	NA	NA	NA	NA	NA	NA	NA	NA	NA	NA	NA
>tr|A0A384ME54|A0A384ME54_HUMAN Erlin OS=Homo sapiens OX=9606 PE=2 SV=1;>tr|E5RHW4|E5RHW4_HUMAN Erlin (Fragment) OS=Homo sapiens OX=9606 GN=ERLIN2 PE=1 SV=1;>sp|O94905|ERLN2_HUMAN Erlin-2 OS=Homo sapiens OX=9606 GN=ERLIN2 PE=1 SV=1	A0A384ME54;E5RHW4;O94905	;ERLIN2;ERLIN2	Erlin;Erlin (Fragment);Erlin-2	True	Homo sapiens	1.05425	2.00671e-19	55.0451	False	A0A384ME54	A0A384ME54	Erlin	10.0075	11.2032	12.4129	12.4961	12.1537	11.7541	12.391	11.1688	11.8638	11.0772	11.9081	11.9518	11.962	10.1181	10.034	11.2754	11.5603	11.4797	12.4401	10.8744	NA	NA	NA	NA	NA	NA	NA	NA	NA	NA	NA	NA	NA	NA	NA	NA	NA
>tr|A0A384MEE7|A0A384MEE7_HUMAN Epididymis secretory sperm binding protein OS=Homo sapiens OX=9606 PE=2 SV=1;>sp|Q9BS26|ERP44_HUMAN Endoplasmic reticulum resident protein 44 OS=Homo sapiens OX=9606 GN=ERP44 PE=1 SV=1	A0A384MEE7;Q9BS26	;ERP44	Epididymis secretory sperm binding protein;Endoplasmic reticulum resident protein 44	True	Homo sapiens	0.942275	1.35681e-21	56.7627	False	A0A384MEE7	A0A384MEE7	Epididymis secretory sperm binding protein	10.3398	11.0967	11.7638	12.1684	11.3279	11.8783	11.8233	11.2935	11.8535	10.4356	12.3819	NA	11.8594	NA	NA	11.3029	NA	10.8674	11.7178	11.711	NA	NA	NA	NA	NA	NA	NA	NA	NA	NA	NA	NA	NA	NA	NA	NA	NA
>tr|A0A384MEG1|A0A384MEG1_HUMAN Fascin OS=Homo sapiens OX=9606 PE=2 SV=1;>tr|B3KTA3|B3KTA3_HUMAN Fascin OS=Homo sapiens OX=9606 PE=2 SV=1;>sp|Q16658|FSCN1_HUMAN Fascin OS=Homo sapiens OX=9606 GN=FSCN1 PE=1 SV=3	A0A384MEG1;B3KTA3;Q16658	;;FSCN1	Fascin	True	Homo sapiens	1.05179	1.60813e-20	55.899	False	A0A384MEG1	A0A384MEG1	Fascin	11.573	11.6343	12.0737	11.6623	11.4233	11.9177	12.3612	11.8217	12.0609	12.1984	12.1167	11.028	12.044	11.3815	11.6091	12.2105	12.2203	11.8532	12.1715	12.6242	NA	NA	NA	NA	NA	NA	NA	NA	NA	NA	NA	NA	NA	NA	NA	NA	NA
>tr|A0A384MEJ3|A0A384MEJ3_HUMAN Epididymis secretory sperm binding protein OS=Homo sapiens OX=9606 PE=2 SV=1;>tr|G8JLB6|G8JLB6_HUMAN Heterogeneous nuclear ribonucleoprotein H1 OS=Homo sapiens OX=9606 GN=HNRNPH1 PE=1 SV=1;>sp|P31943|HNRH1_HUMAN Heterogeneous nuclear ribonucleoprotein H OS=Homo sapiens OX=9606 GN=HNRNPH1 PE=1 SV=4	A0A384MEJ3;G8JLB6;P31943	;HNRNPH1;HNRNPH1	Epididymis secretory sperm binding protein;Heterogeneous nuclear ribonucleoprotein H1;Heterogeneous nuclear ribonucleoprotein H	True	Homo sapiens	0.846786	1.28557e-14	51.2591	False	A0A384MEJ3	A0A384MEJ3	Epididymis secretory sperm binding protein	19.224	19.3841	19.4948	18.9901	19.2144	19.2811	19.3563	19.4955	19.4316	19.3509	19.0001	19.3131	19.2537	19.3222	19.2905	19.5293	19.3611	18.8752	19.1458	19.1046	NA	12.5334	NA	NA	10.3662	NA	NA	NA	NA	8.10364	13.6066	11.9753	8.87058	10.3304	12.8285	NA	NA
[truncated: 3,347 more rows]
[truncated: 42 more columns]

## Sheet: S5-TAP_chromatin
Protein Annotation													Log2 VSN Normalized Exclusive Intensities																			WT.chr_vs_EV.chr										D506G.chr_vs_EV.chr
[truncated: 284 more rows]
[truncated: 42 more columns]

## Sheet: S6-Input-soluble
Protein Annotation													Log2 VSN Normalized Exclusive Intensities
[truncated: 6,849 more rows]
[truncated: 43 more columns]

## Sheet: S7-TAP-soluble
Protein Annotation													Log2 VSN Normalized Exclusive Intensities																				WT.sol_vs_EV.sol										D506G.sol_vs_EV.sol
[truncated: 1,026 more rows]
[truncated: 43 more columns]
